# Supplementary material for: Crystal structure of {2,6-bis­[(di­methyl­amino)­meth­yl]phenyl-κ3 N,C 1,N′}(bromido/chlorido)­mercury(II)
Source: Acta Crystallogr E Crystallogr Commun. 2017 Oct 20;73(Pt 11):1679–82. doi: 10.1107/S2056989017014682 (PMC5683489; doi:10.1107/S2056989017014682)
Supplement: Supplementary file 1 [file e-73-01679-sup1.cif]

##############################################################################
#                                                                            #
# This CIF contains the data in a paper accepted for publication in          #
# Acta Crystallographica Section E. It conforms to the requirements of       #
# Notes for Authors for Acta Crystallographica Section E, and has been       #
# peer reviewed under the auspices of the IUCr Commission on Journals.       #
#                                                                            #
# Full details of the Crystallographic Information File format               #
# are given in the paper "The Crystallographic Information File (CIF):       #
# a New Standard Archive File for Crystallography" by S. R. Hall, F. H.      #
# Allen and I. D. Brown [Acta Cryst. (1991), A47, 655-685].                  #
#                                                                            #
# The current version of the core CIF dictionary is obtainable from          #
# ftp://ftp.iucr.org/pub/cif_core.dic.                                       #
#                                                                            #
# Software is freely available for graphical display of the structure(s)     #
# in this CIF. For information consult the CIF software page                 #
# http://www.iucr.org/resources/cif/software.                                #
#                                                                            #
# This file may be used for bona fide research purposes within the           #
# scientific community so long as proper attribution is given to the journal # 
# article from which it was obtained.                                        #
#                                                                            #
##############################################################################
data_I
_audit_creation_method     'SHELXL-2017/1'
_journal_date_recd_electronic     2017-09-27
_journal_date_accepted     2017-10-10
_journal_name_full     'Acta Crystallographica, Section E'
_journal_year     2017
_journal_volume     73
_journal_issue     11
_journal_page_first     1679
_journal_page_last     1682
_journal_paper_category     GM
_journal_paper_doi     10.1107/S2056989017014682
_journal_coeditor_code     HG5496
_publ_contact_author_name     'Ray J. Butcher'
_publ_contact_author_address
;
Department of Chemistry
Howard University
525 College Street NW
Washington DC 20059
USA
;
_publ_contact_author_email     'rbutcher99@yahoo.com'
_publ_contact_author_fax     '202-806-4665'
_publ_contact_author_phone     '703-585-6631'
_publ_section_title
;\
Crystal structure of
{2,6-bis[(dimethylamino)methyl]phenyl-\k^3^<i>N</i>,<i>C</i>^1^,<i>N</i>'}\
(bromido/chlorido)mercury(II)
;
_publ_section_title_footnote     .
loop_
    _publ_author_name
    _publ_author_footnote
    _publ_author_address
    'Gupta, Anand' .
;
Department of Chemistry
Indian Institute of Technology Bombay
Powai
Mumbai 400 076
India
;
    'Singh, Harkesh B.' .
;
Department of Chemistry
Indian Institute of Technology Bombay
Powai
Mumbai 400 076
India
;
    'Butcher, Ray J.' .
;
Department of Chemistry
Howard University
525 College Street NW
Washington DC 20059
USA
;
_publ_section_synopsis
;
The structure of
C~12~H~19~Br~0.30~Cl~0.70~HgN~2~\\cdotC~12~H~19~Br~0.24~Cl~0.76~HgN~2~
contains two molecules in the asymmetric unit with each containing a mixed
Cl/Br halide site. The two molecules are linked into dimers by a combination
of Hg...Hg [Hg...Hg = 3.6153(3) \%A] and C---H...Cl and C---H...\p
interactions.
;
_chemical_name_systematic
;
{2,6-Bis[(dimethylamino)methyl]phenyl-\k^3^<i>N</i>,<i>C</i>^1^,<i>N</i>'}\
[bromido/chlorido(0.30/0.70)]mercury(II)--{2,6-bis[(dimethylamino)methyl]phenyl-
\k^3^<i>N</i>,<i>C</i>^1^,<i>N</i>'}[bromido/chlorido(0.24/0.76)]mercury(II)
(1/1)
;
_chemical_name_common     ?
_chemical_formula_moiety
;
C12 H19 Br0.30 Cl0.70 Hg N2, C12 H19 Br0.24 Cl0.76 Hg N2
;
_chemical_formula_sum     'C24 H38 Br0.54 Cl1.46 Hg2 N4'
_chemical_formula_iupac
              '[Hg Br0.30 Cl0.70 (C12 H19 N2)], [Hg Br0.24 Cl0.76 (C12 H19 N2)]'
_chemical_formula_weight     878.78
_chemical_melting_point     ?
_shelx_space_group_comment
;
The symmetry employed for this shelxl refinement is uniquely defined
by the following loop, which should always be used as a source of
symmetry information in preference to the above space-group names.
They are only intended as comments.
;
_space_group_crystal_system     monoclinic
_space_group_name_H-M_alt     'P 21/n'
_space_group_name_Hall     '-P 2yn'
loop_
    _space_group_symop_operation_xyz
    'x, y, z'
    '-x+1/2, y+1/2, -z+1/2'
    '-x, -y, -z'
    'x-1/2, -y-1/2, z-1/2'
_cell_length_a     9.51872(15)
_cell_length_b     10.88545(17)
_cell_length_c     27.8353(5)
_cell_angle_alpha     90
_cell_angle_beta     93.8563(15)
_cell_angle_gamma     90
_cell_volume     2877.64(8)
_cell_formula_units_Z     4
_cell_measurement_reflns_used     6238
_cell_measurement_theta_min     3.1799
_cell_measurement_theta_max     75.4852
_cell_measurement_temperature     123(2)
_exptl_crystal_description     plate
_exptl_crystal_colour     colorless
_exptl_crystal_size_max     0.2869
_exptl_crystal_size_mid     0.2511
_exptl_crystal_size_min     0.0998
_exptl_crystal_density_diffrn     2.028
_exptl_crystal_density_meas     ?
_exptl_crystal_density_method     'not measured'
_exptl_crystal_F_000     1654.7
_exptl_absorpt_coefficient_mu     21.124
_exptl_absorpt_correction_type     analytical
_exptl_absorpt_process_details
;
[CrysAlis PRO (Agilent, 2012), based on expressions derived by
Clark & Reid (1995)]
;
_shelx_estimated_absorpt_T_min     ?
_shelx_estimated_absorpt_T_max     ?
_exptl_absorpt_correction_T_min     0.033
_exptl_absorpt_correction_T_max     0.248
_diffrn_ambient_temperature     123(2)
_diffrn_radiation_type     CuK\a
_diffrn_radiation_wavelength     1.54184
_diffrn_measurement_device_type     'Agilent Xcalibur Ruby Gemini'
_diffrn_measurement_method     '\w scans'
_diffrn_detector_area_resol_mean     10.5081
_diffrn_reflns_number     11395
_diffrn_reflns_av_R_equivalents     0.0454
_diffrn_reflns_theta_min     3.183
_diffrn_reflns_theta_max     75.670
_diffrn_reflns_theta_full     67.500
_diffrn_measured_fraction_theta_max     0.966
_diffrn_measured_fraction_theta_full     0.996
_diffrn_reflns_limit_h_min     -11
_diffrn_reflns_limit_h_max     11
_diffrn_reflns_limit_k_min     -12
_diffrn_reflns_limit_k_max     13
_diffrn_reflns_limit_l_min     -34
_diffrn_reflns_limit_l_max     22
_refine_special_details     ?
_reflns_number_total     5778
_reflns_number_gt     5120
_reflns_threshold_expression     'I > 2\s(I)'
_refine_ls_structure_factor_coef     Fsqd
_refine_ls_matrix_type     full
_refine_ls_R_factor_all     0.0388
_refine_ls_R_factor_gt     0.0326
_refine_ls_wR_factor_gt     0.0711
_refine_ls_wR_factor_ref     0.0747
_refine_ls_goodness_of_fit_ref     1.056
_refine_ls_restrained_S_all     1.055
_refine_ls_number_reflns     5778
_refine_ls_number_parameters     317
_refine_ls_number_restraints     12
_refine_ls_hydrogen_treatment     constr
_refine_ls_weighting_scheme     calc
_refine_ls_weighting_details
                      'w=1/[\s^2^(Fo^2^)+(0.0257P)^2^] where P=(Fo^2^+2Fc^2^)/3'
_atom_sites_solution_hydrogens     geom
_atom_sites_solution_primary     direct
_atom_sites_solution_secondary     difmap
_refine_ls_shift/su_max     0.002
_refine_ls_shift/su_mean     0.000
_refine_diff_density_max     1.280
_refine_diff_density_min     -1.656
_refine_ls_extinction_method     none
_refine_ls_extinction_coef     .
loop_
    _atom_type_symbol
    _atom_type_description
    _atom_type_scat_dispersion_real
    _atom_type_scat_dispersion_imag
    _atom_type_scat_source
    'C' 'C' 0.0181 0.0091
                         'International Tables Vol C Tables 4.2.6.8 and 6.1.1.4'
    'H' 'H' 0.0000 0.0000
                         'International Tables Vol C Tables 4.2.6.8 and 6.1.1.4'
    'N' 'N' 0.0311 0.0180
                         'International Tables Vol C Tables 4.2.6.8 and 6.1.1.4'
    'Cl' 'Cl' 0.3639 0.7018
                         'International Tables Vol C Tables 4.2.6.8 and 6.1.1.4'
    'Hg' 'Hg' -4.2923 7.6849
                         'International Tables Vol C Tables 4.2.6.8 and 6.1.1.4'
    'Br' 'Br' -0.6763 1.2805
                         'International Tables Vol C Tables 4.2.6.8 and 6.1.1.4'
_computing_data_collection
;
CrysAlis PRO (Agilent,(2012)
;
_computing_cell_refinement
;
CrysAlis PRO (Agilent,(2012)
;
_computing_data_reduction
;
CrysAlis PRO (Agilent,(2012)
;
_computing_structure_solution
;
SHELXS97 (Sheldrick, 2008)
;
_computing_structure_refinement
;
SHELXL2017 (Sheldrick, 2015)
;
_computing_molecular_graphics
;
SHELXTL (Sheldrick, 2008)
;
_computing_publication_material
;
SHELXTL (Sheldrick, 2008)
;
loop_
    _atom_site_type_symbol
    _atom_site_label
    _atom_site_fract_x
    _atom_site_fract_y
    _atom_site_fract_z
    _atom_site_U_iso_or_equiv
    _atom_site_adp_type
    _atom_site_calc_flag
    _atom_site_occupancy
    _atom_site_disorder_assembly
    _atom_site_disorder_group
    Hg Hg1 0.67865(2) 0.22147(2) 0.59002(2) 0.02302(7) Uani d 1 . .
    Hg Hg2 1.04508(2) 0.16424(2) 0.62562(2) 0.02172(7) Uani d 1 . .
    Cl Cl1 0.696(2) 0.217(2) 0.5057(7) 0.034(2) Uani d 0.699(7) A 1
    Cl Cl2 1.0246(15) -0.0473(11) 0.6361(5) 0.0261(15) Uani d 0.763(7) B 1
    Br Br1 0.693(2) 0.195(2) 0.5053(7) 0.033(3) Uani d 0.301(7) A 2
    Br Br2 1.008(2) -0.0552(18) 0.6292(7) 0.028(3) Uani d 0.237(7) B 2
    C C7B 1.0827(6) 0.3309(6) 0.5309(2) 0.0293(12) Uani d 1 . .
    H H7BA 0.981756 0.316055 0.521854 0.035 Uiso calc 1 . .
    H H7BB 1.121654 0.379092 0.504766 0.035 Uiso calc 1 . .
    C C3B 1.1228(6) 0.5310(6) 0.5743(2) 0.0308(12) Uani d 1 . .
    H H3BA 1.137928 0.567980 0.544182 0.037 Uiso calc 1 . .
    C C6A 0.6440(5) 0.1362(5) 0.69141(19) 0.0195(10) Uani d 1 . .
    N N2A 0.5517(5) 0.0024(5) 0.62484(17) 0.0254(9) Uani d 1 . .
    N N1A 0.6216(5) 0.4670(5) 0.60575(18) 0.0266(10) Uani d 1 . .
    C C4A 0.6285(6) 0.2670(6) 0.7610(2) 0.0262(11) Uani d 1 . .
    H H4AA 0.616324 0.276087 0.794375 0.031 Uiso calc 1 . .
    N N1B 1.1559(6) 0.2121(5) 0.53496(18) 0.0285(10) Uani d 1 . .
    N N2B 1.1252(5) 0.2467(5) 0.71894(17) 0.0247(9) Uani d 1 . .
    C C4B 1.1289(7) 0.6030(6) 0.6159(3) 0.0333(13) Uani d 1 . .
    H H4BA 1.146235 0.688797 0.614067 0.040 Uiso calc 1 . .
    C C1B 1.0743(6) 0.3525(5) 0.6213(2) 0.0216(10) Uani d 1 . .
    C C7A 0.6960(6) 0.4705(5) 0.6536(2) 0.0275(11) Uani d 1 . .
    H H7AA 0.667054 0.544923 0.670857 0.033 Uiso calc 1 . .
    H H7AB 0.798562 0.476236 0.649976 0.033 Uiso calc 1 . .
    C C9A 0.4755(7) 0.5018(6) 0.6083(3) 0.0364(14) Uani d 1 . .
    H H9AA 0.429645 0.505095 0.575756 0.055 Uiso calc 1 . .
    H H9AB 0.470317 0.582844 0.623472 0.055 Uiso calc 1 . .
    H H9AC 0.427680 0.441186 0.627483 0.055 Uiso calc 1 . .
    C C5B 1.1094(6) 0.5482(6) 0.6599(2) 0.0312(12) Uani d 1 . .
    H H5BA 1.114782 0.596728 0.688286 0.037 Uiso calc 1 . .
    C C3A 0.6472(5) 0.3708(5) 0.7327(2) 0.0252(11) Uani d 1 . .
    H H3AA 0.647103 0.450383 0.746694 0.030 Uiso calc 1 . .
    C C8A 0.6926(8) 0.5444(7) 0.5721(3) 0.0395(15) Uani d 1 . .
    H H8AA 0.657279 0.525039 0.539078 0.059 Uiso calc 1 . .
    H H8AB 0.794228 0.529126 0.575688 0.059 Uiso calc 1 . .
    H H8AC 0.674005 0.630996 0.578908 0.059 Uiso calc 1 . .
    C C10B 1.0566(6) 0.3661(6) 0.7115(2) 0.0258(11) Uani d 1 . .
    H H10A 1.092313 0.423059 0.737239 0.031 Uiso calc 1 . .
    H H10B 0.954042 0.356259 0.714164 0.031 Uiso calc 1 . .
    C C5A 0.6275(6) 0.1514(6) 0.7408(2) 0.0240(10) Uani d 1 . .
    H H5AA 0.615475 0.081382 0.760486 0.029 Uiso calc 1 . .
    C C11B 1.2757(7) 0.2609(7) 0.7270(2) 0.0347(13) Uani d 1 . .
    H H11A 1.321057 0.180288 0.725650 0.052 Uiso calc 1 . .
    H H11B 1.297727 0.297876 0.758692 0.052 Uiso calc 1 . .
    H H11C 1.310550 0.314276 0.702021 0.052 Uiso calc 1 . .
    C C2B 1.0948(5) 0.4057(5) 0.5765(2) 0.0242(11) Uani d 1 . .
    C C1A 0.6658(6) 0.2400(5) 0.66324(19) 0.0223(10) Uani d 1 . .
    C C10A 0.6421(6) 0.0091(5) 0.67000(19) 0.0233(10) Uani d 1 . .
    H H10C 0.739302 -0.015028 0.663499 0.028 Uiso calc 1 . .
    H H10D 0.607285 -0.049896 0.693533 0.028 Uiso calc 1 . .
    C C8B 1.1153(8) 0.1363(8) 0.4926(3) 0.0432(17) Uani d 1 . .
    H H8BA 1.161637 0.056088 0.495918 0.065 Uiso calc 1 . .
    H H8BB 1.144287 0.177335 0.463548 0.065 Uiso calc 1 . .
    H H8BC 1.012946 0.124999 0.490164 0.065 Uiso calc 1 . .
    C C12A 0.5793(8) -0.1127(7) 0.5993(3) 0.0415(15) Uani d 1 . .
    H H12A 0.527374 -0.112131 0.567652 0.062 Uiso calc 1 . .
    H H12B 0.548508 -0.182616 0.618075 0.062 Uiso calc 1 . .
    H H12C 0.680372 -0.119791 0.595076 0.062 Uiso calc 1 . .
    C C11A 0.4023(6) 0.0082(6) 0.6348(2) 0.0308(12) Uani d 1 . .
    H H11D 0.343974 -0.007355 0.605063 0.046 Uiso calc 1 . .
    H H11E 0.380714 0.089841 0.647181 0.046 Uiso calc 1 . .
    H H11F 0.382401 -0.054127 0.658852 0.046 Uiso calc 1 . .
    C C2A 0.6661(6) 0.3569(5) 0.6837(2) 0.0242(11) Uani d 1 . .
    C C12B 1.0667(7) 0.1789(7) 0.7579(2) 0.0357(14) Uani d 1 . .
    H H12D 1.113371 0.098843 0.761506 0.054 Uiso calc 1 . .
    H H12E 0.965493 0.166659 0.750595 0.054 Uiso calc 1 . .
    H H12F 1.081726 0.225376 0.787987 0.054 Uiso calc 1 . .
    C C6B 1.0819(6) 0.4219(5) 0.6630(2) 0.0231(10) Uani d 1 . .
    C C9B 1.3082(7) 0.2285(6) 0.5396(2) 0.0338(13) Uani d 1 . .
    H H9BA 1.335127 0.269149 0.570282 0.051 Uiso calc 1 . .
    H H9BB 1.337477 0.279205 0.512984 0.051 Uiso calc 1 . .
    H H9BC 1.354303 0.148111 0.538753 0.051 Uiso calc 1 . .
loop_
    _atom_site_aniso_label
    _atom_site_aniso_U_11
    _atom_site_aniso_U_22
    _atom_site_aniso_U_33
    _atom_site_aniso_U_12
    _atom_site_aniso_U_13
    _atom_site_aniso_U_23
    Hg1 0.02045(11) 0.02636(11) 0.02252(11) -0.00026(8) 0.00344(7) 0.00093(8)
    Hg2 0.02013(11) 0.02080(11) 0.02437(11) -0.00107(7) 0.00261(7) 0.00092(8)
    Cl1 0.037(2) 0.039(6) 0.026(2) -0.011(3) 0.0085(15) -0.001(3)
    Cl2 0.027(3) 0.0164(19) 0.035(4) -0.0063(18) 0.004(3) 0.000(2)
    Br1 0.029(3) 0.038(7) 0.031(2) -0.004(3) 0.0054(16) -0.006(3)
    Br2 0.026(4) 0.024(3) 0.035(5) -0.010(2) -0.002(3) -0.010(2)
    C7B 0.022(3) 0.038(3) 0.028(3) -0.002(2) -0.002(2) 0.006(2)
    C3B 0.026(3) 0.027(3) 0.040(3) 0.002(2) -0.001(2) 0.010(2)
    C6A 0.016(2) 0.019(2) 0.023(2) 0.0008(18) 0.0048(18) 0.0009(19)
    N2A 0.032(3) 0.019(2) 0.025(2) -0.0021(18) 0.0031(18) 0.0011(18)
    N1A 0.028(2) 0.025(2) 0.027(2) 0.0016(19) 0.0034(19) 0.0045(19)
    C4A 0.022(3) 0.033(3) 0.024(2) 0.004(2) 0.003(2) -0.004(2)
    N1B 0.031(3) 0.031(3) 0.024(2) -0.002(2) 0.0052(19) 0.001(2)
    N2B 0.023(2) 0.026(2) 0.025(2) 0.0036(18) 0.0032(17) 0.0000(18)
    C4B 0.029(3) 0.018(2) 0.053(4) 0.004(2) 0.002(3) 0.006(3)
    C1B 0.019(2) 0.016(2) 0.030(3) 0.0038(18) 0.005(2) 0.004(2)
    C7A 0.020(3) 0.022(3) 0.040(3) -0.004(2) 0.003(2) 0.003(2)
    C9A 0.029(3) 0.030(3) 0.050(4) -0.004(2) -0.002(3) 0.004(3)
    C5B 0.025(3) 0.029(3) 0.039(3) 0.003(2) -0.003(2) -0.007(3)
    C3A 0.016(2) 0.025(3) 0.034(3) -0.0020(19) 0.001(2) -0.006(2)
    C8A 0.049(4) 0.033(3) 0.038(3) 0.000(3) 0.012(3) 0.013(3)
    C10B 0.020(2) 0.032(3) 0.026(3) 0.007(2) 0.000(2) -0.003(2)
    C5A 0.018(2) 0.028(3) 0.026(3) -0.002(2) -0.0009(19) 0.001(2)
    C11B 0.029(3) 0.044(4) 0.031(3) 0.006(3) 0.000(2) 0.002(3)
    C2B 0.016(2) 0.027(3) 0.029(3) 0.0012(19) -0.0017(19) 0.008(2)
    C1A 0.016(2) 0.026(3) 0.024(2) -0.0026(19) -0.0049(18) -0.003(2)
    C10A 0.022(2) 0.021(2) 0.027(3) 0.004(2) 0.006(2) 0.000(2)
    C8B 0.043(4) 0.045(4) 0.042(4) -0.016(3) 0.010(3) -0.015(3)
    C12A 0.053(4) 0.027(3) 0.045(4) -0.007(3) 0.007(3) -0.014(3)
    C11A 0.025(3) 0.034(3) 0.033(3) -0.005(2) -0.002(2) 0.000(2)
    C2A 0.020(2) 0.020(2) 0.033(3) 0.0012(19) -0.002(2) 0.000(2)
    C12B 0.036(3) 0.041(4) 0.030(3) -0.004(3) 0.004(2) 0.003(3)
    C6B 0.019(2) 0.023(3) 0.027(3) 0.0039(19) 0.0000(19) 0.001(2)
    C9B 0.030(3) 0.035(3) 0.037(3) 0.004(2) 0.005(2) 0.008(3)
_geom_special_details
;
 All esds (except the esd in the dihedral angle between two l.s. planes)
 are estimated using the full covariance matrix.  The cell esds are taken
 into account individually in the estimation of esds in distances, angles
 and torsion angles; correlations between esds in cell parameters are only
 used when they are defined by crystal symmetry.  An approximate (isotropic)
 treatment of cell esds is used for estimating esds involving l.s. planes.
;
loop_
    _geom_bond_atom_site_label_1
    _geom_bond_atom_site_label_2
    _geom_bond_site_symmetry_2
    _geom_bond_distance
    _geom_bond_publ_flag
    Hg1 C1A . 2.060(5) y
    Hg1 Cl1 . 2.365(19) y
    Hg1 Br1 . 2.39(2) y
    Hg1 Hg2 . 3.6153(3) y
    Hg2 C1B . 2.073(5) y
    Hg2 Cl2 . 2.331(11) y
    Hg2 Br2 . 2.417(19) y
    C7B N1B . 1.470(8) ?
    C7B C2B . 1.504(9) ?
    C7B H7BA . 0.9900 ?
    C7B H7BB . 0.9900 ?
    C3B C2B . 1.392(8) ?
    C3B C4B . 1.396(10) ?
    C3B H3BA . 0.9500 ?
    C6A C1A . 1.399(8) ?
    C6A C5A . 1.404(8) ?
    C6A C10A . 1.506(7) ?
    N2A C11A . 1.469(8) ?
    N2A C12A . 1.473(8) ?
    N2A C10A . 1.477(7) ?
    N1A C9A . 1.447(8) ?
    N1A C8A . 1.459(8) ?
    N1A C7A . 1.467(7) ?
    C4A C5A . 1.377(8) ?
    C4A C3A . 1.395(9) ?
    C4A H4AA . 0.9500 ?
    N1B C9B . 1.458(8) ?
    N1B C8B . 1.469(8) ?
    N2B C11B . 1.444(8) ?
    N2B C12B . 1.454(8) ?
    N2B C10B . 1.462(7) ?
    C4B C5B . 1.385(10) ?
    C4B H4BA . 0.9500 ?
    C1B C6B . 1.383(8) ?
    C1B C2B . 1.400(8) ?
    C7A C2A . 1.531(8) ?
    C7A H7AA . 0.9900 ?
    C7A H7AB . 0.9900 ?
    C9A H9AA . 0.9800 ?
    C9A H9AB . 0.9800 ?
    C9A H9AC . 0.9800 ?
    C5B C6B . 1.403(8) ?
    C5B H5BA . 0.9500 ?
    C3A C2A . 1.396(8) ?
    C3A H3AA . 0.9500 ?
    C8A H8AA . 0.9800 ?
    C8A H8AB . 0.9800 ?
    C8A H8AC . 0.9800 ?
    C10B C6B . 1.515(8) ?
    C10B H10A . 0.9900 ?
    C10B H10B . 0.9900 ?
    C5A H5AA . 0.9500 ?
    C11B H11A . 0.9800 ?
    C11B H11B . 0.9800 ?
    C11B H11C . 0.9800 ?
    C1A C2A . 1.394(8) ?
    C10A H10C . 0.9900 ?
    C10A H10D . 0.9900 ?
    C8B H8BA . 0.9800 ?
    C8B H8BB . 0.9800 ?
    C8B H8BC . 0.9800 ?
    C12A H12A . 0.9800 ?
    C12A H12B . 0.9800 ?
    C12A H12C . 0.9800 ?
    C11A H11D . 0.9800 ?
    C11A H11E . 0.9800 ?
    C11A H11F . 0.9800 ?
    C12B H12D . 0.9800 ?
    C12B H12E . 0.9800 ?
    C12B H12F . 0.9800 ?
    C9B H9BA . 0.9800 ?
    C9B H9BB . 0.9800 ?
    C9B H9BC . 0.9800 ?
loop_
    _geom_angle_atom_site_label_1
    _geom_angle_atom_site_label_2
    _geom_angle_atom_site_label_3
    _geom_angle_site_symmetry_1
    _geom_angle_site_symmetry_3
    _geom_angle
    _geom_angle_publ_flag
    C1A Hg1 Cl1 . . 175.4(5) y
    C1A Hg1 Br1 . . 178.6(6) y
    C1A Hg1 Hg2 . . 82.31(15) y
    Cl1 Hg1 Hg2 . . 97.8(5) y
    Br1 Hg1 Hg2 . . 97.5(5) y
    C1B Hg2 Cl2 . . 175.3(4) y
    C1B Hg2 Br2 . . 178.9(5) y
    C1B Hg2 Hg1 . . 86.82(15) y
    Cl2 Hg2 Hg1 . . 96.7(3) y
    Br2 Hg2 Hg1 . . 92.3(5) y
    N1B C7B C2B . . 113.7(5) ?
    N1B C7B H7BA . . 108.8 ?
    C2B C7B H7BA . . 108.8 ?
    N1B C7B H7BB . . 108.8 ?
    C2B C7B H7BB . . 108.8 ?
    H7BA C7B H7BB . . 107.7 ?
    C2B C3B C4B . . 120.8(6) ?
    C2B C3B H3BA . . 119.6 ?
    C4B C3B H3BA . . 119.6 ?
    C1A C6A C5A . . 119.0(5) ?
    C1A C6A C10A . . 121.2(5) ?
    C5A C6A C10A . . 119.8(5) ?
    C11A N2A C12A . . 109.5(5) ?
    C11A N2A C10A . . 110.7(4) ?
    C12A N2A C10A . . 109.9(5) ?
    C9A N1A C8A . . 111.6(5) ?
    C9A N1A C7A . . 110.8(5) ?
    C8A N1A C7A . . 110.6(5) ?
    C5A C4A C3A . . 120.5(5) ?
    C5A C4A H4AA . . 119.7 ?
    C3A C4A H4AA . . 119.7 ?
    C9B N1B C8B . . 110.3(5) ?
    C9B N1B C7B . . 111.3(5) ?
    C8B N1B C7B . . 109.6(5) ?
    C11B N2B C12B . . 111.4(5) ?
    C11B N2B C10B . . 110.8(5) ?
    C12B N2B C10B . . 111.5(5) ?
    C5B C4B C3B . . 119.3(6) ?
    C5B C4B H4BA . . 120.3 ?
    C3B C4B H4BA . . 120.3 ?
    C6B C1B C2B . . 121.3(5) ?
    C6B C1B Hg2 . . 119.4(4) ?
    C2B C1B Hg2 . . 119.2(4) ?
    N1A C7A C2A . . 112.3(5) ?
    N1A C7A H7AA . . 109.1 ?
    C2A C7A H7AA . . 109.1 ?
    N1A C7A H7AB . . 109.1 ?
    C2A C7A H7AB . . 109.1 ?
    H7AA C7A H7AB . . 107.9 ?
    N1A C9A H9AA . . 109.5 ?
    N1A C9A H9AB . . 109.5 ?
    H9AA C9A H9AB . . 109.5 ?
    N1A C9A H9AC . . 109.5 ?
    H9AA C9A H9AC . . 109.5 ?
    H9AB C9A H9AC . . 109.5 ?
    C4B C5B C6B . . 120.9(6) ?
    C4B C5B H5BA . . 119.6 ?
    C6B C5B H5BA . . 119.6 ?
    C4A C3A C2A . . 119.5(5) ?
    C4A C3A H3AA . . 120.2 ?
    C2A C3A H3AA . . 120.2 ?
    N1A C8A H8AA . . 109.5 ?
    N1A C8A H8AB . . 109.5 ?
    H8AA C8A H8AB . . 109.5 ?
    N1A C8A H8AC . . 109.5 ?
    H8AA C8A H8AC . . 109.5 ?
    H8AB C8A H8AC . . 109.5 ?
    N2B C10B C6B . . 112.7(5) ?
    N2B C10B H10A . . 109.1 ?
    C6B C10B H10A . . 109.1 ?
    N2B C10B H10B . . 109.1 ?
    C6B C10B H10B . . 109.1 ?
    H10A C10B H10B . . 107.8 ?
    C4A C5A C6A . . 120.6(5) ?
    C4A C5A H5AA . . 119.7 ?
    C6A C5A H5AA . . 119.7 ?
    N2B C11B H11A . . 109.5 ?
    N2B C11B H11B . . 109.5 ?
    H11A C11B H11B . . 109.5 ?
    N2B C11B H11C . . 109.5 ?
    H11A C11B H11C . . 109.5 ?
    H11B C11B H11C . . 109.5 ?
    C3B C2B C1B . . 118.8(6) ?
    C3B C2B C7B . . 119.8(5) ?
    C1B C2B C7B . . 121.3(5) ?
    C2A C1A C6A . . 120.3(5) ?
    C2A C1A Hg1 . . 119.7(4) ?
    C6A C1A Hg1 . . 119.8(4) ?
    N2A C10A C6A . . 111.9(4) ?
    N2A C10A H10C . . 109.2 ?
    C6A C10A H10C . . 109.2 ?
    N2A C10A H10D . . 109.2 ?
    C6A C10A H10D . . 109.2 ?
    H10C C10A H10D . . 107.9 ?
    N1B C8B H8BA . . 109.5 ?
    N1B C8B H8BB . . 109.5 ?
    H8BA C8B H8BB . . 109.5 ?
    N1B C8B H8BC . . 109.5 ?
    H8BA C8B H8BC . . 109.5 ?
    H8BB C8B H8BC . . 109.5 ?
    N2A C12A H12A . . 109.5 ?
    N2A C12A H12B . . 109.5 ?
    H12A C12A H12B . . 109.5 ?
    N2A C12A H12C . . 109.5 ?
    H12A C12A H12C . . 109.5 ?
    H12B C12A H12C . . 109.5 ?
    N2A C11A H11D . . 109.5 ?
    N2A C11A H11E . . 109.5 ?
    H11D C11A H11E . . 109.5 ?
    N2A C11A H11F . . 109.5 ?
    H11D C11A H11F . . 109.5 ?
    H11E C11A H11F . . 109.5 ?
    C1A C2A C3A . . 120.1(5) ?
    C1A C2A C7A . . 120.6(5) ?
    C3A C2A C7A . . 119.2(5) ?
    N2B C12B H12D . . 109.5 ?
    N2B C12B H12E . . 109.5 ?
    H12D C12B H12E . . 109.5 ?
    N2B C12B H12F . . 109.5 ?
    H12D C12B H12F . . 109.5 ?
    H12E C12B H12F . . 109.5 ?
    C1B C6B C5B . . 118.8(5) ?
    C1B C6B C10B . . 121.8(5) ?
    C5B C6B C10B . . 119.3(5) ?
    N1B C9B H9BA . . 109.5 ?
    N1B C9B H9BB . . 109.5 ?
    H9BA C9B H9BB . . 109.5 ?
    N1B C9B H9BC . . 109.5 ?
    H9BA C9B H9BC . . 109.5 ?
    H9BB C9B H9BC . . 109.5 ?
loop_
    _geom_torsion_atom_site_label_1
    _geom_torsion_atom_site_label_2
    _geom_torsion_atom_site_label_3
    _geom_torsion_atom_site_label_4
    _geom_torsion_site_symmetry_1
    _geom_torsion_site_symmetry_2
    _geom_torsion_site_symmetry_3
    _geom_torsion_site_symmetry_4
    _geom_torsion
    _geom_torsion_publ_flag
    C2B C7B N1B C9B . . . . -68.9(6) ?
    C2B C7B N1B C8B . . . . 168.9(5) ?
    C2B C3B C4B C5B . . . . 1.2(9) ?
    C9A N1A C7A C2A . . . . 79.0(6) ?
    C8A N1A C7A C2A . . . . -156.7(5) ?
    C3B C4B C5B C6B . . . . -0.8(9) ?
    C5A C4A C3A C2A . . . . -0.5(8) ?
    C11B N2B C10B C6B . . . . 72.6(6) ?
    C12B N2B C10B C6B . . . . -162.7(5) ?
    C3A C4A C5A C6A . . . . -0.6(8) ?
    C1A C6A C5A C4A . . . . 1.9(8) ?
    C10A C6A C5A C4A . . . . -179.8(5) ?
    C4B C3B C2B C1B . . . . -0.7(9) ?
    C4B C3B C2B C7B . . . . 177.4(5) ?
    C6B C1B C2B C3B . . . . -0.2(8) ?
    Hg2 C1B C2B C3B . . . . -176.2(4) ?
    C6B C1B C2B C7B . . . . -178.3(5) ?
    Hg2 C1B C2B C7B . . . . 5.8(7) ?
    N1B C7B C2B C3B . . . . 136.3(6) ?
    N1B C7B C2B C1B . . . . -45.7(7) ?
    C5A C6A C1A C2A . . . . -2.2(8) ?
    C10A C6A C1A C2A . . . . 179.5(5) ?
    C5A C6A C1A Hg1 . . . . -176.4(4) ?
    C10A C6A C1A Hg1 . . . . 5.4(7) ?
    C11A N2A C10A C6A . . . . -72.6(6) ?
    C12A N2A C10A C6A . . . . 166.3(5) ?
    C1A C6A C10A N2A . . . . -48.0(7) ?
    C5A C6A C10A N2A . . . . 133.8(5) ?
    C6A C1A C2A C3A . . . . 1.2(8) ?
    Hg1 C1A C2A C3A . . . . 175.4(4) ?
    C6A C1A C2A C7A . . . . 177.4(5) ?
    Hg1 C1A C2A C7A . . . . -8.4(7) ?
    C4A C3A C2A C1A . . . . 0.2(8) ?
    C4A C3A C2A C7A . . . . -176.1(5) ?
    N1A C7A C2A C1A . . . . 43.7(7) ?
    N1A C7A C2A C3A . . . . -140.1(5) ?
    C2B C1B C6B C5B . . . . 0.6(8) ?
    Hg2 C1B C6B C5B . . . . 176.6(4) ?
    C2B C1B C6B C10B . . . . 178.6(5) ?
    Hg2 C1B C6B C10B . . . . -5.5(7) ?
    C4B C5B C6B C1B . . . . -0.1(9) ?
    C4B C5B C6B C10B . . . . -178.1(5) ?
    N2B C10B C6B C1B . . . . 43.1(7) ?
    N2B C10B C6B C5B . . . . -139.0(5) ?
loop_
    _geom_hbond_atom_site_label_D
    _geom_hbond_atom_site_label_H
    _geom_hbond_atom_site_label_A
    _geom_hbond_site_symmetry_A
    _geom_hbond_distance_DH
    _geom_hbond_distance_HA
    _geom_hbond_distance_DA
    _geom_hbond_angle_DHA
    _geom_hbond_publ_flag
    C7B H7BA Cl1_a . 0.99 2.93 3.90(2) 166.8 yes
    C7B H7BA Br1_b . 0.99 3.06 4.01(2) 163.0 yes
    C10A H10C Cl2_a . 0.99 2.89 3.871(16) 170.5 yes
    C10A H10C Br2_b . 0.99 2.82 3.80(2) 169.1 yes
    C8B H8BA Br1_b 3_756 0.98 3.06 4.04(2) 174.0 yes
    C12A H12A Br1_b 3_656 0.98 2.96 3.87(2) 154.9 yes
_shelx_hkl_file
;
   0   0  -2 9800.54  251.85   4
   0   0  -3  149.45   44.79   4
   0   0  -4 172980.   1577.   4
   0   0   4 167693.    954.   2
   0   0   5  124.14   41.78   2
   0   0  -5  319.51   96.96   4
   0   0   642618.42  673.65   2
   0   0  -643654.07 1059.88   4
   0   0   7  110.36   45.13   2
   0   0  -7   76.20  103.28   4
   0   0  -8 162643.   2471.   4
   0   0  -9  107.79  116.01   4
   0   0 -1040406.19 1431.63   4
   0   0  1024274.88  629.70   3
   0   0 -11  115.30  113.80   4
   0   0 -12  879.29  259.41   4
   0   0 -13  324.39  226.89   4
   0   0 -14 1535.09  344.75   4
   0   0 -15  228.10  188.62   4
   0   0 -16 4359.48  640.02   4
   0   0 -17  159.66  164.06   4
   0   0 -17   74.92  148.40   5
   0   0 -1813064.46 1202.65   4
   0   0 -1816453.56 1270.94   5
   0   0 -19   -4.48  102.89   5
   0   0 -19  140.22  255.07   4
   0   0 -2019027.52 1455.98   5
   0   0 -2013912.66 1299.35   4
   0   0 -21  242.23  111.62  15
   0   0 -21  288.32  284.32   4
   0   0 -2233828.87 2142.46   4
   0   0 -2234366.09 1335.39  15
   0   0 -23  -97.72   79.59  15
   0   0 -23 -180.01  206.26   4
   0   0 -2457431.07 1726.45  15
   0   0 -25  191.08   98.08  15
   0   0 -26 2382.75  355.09  15
   0   0 -27  -50.24   87.06  15
   0   0 -2836149.62 1256.92  15
   0   0 -29  -38.60   77.88  15
   0   0 -30  567.27  142.53  15
   0   0 -31  232.95  115.99  15
   0   0 -3225344.17  779.44  15
   0   0 -33  -86.33   65.54  10
   0  -1   0  273.12   58.21   1
   0   1   0  150.67  146.03   3
   0   1  -114373.58  603.19   3
   0   1   112228.87  870.23   3
   0  -1  -113839.09  452.36   1
   0  -1  -2 208004.   1984.   1
   0   1  -2 223951.   1942.   3
   0  -1  -3 7908.86  488.22   1
   0   1  -310479.63  396.99   3
   0   1   3 8116.65  668.93   3
   0  -1  -3 7754.78  350.97   5
   0   1   426522.51 1238.09   3
   0  -1  -427060.28  698.68   5
   0   1  -424338.18  616.92   4
   0  -1  -511369.28  645.16   4
   0   1  -511430.75  476.61   4
   0  -1  -511840.75  505.36   5
   0   1   512220.70  865.30   3
   0   1   621968.94 1138.00   3
   0  -1  -622232.81  730.29   5
   0  -1  -622161.98  937.35   4
   0   1  -620848.46  711.16   4
   0   1  -743701.54 1124.55   4
   0   1   744891.63 1592.04   3
   0  -1  -746611.72 1444.12   4
   0  -1  -745970.49 1131.14   5
   0   1  -840336.71 1172.19   4
   0   1   835964.68 1406.28   3
   0  -1  -842398.29 1170.82   5
   0  -1  -843798.30 1478.78   4
   0   1   919495.22  982.69   3
   0   1  -923387.41  962.43   4
   0  -1  -924944.81  966.67   5
   0  -1  -924220.54 1171.64   4
   0   1 -1014119.21  795.48   4
   0  -1 -1015523.64  815.94   5
   0  -1 -1015142.53  974.74   4
   0   1 -11 7730.98  635.46   4
   0   1  11 7187.81  517.00   3
   0  -1 -11 8489.98  764.23   4
   0  -1 -1216647.91  955.55   5
   0   1 -1214597.16  917.15   4
   0  -1 -1216750.67 1114.36   4
   0   1 -13 6751.28  663.81   4
   0  -1 -13 8457.68  718.83   5
   0  -1 -13 7075.61  785.57   4
   0  -1 -14 5756.53  625.57   5
   0   1 -14 5140.20  606.37   4
   0  -1 -14 5305.51  723.46   4
   0  -1 -1522003.67 1280.67   5
   0  -1 -1518995.04 1377.48   4
   0   1 -1518622.86 1219.20   4
   0   1 -16 6861.37  782.10   4
   0  -1 -16 7785.09  807.04   5
   0  -1 -16 6692.23  866.15   4
   0  -1 -17 2160.16  445.18   5
   0   1 -17 1497.49  397.90   4
   0  -1 -17 1675.81  449.19   4
   0  -1 -18 1208.13  402.35   4
   0   1 -18  218.57  239.40   4
   0  -1 -18 1392.71  426.30   5
   0   1 -1911647.35 1141.78   4
   0  -1 -1910690.97 1178.13   4
   0  -1 -2018836.85 1582.24   4
   0   1 -2020021.56 1569.78   4
   0   1 -2023624.16 1697.78   5
   0  -1 -21    7.94  214.87   4
   0  -1 -21  548.48  181.55  15
   0   1 -21  681.05  218.57  15
   0   1 -21  299.55  220.40   5
   0  -1 -2220195.78 1697.32   4
   0   1 -2225987.45 1807.04   5
   0  -1 -2223763.64 1043.10  15
   0   1 -2221295.29 1129.51  15
   0   1 -2223684.94  957.10  14
   0  -1 -2317472.52  909.64  15
   0   1 -2318086.05  865.71  14
   0  -1 -2314401.03 1447.23   4
   0   1 -2316408.36  991.18  15
   0  -1 -2417687.11  908.46  15
   0   1 -2415775.08  964.09  15
   0  -1 -25  549.33  195.04  15
   0   1 -25  631.51  192.81  15
   0   1 -2638779.00 1460.28  15
   0  -1 -2640891.70 1338.22  15
   0   1 -27 8589.07  677.18  15
   0  -1 -27 8657.85  606.58  15
   0   1 -28  245.52  147.28  15
   0  -1 -28  414.18  145.34  15
   0   1 -29 1145.69  239.46  15
   0  -1 -29 1179.87  209.01  15
   0   1 -3026856.76 1024.06  15
   0  -1 -3026867.35  890.79  15
   0   1 -31 3325.92  341.99  15
   0  -1 -31 3569.12  306.97  15
   0   1 -32  832.91  166.20  15
   0   1 -33 1343.81  182.29  15
   0  -1 -3412434.44  375.58  10
   0   2   0 111736.   3279.   3
   0  -2   0 111983.   1652.   1
   0  -2  -126267.23  898.45   1
   0   2   122780.47 1680.16   3
   0   2  -125408.99 1388.17   3
   0   2  -216035.50  969.48   3
   0  -2  -216734.67  774.79   1
   0  -2  -346158.30 1292.88   1
   0   2  -347894.93 1463.97   3
   0  -2  -4 4778.72  430.67   1
   0   2  -4 5023.08  447.30   3
   0   2   4 4251.93  635.98   3
   0   2  -5 7808.88  511.48   3
   0   2   5 6108.52  746.91   3
   0  -2  -5 6829.58  545.72   1
   0   2   639312.09 1790.20   3
   0   2   736440.78 1705.09   3
   0  -2  -737704.40 1735.77   4
   0   2   8 7568.90  761.87   3
   0  -2  -8 7183.47  768.23   4
   0  -2  -9 5991.54  541.25   5
   0   2   9 4875.04  649.59   3
   0  -2  -9 5234.67  675.26   4
   0  -2 -1050058.28 2069.29   4
   0   2  1047336.30 1803.93   3
   0  -2 -1111121.97  770.14   5
   0   2  1110161.17  814.88   3
   0  -2 -1110987.21 1008.95   4
   0   2  1212240.62  853.17   3
   0  -2 -1211560.36 1072.96   4
   0  -2 -1213949.26  910.86   5
   0  -2 -13 1939.48  347.37   5
   0  -2 -13 1700.78  430.52   4
   0  -2 -14  403.29  291.75   4
   0  -2 -14  298.16  138.89   5
   0  -2 -15 5763.37  815.89   4
   0  -2 -15 7821.97  761.23   5
   0  -2 -16 8720.30 1042.33   4
   0  -2 -1711780.77 1243.48   4
   0  -2 -18 7361.46 1019.84   4
   0  -2 -19  913.88  373.11   4
   0  -2 -20  725.26  343.35   4
   0   2 -2110574.93  854.36  15
   0   2 -2111561.19  661.93  14
   0  -2 -2111360.35 1313.92   4
   0  -2 -2111854.97  672.25  15
   0   2 -2225494.20 1315.94  15
   0  -2 -2225675.26 1994.67   4
   0  -2 -2227381.10 1034.70  15
   0   2 -2227019.06 1038.38  14
   0   2 -2227032.43 1957.06   5
   0   2 -23 4021.11  419.69  14
   0  -2 -23 3159.08  715.24   4
   0  -2 -23 3160.95  366.62  15
   0   2 -23 2692.98  446.05  15
   0   2 -2419419.79  912.90  14
   0  -2 -2419276.41  871.51  15
   0   2 -2417880.55 1096.96  15
   0   2 -2513616.93  941.11  15
   0   2 -2515317.12  826.69  14
   0  -2 -2515985.45  784.65  15
   0  -2 -26 1030.88  204.17  15
   0   2 -26  948.33  266.80  15
   0   2 -27 9453.79  743.03  15
   0  -2 -2710137.24  594.61  15
   0  -2 -2818301.81  756.91  15
   0   2 -2816687.01  951.22  15
   0  -2 -29 5553.42  390.93  15
   0   2 -29 5603.14  524.44  15
   0  -2 -30  722.31  147.43  15
   0   2 -30  644.71  193.10  15
   0   2 -31 6013.71  467.39  15
   0   2 -3213455.98  625.72  15
   0   2 -33 2775.50  257.22  15
   0  -2 -34 7241.97  280.53  10
   0  -3   0   44.82  147.00   1
   0   3   0  227.88  469.79   3
   0  -3  -1 136285.   2443.   1
   0  -3   1 125353.   2059.   1
   0   3   270703.73 2954.21   3
   0  -3  -282242.36 1990.12   1
   0   3  -277087.35 2799.34   3
   0  -3  -3 5755.17  584.29   1
   0   3  -3 5138.64  706.97   3
   0   3   3 4438.66  782.66   3
   0   3   445338.45 2239.36   3
   0  -3  -451617.29 1515.20   1
   0   3  -446078.94 1818.26   3
   0   3  -566521.23 2047.32   3
   0  -3  -568928.25 1767.54   1
   0   3   566489.34 2659.65   3
   0   3   6 2649.20  578.99   3
   0   3  -6 2392.16  375.16   3
   0   3   7 5780.22  794.64   3
   0   3   824358.03 1524.05   3
   0  -3  -935559.94 1718.90   4
   0   3   940594.13 1930.28   3
   0  -3 -10 3156.46  542.66   4
   0   3  10 3660.81  601.87   3
   0   3  11 3172.17  523.46   3
   0  -3 -11 2423.05  512.13   4
   0  -3 -12 5883.59  785.10   4
   0   3  12 7558.20  779.93   3
   0  -3 -13  853.14  332.78   4
   0   3  13  699.01  295.41   3
   0  -3 -1427071.02 1807.65   4
   0  -3 -15 3575.60  651.43   4
   0  -3 -16 6348.44  940.38   4
   0  -3 -17  900.57  357.20   4
   0  -3 -18 8246.33 1032.08   4
   0  -3 -19 5611.58  910.51   4
   0  -3 -2011992.70 1328.15   4
   0   3 -2014561.68  735.05  14
   0   3 -2013441.49 1023.53  15
   0   3 -21    2.20   50.25  15
   0  -3 -21  404.11  233.62   4
   0   3 -21  304.09  146.95  14
   0   3 -22  705.35  180.95  14
   0   3 -22  640.11  234.66  15
   0  -3 -22  839.86  428.94   4
   0   3 -2317645.42 1154.25  15
   0   3 -2319266.31  912.14  14
   0   3 -2416279.14  848.23  14
   0   3 -2416172.59 1088.18  15
   0   3 -2510296.16  679.25  14
   0   3 -25 9409.35  821.18  15
   0   3 -26 7372.66  713.05  15
   0   3 -26 7101.36  568.76  14
   0   3 -27 9725.42  780.70  15
   0   3 -2710261.97  661.34  14
   0   3 -28  244.53  139.28  15
   0   3 -29 8640.38  657.95  15
   0   3 -30 5100.48  481.73  15
   0   3 -31 6897.33  502.08  15
   0   3 -32  376.28  133.08  15
   0   3 -33 7468.46  395.65  15
   0  -3 -33 7085.86  310.29  10
   0  -3 -34  813.45   90.93  10
   0  -4   020012.55 1032.83   1
   0   4   018898.70 1766.91   3
   0  -4  -191199.29 2203.96   1
   0  -4   188516.66 2063.48   1
   0   4   183153.69 3515.45   3
   0  -4   211793.95  727.74   1
   0   4  -211857.60 1323.50   3
   0   4   210967.66 1291.55   3
   0  -4  -212236.66  839.76   1
   0   4  -3 102149.   3569.   3
   0   4   3 103672.   3678.   3
   0   4  -4  397.54  318.02   3
   0  -4  -4  749.81  218.91   1
   0   4   4  758.45  446.31   3
   0   4   516864.39 1458.21   3
   0   4  -514930.97 1234.48   3
   0  -4  -518420.89  946.33   1
   0   4  -617123.29 1236.45   3
   0   4   618363.83 1495.58   3
   0  -4  -618626.56  971.71   1
   0   4  -766415.38 2263.94   3
   0   4   769854.56 2798.53   3
   0   4   813036.93 1195.06   3
   0   4   9 5578.48  799.98   3
   0  -4 -10 7519.91  827.78   4
   0   4  10 8450.93  913.64   3
   0   4  1113548.25 1147.32   3
   0  -4 -1113261.86 1108.52   4
   0   4  1254473.75 2205.91   3
   0  -4 -1250522.62 2212.20   4
   0  -4 -13   53.17  114.44   4
   0   4  13  205.77  222.47   3
   0  -4 -14  183.73  177.32   4
   0  -4 -15  370.43  224.34   4
   0  -4 -1644869.38 2277.61   4
   0  -4 -1712089.53 1175.41   4
   0  -4 -18 2506.67  618.68   4
   0  -4 -19  375.30  276.70   4
   0   4 -19  750.21  291.57  15
   0   4 -19  998.83  204.39  14
   0   4 -2011270.72  692.52  14
   0  -4 -2010531.42 1145.62   4
   0   4 -2011889.91 1020.73  15
   0   4 -2120023.88 1331.19  15
   0   4 -2120402.12  942.27  14
   0  -4 -2119199.47 1512.15   4
   0   4 -2210484.73  690.45  14
   0   4 -2210116.39  940.61  15
   0   4 -23  110.33  112.34  14
   0   4 -23  467.15  217.14  15
   0   4 -24 -139.18  106.61  15
   0   4 -24 -164.72  136.71  14
   0   4 -2533294.78 1572.90  15
   0   4 -2534001.11 1242.30  14
   0   4 -26 1813.02  284.14  14
   0   4 -26 1769.98  364.82  15
   0   4 -27 7846.36  570.70  14
   0   4 -27 8548.78  739.62  15
   0   4 -28  221.66  154.01  15
   0   4 -29 9221.04  673.28  15
   0   4 -30  239.10  131.98  15
   0   4 -31 5124.49  410.28  15
   0  -4 -32   75.35   55.87  10
   0   4 -32  -10.61   86.55  15
   0  -4 -33 3663.07  191.07  10
   0   5   0  190.78  266.46   3
   0  -5   0  418.17  228.83   1
   0  -5  -193049.41 2331.95   1
   0   5   176303.88 3338.20   3
   0  -5   190012.71 2277.89   1
   0   5  -181184.14 3738.96   3
   0   5  -220540.74 1982.05   3
   0  -5  -221715.45 1160.11   1
   0   5   217861.37 1591.68   3
   0  -5   220192.31 1073.17   1
   0   5   3 5091.79  877.55   3
   0  -5  -3 7142.56  613.11   1
   0  -5   3 6531.36  618.51   1
   0   5  -3 6964.41 1104.24   3
   0   5  -417791.28 1664.51   3
   0  -5  -419485.15  976.61   1
   0  -5   418952.97 1018.38   1
   0   5   525142.49 1811.67   3
   0   5  -526310.34 1911.38   3
   0   5  -630050.60 1912.60   3
   0   5   632225.97 2000.91   3
   0   5  -7  418.00  260.76   3
   0   5   7  601.03  364.06   3
   0   5   816167.86 1376.16   3
   0   5   919845.70 1461.84   3
   0   5  1068182.08 2681.86   3
   0   5  11 6991.17  832.56   3
   0  -5 -11 7631.15  865.92   4
   0  -5 -12 7461.46  874.79   4
   0   5  12 8226.08  915.61   3
   0  -5 -13 1821.40  444.27   4
   0   5  13 1763.96  433.28   3
   0  -5 -1495476.20 3187.90   4
   0  -5 -15  537.54  301.10   4
   0  -5 -16   -4.75  115.04   4
   0   5 -17 1748.19  274.75  14
   0  -5 -17 1462.55  426.33   4
   0  -5 -1858930.04 2617.83   4
   0   5 -1858186.16 2290.76  15
   0   5 -1859621.16 1505.12   8
   0   5 -1857994.14 1622.25  14
   0   5 -19 5247.69  497.64  14
   0  -5 -19 4342.01  697.12   4
   0   5 -19 5479.29  455.04   8
   0   5 -19 5604.45  708.43  15
   0  -5 -19 5320.34  421.50  11
   0   5 -20  732.61  183.65  14
   0  -5 -20  633.67  147.53  11
   0   5 -20  649.03  182.28   8
   0   5 -20 1044.23  338.93  15
   0   5 -21 2218.63  323.64   8
   0   5 -21 1894.22  448.38  15
   0   5 -21 1610.18  287.04  14
   0   5 -2212249.83 1096.78  15
   0   5 -2211848.28  771.98  14
   0   5 -2325438.83 1533.25  15
   0   5 -2326718.32 1147.40  14
   0   5 -24 3196.44  414.32  14
   0   5 -24 3334.00  575.71  15
   0   5 -25 3413.72  531.00  15
   0   5 -25 3187.69  390.01  14
   0   5 -26 1578.46  284.96  14
   0   5 -26 1926.88  423.12  15
   0   5 -27 9728.78  624.20  14
   0   5 -27 9548.21  753.50  15
   0   5 -28  429.76  202.20  15
   0   5 -28  351.10  116.73  14
   0   5 -29 3953.22  418.65  15
   0   5 -30  595.58  161.62  15
   0   5 -31 2230.32  240.49  15
   0  -5 -31 2382.30  177.68  10
   0  -5 -32  914.70   92.51  10
   0   6   014723.40 1545.08   3
   0   6   1 4446.56  836.55   3
   0   6  -1 4100.24  871.16   3
   0   6  -2  822.61  427.67   3
   0   6   2  763.17  478.53   3
   0   6  -330165.86 2518.30   3
   0   6   326149.22 1926.53   3
   0   6  -421323.62 2017.97   3
   0   6   419347.45 1618.23   3
   0   6   517140.02 1516.26   3
   0   6  -517217.43 1724.87   3
   0   6   6 8765.90 1059.69   3
   0   6  -6 9958.93 1268.97   3
   0   6  -7 3435.80  714.72   3
   0   6   7 2921.04  611.08   3
   0   6   845815.24 2359.18   3
   0   6   934858.86 2006.79   3
   0   6  10 3159.66  628.37   3
   0  -6 -11 1193.22  345.61   4
   0   6  11  431.68  313.45   3
   0  -6 -1259241.76 2514.11   4
   0   6  1257269.00 2480.34   3
   0  -6 -1331311.61 1845.55   4
   0   6  1330241.79 1792.35   3
   0  -6 -14  -66.18   86.96   4
   0   6 -1521618.45 1038.23  14
   0   6 -1523825.36 1186.02  13
   0  -6 -1521849.73 1568.36   4
   0   6 -1662350.99 1919.44  13
   0   6 -1656062.18 1689.55  14
   0  -6 -17 2389.61  511.76   4
   0   6 -17 1627.84  314.72  14
   0   6 -18  735.39  204.76  14
   0   6 -19 7785.38  652.69  14
   0   6 -19 7823.61  599.26   8
   0  -6 -19 9061.21  550.63  11
   0   6 -2020799.29  966.56   8
   0   6 -2022735.08 1292.51  15
   0  -6 -2023662.23  874.83  11
   0  -6 -21 2210.84  271.41  11
   0   6 -21 2389.44  350.53   8
   0   6 -21 2247.79  416.88  15
   0   6 -21 1801.10  325.87  14
   0   6 -22 2829.28  394.77  14
   0   6 -22 3454.12  490.54  15
   0   6 -22 3330.43  405.00   8
   0   6 -23 1749.98  374.33  15
   0   6 -23 1984.83  321.77  14
   0   6 -24 5802.97  633.72  15
   0   6 -24 5335.26  513.32  14
   0   6 -25 7601.49  593.27  14
   0   6 -25 7903.66  705.74  15
   0   6 -26   96.85   71.44  14
   0   6 -26  -64.24   90.65  15
   0   6 -27 1952.39  303.71  15
   0   6 -27 2010.28  267.01  14
   0   6 -28 1164.27  207.71  14
   0   6 -28 1405.19  242.15  15
   0  -6 -29  276.26   80.06  10
   0   6 -29  409.75  130.44  15
   0  -6 -30  259.87   61.82  10
   0   7   0 -180.21  213.48   3
   0   7  -112113.35 1449.70   3
   0   7   111415.81 1360.51   3
   0   7  -2 4531.17  955.43   3
   0   7   2 3835.17  794.86   3
   0   7   3 6969.46  998.18   3
   0   7  -3 8014.32 1239.72   3
   0   7   4  457.26  258.72   3
   0   7  -4  728.88  455.69   3
   0   7  -5 3180.52  875.54   3
   0   7   5 3110.62  642.46   3
   0   7   616887.34 1513.12   3
   0   7   721543.37 1677.89   3
   0   7   8 3134.22  656.92   3
   0   7   9  856.66  325.60   3
   0   7  1024040.71 1686.08   3
   0  -7 -1142503.59 2166.67   4
   0   7  1138038.84 2090.76   3
   0   7 -1146179.57 1703.30  13
   0   7 -12  505.72  222.52  13
   0  -7 -12  737.85  330.10   4
   0   7 -1315853.71  939.28  14
   0   7 -1317374.50 1066.88  13
   0  -7 -1316833.25 1366.20   4
   0   7 -1424260.01 1257.70  13
   0   7 -1422350.12 1123.68  14
   0  -7 -1424375.63 1643.30   4
   0  -7 -1514444.09 1262.37   4
   0   7 -1514353.54  968.64  13
   0   7 -1512786.58  861.30  14
   0   7 -16  850.84  243.53  14
   0   7 -16  947.87  283.62  13
   0   7 -1724778.10 1196.94  14
   0   7 -1811831.44  826.75  14
   0   7 -19 1061.03  256.26   8
   0   7 -19  940.99  250.09  14
   0  -7 -20 1825.27  241.28  11
   0   7 -20 1729.79  304.58   8
   0   7 -20 1393.81  286.35  14
   0   7 -2119050.96 1016.57  14
   0   7 -2121090.92  983.64   8
   0   7 -22 3295.36  377.26   8
   0   7 -22 3209.61  419.95  14
   0   7 -23 3735.18  426.60  14
   0   7 -23 3873.33  400.52   8
   0   7 -24  562.18  160.30  14
   0   7 -25 1230.35  231.83  14
   0  -7 -26 2637.10  201.35  10
   0   7 -26 2534.71  304.71  14
   0   7 -27  280.72  115.39  14
   0  -7 -27  381.53   79.20  10
   0   7 -28  -26.34   41.97  14
   0  -7 -28   22.46   23.32  10
   0   8   0   68.40  146.23   3
   0   8   1  340.01  326.08   3
   0   8  -1  246.82  204.48   3
   0   8  -2 1037.76  430.23   3
   0   8   2  378.46  319.59   3
   0   8   3 4238.68  817.12   3
   0   8  -3 4859.10  981.68   3
   0   8   4 3285.47  685.76   3
   0   8  -515633.95  948.21  13
   0   8   513225.57 1359.13   3
   0   8   6 1709.79  489.22   3
   0   8  -6 2746.14  427.27  13
   0   8  -7  376.76  181.34  13
   0   8   7  -50.00  127.42   3
   0   8   8 6478.66  913.32   3
   0   8  -8 8817.00  767.41  13
   0   8   929576.45 1896.69   3
   0   8  -939636.19 1639.78  13
   0   8 -10 2063.00  398.32  13
   0   8  10  901.47  384.68   3
   0   8 -11 2241.20  404.37  13
   0  -8 -11 1993.98  452.91   4
   0   8 -12 3549.57  509.93  13
   0   8 -1336604.14 1475.70  14
   0   8 -1339470.11 1624.98  13
   0   8 -14 1166.49  307.05  13
   0   8 -14  632.42  216.25  14
   0   8 -1529572.83 1334.54  14
   0   8 -1532099.76 1455.25  13
   0   8 -16 6174.84  617.06  14
   0   8 -16 6553.94  657.54  13
   0   8 -1710510.93  790.88  14
   0   8 -18  564.01  211.86  14
   0   8 -1929091.05 1174.43   8
   0   8 -1928311.07 1244.01  14
   0  -8 -20 1816.88  221.42  11
   0   8 -20 1944.98  309.98   8
   0   8 -20 1423.44  283.99  14
   0  -8 -21   38.04   45.33  11
   0   8 -21  -98.00   98.93  14
   0   8 -22  153.94   95.06   8
   0   8 -22   51.07  119.64  14
   0   8 -2311506.53  686.95  14
   0   8 -24 1689.14  268.52  14
   0   8 -25  888.42  183.85  14
   0   8 -26  -24.40   48.14  14
   0   8 -27  115.64   68.70  14
   0   9   0  139.52  145.98   3
   0   9   0  111.74  137.10  13
   0   9   1 1326.11  227.20  13
   0   9   1 1356.04  456.97   3
   0   9  -1 1103.30  247.95  13
   0   9  -2  872.63  206.72  13
   0   9   2  771.42  195.14  13
   0   9  -311993.31  764.71  13
   0   9   311490.10  635.24  13
   0   9   310699.32 1203.92   3
   0   9  -4 1900.86  318.18  13
   0   9   4 1626.44  250.65  13
   0   9  -5  -39.04  146.53  13
   0   9  -6 -166.23  100.71  13
   0   9  -733916.36 1395.22  13
   0   9  -8  494.92  208.24  13
   0   9  -9 3982.16  518.36  13
   0   9 -10 1421.12  364.40  13
   0   9 -1165855.74 2118.41  13
   0   9 -12   -1.78  142.93  13
   0   9 -12   69.13  131.40  14
   0   9 -1320705.53 1107.64  14
   0   9 -1323403.45 1234.10  13
   0   9 -14 1104.66  305.39  13
   0   9 -14  850.46  252.60  14
   0   9 -1529432.60 1301.65  14
   0   9 -16 1575.73  314.31  14
   0   9 -1727771.54 1212.96  14
   0   9 -18  182.36  139.90   8
   0   9 -18   60.50  124.66  14
   0  -9 -19 5935.24  347.01  11
   0   9 -19 5880.21  497.01   8
   0   9 -19 5497.11  510.67  14
   0  -9 -20   77.83   52.18  11
   0   9 -20   68.00  134.56  14
   0   9 -20   34.72  127.85   8
   0   9 -2117504.58  752.89   8
   0   9 -2116493.45  807.95  14
   0   9 -22  209.34  110.93  14
   0   9 -23  144.04  110.97  14
   0   9 -24   92.56   76.42  14
   0   9 -25  813.45  132.36  14
   0  10   0 6353.99  505.10  13
   0  10  -1  160.62  120.42  13
   0  10   1  304.34  119.54  13
   0  10  -2 2374.40  341.41  13
   0  10   2 2463.78  293.03  13
   0  10  -3 3920.58  433.65  13
   0  10   3 3998.30  376.20  13
   0  10  -4 6694.60  559.31  13
   0  10  -5 9090.36  646.86  13
   0  10  -6  286.51  158.46  13
   0  10  -7  240.91  149.90  13
   0  10  -8 6019.05  560.28  13
   0  10  -926927.64 1165.48  13
   0  10 -10 2187.38  380.15  14
   0  10 -10 2844.18  413.58  13
   0  10 -11 4631.00  525.15  13
   0  10 -11 4743.74  524.47  14
   0  10 -1213315.04  857.28  14
   0  10 -1212613.58  842.76  13
   0  10 -1324639.57 1185.34  13
   0  10 -1322308.42 1088.36  14
   0  10 -14  356.60  186.15  14
   0  10 -1517145.43  910.40  14
   0  10 -16 6741.56  565.23  14
   0  10 -17 4802.50  468.18  14
   0  10 -17 5172.80  446.94   8
   0 -10 -18   70.51   53.26  11
   0  10 -18  181.18  140.53  14
   0  10 -18  181.39  114.52   8
   0  10 -1916284.17  761.49  14
   0  10 -1916313.08  688.80   8
   0 -10 -1914967.58  431.94  11
   0  10 -20 5512.26  365.28   8
   0  10 -20 5737.28  425.88  14
   0  10 -21  -21.19   86.84  14
   0  10 -22  108.68   93.01  14
   0  10 -23 2839.73  226.19  14
   0  11   0 -157.85  115.73  13
   0  11   1 4331.33  367.64  13
   0  11  -1 4437.90  390.37  13
   0  11  -2 4491.48  410.01  13
   0  11   2 4344.88  356.62  13
   0  11  -3  280.55  148.35  13
   0  11   3  205.78   89.35  13
   0  11  -4  968.56  214.57  13
   0  11  -5 3932.39  391.40  13
   0  11  -6 6495.55  504.35  13
   0  11  -7 4582.41  429.39  13
   0  11  -8  522.37  157.42  13
   0  11  -9  553.72  181.33  13
   0  11  -9  464.97  211.20  14
   0  11 -1012333.11  760.99  14
   0  11 -1011247.11  659.57  13
   0  11 -1110133.69  696.01  14
   0  11 -12  594.80  194.23  14
   0  11 -13 3601.66  398.78  14
   0  11 -1416323.34  801.42  14
   0  11 -15 4277.09  399.03  14
   0  11 -16  527.00  132.38   8
   0  11 -16  489.82  163.30  14
   0 -11 -16  521.64   81.58  11
   0  11 -17 8765.50  453.22   8
   0 -11 -17 7967.63  272.17  11
   0 -11 -18 7104.14  222.32  11
   0  11 -18 8392.69  392.65   8
   0  11 -19  -10.07   55.74  14
   0  11 -20  729.59  124.25  14
   0  12   0  595.54  129.38  13
   0  12  -1 1354.70  193.12  13
   0  12   1 1400.65  182.22  13
   0  12  -2 1331.56  197.28  13
   0  12  -3 6855.03  426.59  13
   0  12  -4 4153.02  343.60  13
   0  12  -5  537.52  147.22  13
   0  12  -6 1058.33  177.95  13
   0  12  -6 1146.96  203.78  14
   0  12  -7 2554.36  274.83  14
   0  12  -8 7635.00  468.98  14
   0  12  -9 4217.40  345.84  14
   0  12 -10 2102.39  248.71  14
   0  12 -11  -19.09   65.43  14
   0  12 -1215009.84  587.37  14
   0  12 -13 3639.28  284.11  14
   0  12 -14  143.88   66.89   8
   0  12 -14  252.79   98.61  14
   0 -12 -14  170.87   42.99  11
   0  12 -15 2033.34  191.41  14
   0  12 -15 1776.98  148.71   8
   0  12 -16 8892.22  345.68  14
   0  13   0  251.76   72.75  14
   0  13  -1 6990.08  322.16  14
   0  13  -2 1271.63  149.26  14
   0  13  -3 2275.90  190.18  14
   0  13  -4 1891.47  176.17  14
   0  13  -5 7177.66  328.29  14
   0  13  -6 5120.16  276.37  14
   0  13  -7  125.77   52.31  14
   0  13  -8 3750.42  225.50  14
   0  13  -9 2022.65  160.03  14
   0  13 -10 7350.64  283.84  14
   1   0 -33  862.34  135.78  15
   1   0 -32   49.75   78.63  15
   1   0 -3111248.36  580.91  15
   1   0 -30 -133.13   97.06  15
   1   0 -29  118.17  118.55  15
   1   0 -28   96.12  111.47  15
   1   0 -27 8719.38  648.44  15
   1   0 -26 -233.45  135.50  15
   1   0 -25 1712.47  306.14  15
   1   0 -24 -172.64  107.39  15
   1   0 -23 1983.62  575.17   4
   1   0 -23 2623.91  376.75  15
   1   0 -22 -236.92  238.79   4
   1   0 -22  -55.39   56.36  15
   1   0 -2132648.73 1121.52  14
   1   0 -2134821.98 1384.06  15
   1   0 -2130822.31 2084.86   4
   1   0 -20 -102.94  196.83   4
   1   0 -19 1925.05  552.58   4
   1   0 -18  389.29  278.53   4
   1   0 -1733625.86 1912.97   4
   1   0 -16   98.49  199.39   4
   1   0 -15 2770.13  520.82   4
   1   0 -14  350.82  196.25   4
   1   0 -13 234018.   4250.   4
   1   0 -12  100.34  173.67   4
   1   0 -1176682.55 2201.58   4
   1   0 -10   91.03  135.34   4
   1   0  -9 167407.   2853.   4
   1   0  -8  302.29  142.10   4
   1   0  -7 152069.   2343.   4
   1   0  -6  163.20  125.97   4
   1   0  -522046.72  737.24   4
   1   0  -4  176.16   73.81   4
   1   0  -396075.57 1157.16   4
   1   0  -2  107.01   41.28   4
   1   0  -1  450.94   54.27   4
  -1   0   0  102.76   80.25   1
   1   0   0   40.70   14.08   4
  -1   0  -139342.09  965.99   1
  -1   0  -2  250.78  152.34   1
  -1   0  -2  314.01   35.37   4
  -1   0  -3  499.26  200.43   1
  -1   0  -3  442.61   59.29   4
  -1   0  -4  368.21   77.13   4
  -1   0  -4  312.42  195.68   1
  -1   0  -5 2417.82  202.16   4
  -1   0  -6  715.44  140.08   4
  -1   0  -734271.26  948.97   4
  -1   0  -8   65.57   88.37   4
  -1   0  -935244.61 1167.46   4
   1   0   932266.10  916.62   2
  -1   0 -10  157.02  120.23   4
   1   0  10  198.47   96.35   2
   1   0  11 185902.   2490.   2
  -1   0 -11 195650.   3174.   4
  -1   0 -12  241.88  145.87   4
   1   0  12  -27.04  100.43   2
  -1   0 -1316480.64 1050.27   4
  -1   0 -1315214.49 1101.87   5
  -1   0 -14   -7.08   89.67   4
  -1   0 -14   61.05  166.45   5
  -1   0 -15 178220.   3775.   4
  -1   0 -15 182320.   4075.   5
  -1   0 -16  -46.47  173.14   4
  -1   0 -16   13.59   61.26   5
  -1   0 -1716548.11 1261.30   4
  -1   0 -1715222.21 1269.56   5
  -1   0 -18  -99.32  201.20   5
  -1   0 -18  -58.12  112.06   4
  -1   0 -1992058.97 3337.33   5
  -1   0 -1981860.48 2985.79   4
  -1   0 -20  405.23  254.43   4
  -1   0 -20  926.54  454.55   5
  -1   0 -2135837.91 1365.01  15
  -1   0 -2140415.49 2286.05   5
  -1   0 -2135358.34 2073.45   4
  -1   0 -22  223.38  117.85  15
  -1   0 -2335953.82 1372.96  15
  -1   0 -24  -52.97   78.84  15
  -1   0 -24 -197.63  108.99  12
  -1   0 -2532804.73 1317.06  12
  -1   0 -2530432.36 1237.91  15
  -1   0 -26 -188.52  182.95  12
  -1   0 -26   81.48  126.65  15
  -1   0 -27   52.90  103.96  15
  -1   0 -27   51.06  101.41  12
  -1   0 -28  108.05  121.02  15
  -1   0 -29 2614.54  326.53  15
  -1   0 -30  104.03   82.65  15
  -1   0 -31  141.45  102.30  15
  -1   0 -32  148.55   84.48  10
  -1   0 -33  140.21   42.48  10
   1   1 -34  322.58   86.61  15
   1   1 -3314725.03  566.22  15
   1  -1 -32 1300.32  162.73  15
   1   1 -32 1330.68  209.82  15
   1  -1 -31  309.94  106.72  15
   1   1 -31  172.02  122.80  15
   1   1 -30  134.40   96.11  15
   1  -1 -30  198.38   94.50  15
   1   1 -29 7303.00  584.78  15
   1  -1 -29 7089.78  497.95  15
   1  -1 -28 1549.74  244.99  15
   1   1 -28 1456.89  273.99  15
   1  -1 -27 3003.16  355.89  15
   1   1 -27 2496.81  379.83  15
   1  -1 -26 1740.89  281.98  15
   1   1 -26 1589.61  317.12  15
   1  -1 -25  210.85  106.59  15
   1   1 -25  536.29  219.61  15
   1   1 -24  293.74  190.46  15
   1  -1 -24  350.13  149.55  15
   1   1 -24  777.21  206.46  14
   1  -1 -23 1536.25  505.55   4
   1   1 -23 1611.86  262.07  14
   1   1 -23 1445.99  332.21  15
   1  -1 -23 1504.40  267.63  15
   1   1 -22  144.44  129.52  15
   1   1 -22  332.35  142.90  14
   1   1 -2110253.05 1184.20   4
   1   1 -2110667.71  836.99  15
   1   1 -2110691.31  632.53  14
   1  -1 -2110009.82 1248.98   4
   1  -1 -20 4642.04  803.02   4
   1   1 -20 5197.21  813.73   4
   1   1 -1929716.41 1882.45   4
   1  -1 -1929930.96 2009.61   4
   1   1 -18  128.97  180.56   4
   1  -1 -18  358.66  255.18   4
   1  -1 -17 2086.25  497.78   4
   1   1 -17 1556.18  428.08   4
   1   1 -1613645.84 1132.68   4
   1  -1 -1614159.35 1265.94   4
   1   1 -1563058.47 2328.47   4
   1  -1 -1571316.55 2731.08   4
   1   1 -14 4068.12  569.60   4
   1  -1 -14 4846.61  706.39   4
   1  -1 -13 3460.71  582.58   4
   1   1 -13 3517.71  514.08   4
   1   1 -1242889.01 1651.98   4
   1  -1 -1245543.82 1903.34   4
   1  -1 -11 245488.   4210.   4
   1   1 -11 224248.   3573.   4
   1   1 -10 1183.76  276.63   4
   1  -1 -10 1453.47  349.24   4
   1   1  -985866.46 1962.03   4
   1  -1  -985036.50 2252.07   4
   1  -1  -866159.53 1876.34   4
   1   1  -859623.74 1526.39   4
   1   1  -732547.13  532.99   3
   1  -1  -734810.19 1283.94   4
   1   1  -733393.08 1069.22   4
   1   1  -6 1340.49  208.59   4
   1   1  -6 1379.79  200.05   3
   1  -1  -6 1488.05  271.48   4
   1   1  -573468.65 1982.91   3
   1  -1  -582021.18 1714.42   4
   1  -1  -422807.98  849.46   4
   1   1  -421324.36  646.70   4
   1   1  -3 3254.51  229.33   4
   1  -1  -3 3778.77  327.35   4
   1   1  -3 3350.69  322.57   2
   1   1  -2  709.13  152.81   2
   1   1  -158691.54 1174.82   2
  -1   1   157614.59  814.07   5
   1   1   0 5510.41  362.42   2
  -1  -1   0 5047.13  400.24   1
  -1   1  -1 6502.48  253.44   1
  -1  -1  -1 6191.37  502.20   1
   1   1   1 6606.79  397.88   2
   1   1   2  311.94  114.32   2
  -1  -1  -2  434.79  200.69   1
   1   1   3 2299.58  257.51   2
  -1  -1  -3 2335.22  387.05   1
  -1  -1  -410162.63  669.08   5
  -1  -1  -410303.49  779.78   1
   1   1   410391.71  550.76   2
  -1  -1  -5  318.90  180.61   5
   1   1   5  371.33  130.30   2
  -1  -1  -5  488.59  241.65   1
  -1  -1  -5  305.85  146.73   4
  -1  -1  -6 2697.51  426.72   1
  -1  -1  -6 2777.94  377.00   5
  -1   1  -6 2933.53  254.38   4
  -1  -1  -6 3232.65  358.58   4
   1   1   6 3140.94  339.00   2
  -1   1  -7 1324.95  198.86   4
  -1  -1  -7 1231.35  287.54   5
  -1  -1  -7 1252.26  249.86   4
   1   1   7 1295.23  244.06   2
  -1  -1  -824032.16 1045.67   4
  -1   1  -821988.79  807.26   4
   1   1   823865.75 1010.19   2
  -1  -1  -823255.96 1114.33   5
  -1  -1  -925301.85 1135.46   4
  -1  -1  -925660.25 1205.18   5
   1   1   924320.76 1060.07   2
  -1   1  -924224.47  922.75   4
   1   1  10 8843.57  660.10   2
  -1  -1 -10 9469.61  772.17   5
  -1   1 -10 8537.03  585.51   4
  -1  -1 -10 9498.63  733.51   4
  -1   1 -1135168.41 1269.66   4
  -1  -1 -1135886.57 1536.27   5
  -1  -1 -1213499.25 1001.24   5
  -1  -1 -1213087.65  954.86   4
  -1   1 -1212784.94  829.14   4
  -1  -1 -13 157212.   3443.   4
  -1   1 -13 146120.   2963.   4
  -1  -1 -14 8463.97  846.19   4
  -1   1 -14 7516.12  723.10   4
  -1  -1 -14 8391.16  869.49   5
  -1   1 -15 5449.25  657.22   4
  -1  -1 -15 5329.81  691.62   4
  -1  -1 -15 5269.17  706.04   5
  -1   1 -1619986.71 1293.62   4
  -1  -1 -1621346.46 1431.88   5
  -1  -1 -1619081.44 1378.83   4
  -1  -1 -1754586.83 2416.44   4
  -1   1 -1755117.16 2259.59   4
  -1   1 -18 1512.36  445.51   5
  -1  -1 -18 2552.15  575.00   5
  -1  -1 -18 1434.68  459.71   4
  -1   1 -18 2141.37  497.46   4
  -1  -1 -1919999.65 1524.58   5
  -1  -1 -1917002.23 1435.12   4
  -1   1 -1919179.23 1566.44   5
  -1  -1 -20 5099.53  851.98   4
  -1   1 -20 5493.80  879.69   5
  -1   1 -2152718.77 2734.17   5
  -1  -1 -2144527.74 2396.59   4
  -1  -1 -2150908.78 1517.52  15
  -1  -1 -2150288.15 1524.66  11
  -1   1 -2146977.15 1662.23  15
  -1   1 -2155008.89 1588.72  12
  -1   1 -22 1299.51  274.30  12
  -1  -1 -22 1248.82  271.23  15
  -1   1 -22  806.78  269.01  15
  -1   1 -2351123.27 1617.70  12
  -1   1 -2353602.83 2767.69   5
  -1  -1 -2346433.65 1470.28  15
  -1   1 -24 2840.15  420.18  15
  -1   1 -24 2894.22  404.80  12
  -1  -1 -24 2930.34  382.01  15
  -1   1 -25  238.82  167.46  15
  -1   1 -25   71.46  124.01  12
  -1  -1 -25  454.61  179.95  15
  -1  -1 -26  193.52  180.49  12
  -1  -1 -26  161.72  145.01  15
  -1   1 -26  153.07  120.20  12
  -1   1 -26   44.43  145.40  15
  -1  -1 -27 7712.48  562.89  15
  -1   1 -27 8474.25  664.02  12
  -1   1 -27 7026.10  604.73  15
  -1  -1 -28  822.74  197.32  15
  -1   1 -28 1117.22  244.21  15
  -1  -1 -29  233.10  112.72  15
  -1   1 -29  205.74  123.20  15
  -1   1 -30  310.82  147.07  15
  -1  -1 -30  216.45  101.88  15
  -1   1 -31  898.64  182.67  15
  -1  -1 -32  448.04   99.01  10
  -1  -1 -33   91.19   64.51  10
   1   2 -34 5791.96  308.59  15
   1   2 -33   84.88   72.55  15
   1   2 -32  256.26  114.67  15
   1   2 -31 4365.44  407.67  15
   1  -2 -30 6193.22  373.75  15
   1   2 -30 6730.92  544.26  15
   1  -2 -29 1491.78  217.75  15
   1   2 -29 1512.97  309.70  15
   1   2 -28  121.84  160.68  15
   1  -2 -28  131.36   66.63  15
   1   2 -27 1246.52  288.48  15
   1  -2 -27 1595.04  253.94  15
   1   2 -26 2027.06  374.90  15
   1   2 -26 2300.45  344.73  14
   1  -2 -26 2076.60  274.09  15
   1   2 -25 9221.59  784.69  15
   1  -2 -2510413.46  645.93  15
   1   2 -25 8794.26  641.89  14
   1  -2 -24   10.00  114.16  15
   1   2 -24  101.98  101.36  14
   1   2 -23 9403.27  831.03  15
   1  -2 -2311080.13  664.12  15
   1   2 -23 9790.39  661.73  14
   1   2 -2311517.58  707.14   8
   1   2 -22 3999.09  429.67   8
   1  -2 -22 3803.35  394.01  15
   1  -2 -22 3209.00  732.14   4
   1   2 -22 3490.84  495.49  15
   1   2 -22 3472.33  394.63  14
   1  -2 -21 5543.50  472.77  15
   1   2 -21 6247.80  484.40   8
   1  -2 -21 5558.39 1004.96   4
   1   2 -21 4886.71  588.00  15
   1   2 -21 5017.00  442.85  14
   1  -2 -20 6551.92  999.89   4
   1  -2 -1911100.11 1300.26   4
   1  -2 -18 9323.93 1171.56   4
   1  -2 -1713555.46 1361.48   4
   1  -2 -1612609.26 1283.87   4
   1  -2 -15 9130.06 1045.97   4
   1  -2 -1423503.65 1608.12   4
   1   2 -13 123931.   2987.   4
   1  -2 -13 126284.   3649.   4
   1  -2 -1220514.81 1438.23   4
   1   2 -1220921.63 1182.40   4
   1  -2 -1224865.08  964.08   5
   1   2 -1116027.36  992.49   4
   1  -2 -1115739.01 1229.24   4
   1  -2 -1117997.97  760.86   5
   1  -2 -1063997.17 1309.99   5
   1  -2 -1061799.76 2332.95   4
   1  -2  -981974.32 2585.00   4
  -1   2   985928.73 2090.78   3
   1   2  -8 3971.79  336.02   3
  -1   2   8 4112.86  484.35   3
   1  -2  -8 3404.52  531.47   4
   1   2  -762993.69 1559.44   3
   1  -2  -761180.23 2095.67   4
  -1   2   766094.22 1925.66   3
   1   2  -680011.64 2178.04   3
   1  -2  -673135.91 2276.26   4
  -1   2   679933.74 2112.44   3
   1   2  -5 2580.33  531.82   3
  -1   2   5 3688.19  482.84   3
   1   2  -4 1094.87  542.59   3
  -1   2   4 1867.91  340.60   3
   1   2  -365379.76 2597.69   3
  -1   2   375386.27 1933.83   3
  -1   2   239247.56 1351.69   3
   1   2  -240756.73 1984.13   3
  -1  -2   1 5556.31  472.76   1
  -1   2   1 6449.41  538.60   3
  -1  -2   0  668.00  246.91   1
  -1   2   0  762.66  217.76   3
  -1  -2  -1 3654.93  478.96   1
  -1  -2  -2 5424.92  588.59   1
  -1  -2  -314405.41  997.20   1
  -1  -2  -4 3143.42  529.63   1
  -1  -2  -5 1868.54  413.64   1
  -1  -2  -627371.27 1338.27   1
  -1  -2  -7  809.06  286.54   1
  -1  -2  -8 7297.48  767.98   4
  -1  -2  -8 7101.52  728.02   1
  -1  -2  -919251.44 1233.59   4
  -1  -2 -10 6832.03  717.79   5
  -1  -2 -10 7222.12  788.18   4
  -1  -2 -1149714.69 1887.94   5
  -1  -2 -1148833.51 2039.81   4
  -1  -2 -1218496.82 1282.10   4
  -1  -2 -1219224.83 1196.36   5
   1   2  13 1881.74  406.45   3
  -1  -2 -13 1682.51  417.54   4
  -1  -2 -13 1753.67  387.89   5
  -1  -2 -1454965.23 2158.87   5
  -1  -2 -1450049.63 2205.07   4
  -1  -2 -1555385.81 2228.74   5
  -1  -2 -1548981.29 2261.62   4
  -1  -2 -16 1439.81  363.90   5
  -1  -2 -16 1439.54  400.77   4
  -1  -2 -1713347.22 1263.37   4
  -1  -2 -1826371.19 1824.07   4
  -1  -2 -1924537.80 1812.58   4
  -1   2 -20 1134.88  442.12   5
  -1   2 -20 1027.29  248.98  15
  -1  -2 -20 1124.78  522.26   4
  -1   2 -2120118.47 1172.53  15
  -1   2 -2124782.26 1089.30  12
  -1  -2 -2120383.11 1712.63   4
  -1   2 -2122660.69 1881.30   5
  -1  -2 -2120489.97 1004.46  11
  -1  -2 -2121119.33  898.70  15
  -1   2 -2224178.17 1101.35  12
  -1  -2 -2219826.01  972.41  11
  -1   2 -2220818.29 1193.78  15
  -1  -2 -2220988.37  902.73  15
  -1   2 -2222145.79 1899.20   5
  -1  -2 -23 3695.30  399.67  15
  -1   2 -23 3052.72  467.84  15
  -1  -2 -23 2954.38  360.55  11
  -1   2 -23 4257.86  461.17  12
  -1   2 -24  495.16  178.63  15
  -1  -2 -24  481.50  181.33  15
  -1   2 -24  493.26  191.64  12
  -1  -2 -2520845.77  885.87  15
  -1   2 -2518923.00 1104.87  15
  -1   2 -2522192.47 1085.69  12
  -1   2 -26 5771.17  561.92  12
  -1  -2 -26 5312.49  439.20  15
  -1   2 -26 4719.27  546.14  15
  -1   2 -27 3481.09  460.02  15
  -1  -2 -27 3943.05  375.26  15
  -1   2 -27 3740.28  463.02  12
  -1  -2 -28  212.69   85.86  15
  -1   2 -28   37.19  133.59  15
  -1   2 -29 1465.89  286.60  15
  -1   2 -30 4120.84  407.00  15
  -1   2 -31 1379.20  221.80  15
  -1  -2 -32  164.02   78.15  10
  -1  -2 -33  228.17   70.96  10
   1   3 -34  814.15  107.57  15
   1  -3 -34  964.50   98.95  10
   1   3 -33 5492.43  351.58  15
   1   3 -32 6701.60  440.13  15
   1   3 -31 3054.01  343.14  15
   1   3 -30  252.30  135.21  15
   1   3 -29  789.58  219.95  15
   1   3 -28 9049.34  725.79  15
   1   3 -2713255.55  910.73  15
   1   3 -2712593.21  766.65  14
   1   3 -26  668.34  186.98  14
   1   3 -26  834.29  289.76  15
   1   3 -25 1050.01  318.59  15
   1   3 -25  972.57  224.21  14
   1   3 -24 2777.68  472.49  15
   1   3 -24 2644.79  354.83  14
   1   3 -24 3207.02  388.39   8
   1   3 -2312769.87  753.50   8
   1   3 -2310565.55  707.81  14
   1   3 -2310061.19  900.90  15
   1   3 -22 7206.29  768.40  15
   1   3 -22 6781.75  548.45  14
   1  -3 -22 6324.35  928.16   4
   1   3 -22 8076.20  585.86   8
   1   3 -2110612.37  656.85   8
   1   3 -2110326.97  926.03  15
   1  -3 -21 7608.14 1038.90   4
   1   3 -21 9421.42  633.24  14
   1   3 -2016078.53  769.78   8
   1   3 -2014790.51  768.52  14
   1  -3 -2012667.22 1360.13   4
   1   3 -2014495.81 1108.42  15
   1  -3 -19 1441.17  453.15   4
   1  -3 -18 8693.52 1086.33   4
   1  -3 -17 5432.70  853.25   4
   1  -3 -1619385.07 1627.59   4
   1  -3 -15 8253.14 1031.67   4
   1  -3 -1419777.79 1602.56   4
   1  -3 -13  251.52  262.04   4
   1  -3 -1260937.41 2674.29   4
  -1   3  1268418.68 2134.28   3
  -1   3  1178710.39 2409.21   3
   1  -3 -1171877.43 2847.43   4
   1  -3 -10  433.57  285.38   4
  -1   3  10  424.12  238.10   3
   1   3  -944809.46 1423.68   3
  -1   3   941479.75 1940.96   3
   1   3  -8 108695.   2488.   3
  -1   3   8 101848.   3215.   3
   1   3  -7  416.41  187.86   3
  -1   3   7 1285.80  431.30   3
   1   3  -6 2042.71  457.87   3
  -1   3   6 2533.44  638.58   3
  -1   3   569471.52 2939.65   3
   1   3  -569768.51 2934.44   3
   1   3  -480613.41 3503.32   3
  -1   3   474641.76 2966.25   3
   1   3  -3 2259.57  656.40   3
  -1   3   3 2433.90  606.81   3
  -1  -3   216763.67  893.93   1
  -1   3   219653.54 1397.85   3
   1   3  -216505.37 1470.55   3
   1   3  -125627.00 1757.13   3
  -1  -3   130401.14 1290.30   1
  -1   3   129377.96 1622.44   3
   1   3   016394.09 1420.33   3
  -1  -3   017589.00 1049.31   1
  -1   3   018364.55 1224.82   3
   1  -3   143117.18  793.26   1
  -1   3  -143031.22 1758.85   3
   1   3   141081.27 2248.91   3
  -1  -3  -145748.50 1770.90   1
  -1  -3  -2   58.49  198.52   1
  -1   3  -2  168.20  183.70   3
   1   3   2  277.94  359.35   3
   1   3   316003.90 1422.98   3
  -1  -3  -317030.19 1167.78   1
  -1  -3  -4 4413.24  650.87   1
   1   3   4 4326.75  785.47   3
   1   3   514845.92 1371.22   3
  -1  -3  -515302.23 1168.63   1
  -1  -3  -6 8482.48  824.67   1
   1   3   6 7643.55  980.54   3
  -1  -3  -714872.90 1060.67   1
   1   3   713671.97 1267.46   3
  -1  -3  -8 6445.33  704.37   1
   1   3   8 6381.79  851.84   3
   1   3   9 3161.50  633.75   3
  -1  -3  -9 3227.22  498.43   4
   1   3  1028044.54 1733.98   3
  -1  -3 -1025451.80 1481.72   4
  -1  -3 -1143347.18 2004.44   4
   1   3  1146063.57 2168.99   3
  -1  -3 -1217806.76 1338.33   4
   1   3  1219513.51 1372.91   3
  -1  -3 -1342542.73 2142.04   4
   1   3  1348909.33 2119.01   3
  -1  -3 -1423143.63 1579.44   4
  -1  -3 -15  973.20  459.63   4
  -1  -3 -1657564.33 2636.73   4
  -1  -3 -1716651.61 1430.21   4
  -1  -3 -18 3380.21  692.07   4
  -1  -3 -19 1893.54  526.34   4
  -1   3 -19 1399.58  353.17  15
  -1   3 -2049019.38 1519.73  12
  -1   3 -2045459.50 1256.47  14
  -1   3 -2041687.88 1834.64  15
  -1  -3 -2037629.38 2236.20   4
  -1  -3 -2039306.31 1290.78  11
  -1   3 -21 6283.63  574.32  12
  -1   3 -21 5791.25  686.13  15
  -1   3 -21 6212.13  475.95  14
  -1  -3 -21 4414.42  743.85   4
  -1  -3 -21 4486.12  450.50  11
  -1   3 -22 1760.38  313.05  12
  -1  -3 -22 1790.70  275.10  11
  -1   3 -22 1565.95  277.12  14
  -1   3 -22 1703.62  589.49   5
  -1   3 -22 2074.29  422.33  15
  -1   3 -2312588.16  980.11  15
  -1  -3 -2311526.52  684.01  11
  -1   3 -2314887.27  893.10  12
  -1   3 -2314321.16  759.20  14
  -1   3 -2425765.70 1173.44  12
  -1  -3 -2424107.76  958.50  11
  -1   3 -2423729.85 1314.58  15
  -1   3 -2426635.87 1043.58  14
  -1   3 -25 3790.52  513.17  15
  -1   3 -26  929.81  272.07  15
  -1   3 -27 2249.98  390.67  15
  -1   3 -28 5780.06  574.64  15
  -1   3 -29 4833.84  489.72  15
  -1   3 -30  221.97  131.68  15
  -1  -3 -31  117.78   84.36  10
  -1   3 -31  199.66  114.45  15
  -1  -3 -32 1535.94  169.92  10
  -1  -3 -33 2973.55  192.05  10
   1  -4 -33 2293.82  155.25  10
   1   4 -33 2378.23  204.42  15
   1   4 -32 3822.59  305.68  15
   1   4 -31  340.93  141.01  15
   1   4 -30 4872.55  443.43  15
   1   4 -2911538.75  739.94  15
   1   4 -28 3254.93  420.71  15
   1   4 -28 2587.75  340.06  14
   1   4 -27  638.72  194.23  14
   1   4 -27  534.31  207.49  15
   1   4 -26  952.72  274.60  15
   1   4 -26 1087.70  267.33  14
   1   4 -2524679.53 1109.12  14
   1   4 -2525533.16 1383.99  15
   1   4 -2528318.89 1130.61   8
   1   4 -24  296.78  143.07  14
   1   4 -24  743.66  298.79  15
   1   4 -24  441.16  186.28   8
   1   4 -2312504.40  764.41   8
   1   4 -2310593.79  729.09  14
   1   4 -2310926.14  961.93  15
   1   4 -22 2071.78  432.03  15
   1   4 -22 1658.11  280.51  14
   1   4 -22 2062.76  322.06   8
   1  -4 -21 7528.79  966.90   4
   1   4 -21 7479.35  592.53  14
   1   4 -21 6970.18  803.42  15
   1   4 -21 7847.19  584.67   8
   1  -4 -20 8500.40 1043.73   4
   1   4 -20 9894.77  638.36   8
   1   4 -20 9588.27  951.77  15
   1   4 -20 9570.35  659.03  14
   1   4 -1912009.13  679.06   8
   1   4 -1912196.79 1077.80  15
   1  -4 -19 9707.85 1106.38   4
   1   4 -1911522.13  707.05  14
   1  -4 -1816077.05 1404.02   4
   1  -4 -17   96.51  227.96   4
   1  -4 -16 6979.10  937.21   4
   1  -4 -1514574.49 1290.77   4
   1  -4 -1440634.68 2128.17   4
   1  -4 -13 2687.63  556.98   4
  -1   4  1212719.30 1045.39   3
   1  -4 -1212117.23 1114.17   4
   1  -4 -11   56.04  134.44   4
  -1   4  11 -171.42  179.08   3
  -1   4  10 117994.   3419.   3
   1  -4 -10 121708.   3380.   4
   1   4  -9  674.72  256.65   3
  -1   4   9  865.00  386.35   3
   1  -4  -9  916.40  359.69   4
   1   4  -8 6922.06  781.04   3
  -1   4   8 6730.85  915.45   3
  -1   4   7 1946.36  502.28   3
   1   4  -7 2657.55  556.21   3
   1   4  -6 102440.   3619.   3
  -1   4   694447.72 3529.92   3
  -1   4   543707.53 2524.54   3
   1   4  -554605.80 2948.35   3
   1   4  -4 9071.47 1297.54   3
  -1   4   4 6829.19 1111.44   3
  -1  -4   314439.98  941.57   1
  -1   4   314643.47 1598.75   3
   1   4  -315911.93 1661.02   3
  -1   4   260089.55 3052.90   3
   1   4  -264036.39 3070.47   3
  -1  -4   265839.10 2064.62   1
   1   4  -192846.11 3569.10   3
  -1  -4   1 103738.   2674.   1
  -1  -4   019601.66 1216.87   1
   1  -4   017705.59  492.51   1
   1   4   016612.93 1504.28   3
  -1   4   018005.78 1515.25   3
  -1  -4  -115099.74 1086.66   1
  -1   4  -112795.88 1242.43   3
   1  -4   114921.32  547.21   1
   1   4   112741.99 1338.78   3
  -1  -4  -2 5314.32  688.74   1
   1  -4   2 5892.48  383.73   1
   1   4   2 5015.66  883.95   3
  -1   4  -2 5238.29  759.83   3
   1   4   397421.27 3482.16   3
  -1  -4  -3 114770.   3154.   1
  -1   4  -394395.54 2994.92   3
   1   4   4 3029.15  656.81   3
  -1  -4  -4 4629.13  695.08   1
   1   4   520757.98 1614.74   3
  -1  -4  -524812.55 1503.27   1
  -1  -4  -622982.62 1369.67   1
   1   4   618500.82 1513.45   3
   1   4   746351.95 2349.18   3
  -1  -4  -754984.39 2060.41   1
  -1  -4  -814216.63 1045.95   1
   1   4   811920.15 1194.37   3
   1   4   947668.62 2338.04   3
   1   4  10 3333.31  627.02   3
   1   4  11   93.48  120.87   3
  -1  -4 -11  342.60  199.16   4
   1   4  1259924.30 2489.43   3
  -1  -4 -1262018.80 2406.30   4
   1   4  1326500.92 1637.74   3
  -1  -4 -1323242.12 1523.58   4
  -1  -4 -1463698.32 2576.55   4
  -1  -4 -15 1128.33  344.52   4
  -1  -4 -1615888.80 1338.17   4
  -1  -4 -17  514.45  242.82   4
  -1  -4 -1835124.81 1990.82   4
  -1   4 -1847662.97 1479.57  12
  -1  -4 -19  874.27  319.79   4
  -1   4 -19  253.86  128.02  14
  -1  -4 -19  415.42  129.58  11
  -1   4 -19  -23.96  188.73  15
  -1   4 -19  581.83  172.88  12
  -1   4 -20 7566.75  539.77  14
  -1  -4 -20 7497.80  976.31   4
  -1   4 -20 7749.57  882.44  15
  -1   4 -20 7251.13  619.76  12
  -1  -4 -20 7244.30  540.79  11
  -1  -4 -21  222.07   94.26  11
  -1   4 -21  371.13  126.22  14
  -1  -4 -2242099.31 1271.88  11
  -1   4 -2243626.12 1335.10  14
  -1  -4 -23 8498.01  569.54  11
  -1   4 -23 7849.29  839.61  15
  -1   4 -23 8738.22  606.27  14
  -1   4 -24    3.26  142.22  15
  -1  -4 -24  125.28  133.37  11
  -1   4 -24  398.83  140.35  14
  -1   4 -25 3078.48  508.45  15
  -1   4 -25 2801.90  356.90  14
  -1  -4 -25 3094.39  312.44  11
  -1   4 -26 5172.08  607.49  15
  -1   4 -26 5218.81  461.55  14
  -1   4 -2711969.81  862.37  15
  -1   4 -28  566.60  186.94  15
  -1   4 -29  192.76  107.65  15
  -1   4 -30 1274.45  236.23  15
  -1  -4 -31 9773.56  400.77  10
  -1  -4 -32  159.79   65.99  10
  -1  -4 -33 2309.49  140.67  10
   1   5 -32 1491.32  155.86  15
   1  -5 -32 1452.41  120.43  10
   1   5 -31 7349.41  422.92  15
   1   5 -30 1825.37  256.38  15
   1   5 -29 1188.75  237.66  15
   1   5 -28   75.76   87.39  14
   1   5 -28   20.28  128.95  15
   1   5 -2714536.07  804.95  14
   1   5 -2715536.14  952.98  15
   1   5 -26 3738.15  412.36   8
   1   5 -26 3211.27  404.47  14
   1   5 -26 3034.87  465.04  15
   1   5 -2511058.82  714.39   8
   1   5 -25 9321.55  693.15  14
   1   5 -25 9491.47  835.10  15
   1   5 -24 4620.59  503.44  14
   1   5 -24 3830.13  554.95  15
   1   5 -24 5660.52  535.12   8
   1   5 -2323405.17 1055.67   8
   1   5 -2321131.30 1347.71  15
   1   5 -2320839.05 1055.04  14
   1   5 -22 5012.81  505.28   8
   1   5 -22 5706.48  724.70  15
   1   5 -22 4978.58  512.54  14
   1   5 -2121154.03  997.82   8
   1   5 -2119920.28 1031.63  14
   1   5 -2120793.73 1415.13  15
   1   5 -20  202.64  129.81   8
   1   5 -20    8.65  119.19  14
   1   5 -20  438.25  207.89  15
   1   5 -19 2148.50  349.75  14
   1   5 -19 2750.77  543.26  15
   1  -5 -19 2049.58  560.44   4
   1   5 -19 2575.19  352.93   8
   1  -5 -18 6070.24  850.39   4
   1   5 -18 7168.48  548.53   8
   1   5 -18 6945.26  587.46  14
   1   5 -18 8269.01  908.39  15
   1  -5 -1729686.21 1862.42   4
   1   5 -1735065.99 1293.04  14
   1  -5 -16 2083.62  502.29   4
   1  -5 -15 2864.80  584.97   4
   1  -5 -1431833.43 1873.96   4
   1  -5 -1315302.34 1298.17   4
   1  -5 -1234598.90 1913.44   4
  -1   5  1234894.32 1891.28   3
  -1   5  11 2113.09  504.39   3
   1  -5 -11  857.55  311.74   4
   1  -5 -10 2453.04  489.14   4
   1   5 -10 2377.09  472.03   3
  -1   5  10 1640.67  450.19   3
  -1   5   9 4084.67  745.68   3
   1   5  -9 4815.44  742.63   3
   1   5  -850282.06 2510.28   3
  -1   5   842563.83 2311.21   3
  -1   5   753456.04 2641.29   3
   1   5  -760534.63 2915.20   3
  -1   5   6  229.36  319.86   3
   1   5  -6  918.22  479.33   3
  -1  -5   5  -23.47  140.68   1
   1   5  -5 -441.29  399.87   3
  -1   5   5  243.34  410.38   3
   1   5  -428572.03 2351.62   3
  -1  -5   426116.43 1405.02   1
   1   5  -3 106381.   4284.   3
  -1  -5   3 100679.   2763.   1
  -1   5   220871.18 1970.61   3
  -1  -5   224272.13 1381.06   1
   1   5  -223444.78 1948.10   3
   1   5  -1 4793.84  885.92   3
  -1   5   1 4162.23  981.24   3
  -1  -5   1 4401.36  623.11   1
  -1   5   0  949.69  519.61   3
   1   5   0 1818.52  546.88   3
  -1  -5   0 1683.80  434.83   1
  -1  -5  -1 157299.   3613.   1
   1   5   1 143716.   4477.   3
  -1  -5  -2 1645.24  433.74   1
  -1   5  -2 1290.30  494.45   3
   1   5   2 1400.49  517.83   3
  -1  -5  -347266.79 2066.70   1
  -1   5  -340720.82 2331.89   3
   1   5   341289.36 2394.48   3
   1   5   4 1163.02  441.83   3
  -1  -5  -4 2319.59  484.64   1
   1   5   5 121336.   3940.   3
  -1  -5  -5 139404.   3440.   1
  -1  -5  -6  628.15  259.48   1
   1   5   6  690.30  373.03   3
  -1  -5  -735683.10 1662.80   1
   1   5   729027.59 1943.94   3
  -1  -5  -8 4662.18  587.11   1
   1   5   8 4655.07  772.59   3
   1   5   939301.51 2186.89   3
   1   5  1021855.43 1601.91   3
  -1  -5 -1145918.37 2107.88   4
   1   5  1146888.04 2330.91   3
  -1  -5 -12 4215.40  639.05   4
   1   5  12 3858.69  689.82   3
  -1  -5 -13 6997.45  862.61   4
   1   5  13 7727.59  893.16   3
  -1  -5 -1421015.42 1492.53   4
  -1  -5 -15 5423.63  770.37   4
  -1  -5 -1618421.43 1440.65   4
  -1  -5 -17 1583.32  454.92   4
  -1   5 -17 1386.16  347.22  15
  -1   5 -17 1795.60  266.52  14
  -1   5 -18  813.98  294.54  15
  -1  -5 -18  122.61  259.39   4
  -1   5 -18  725.53  186.85  14
  -1   5 -19  452.47  198.81  15
  -1  -5 -19  409.53  245.12   4
  -1  -5 -19  893.48  192.16  11
  -1  -5 -2017022.14  802.50  11
  -1   5 -2016979.64 1242.80  15
  -1   5 -2016501.51  857.47  14
  -1  -5 -21 9654.47  606.26  11
  -1   5 -21 9403.82  936.81  15
  -1   5 -21 9949.57  671.49  14
  -1   5 -22 1197.56  368.67  15
  -1  -5 -22 1450.87  233.46  11
  -1   5 -22 1365.30  251.45  14
  -1   5 -23  426.04  274.78  15
  -1   5 -23  743.26  185.72  14
  -1  -5 -23  804.48  191.46  11
  -1   5 -24 8944.59  862.79  15
  -1  -5 -2410490.79  579.28  11
  -1   5 -24 9124.64  630.60  14
  -1   5 -2518129.68  860.36  14
  -1   5 -2518260.00 1209.01  15
  -1   5 -26 6508.92  688.98  15
  -1   5 -26 6957.95  511.65  14
  -1   5 -27  457.78  222.31  15
  -1   5 -27  522.43  151.35  14
  -1   5 -28   72.71   90.00  15
  -1   5 -2916048.79  790.02  15
  -1  -5 -2918392.38  589.39  10
  -1  -5 -30  758.57  124.26  10
  -1  -5 -31  378.72   74.97  10
  -1  -5 -32  576.21   73.61  10
   1   6 -30  360.52  107.66  15
   1  -6 -30  639.91   83.97  10
   1   6 -2913578.97  639.79  15
   1   6 -28 2222.52  291.01  14
   1   6 -28 2367.35  333.14  15
   1   6 -27 2568.66  344.08  14
   1   6 -27 2198.14  332.44  15
   1   6 -26 7562.63  588.15  14
   1   6 -26 7541.60  651.20  15
   1   6 -26 7744.79  544.71   8
   1   6 -2515514.48  979.80  15
   1   6 -2516522.70  845.68   8
   1   6 -2514465.11  845.54  14
   1   6 -24   85.74   71.68  14
   1   6 -24  -23.38   98.22   8
   1   6 -24  226.72  163.64  15
   1   6 -23 8700.79  693.23  14
   1   6 -23 9365.94  681.97   8
   1   6 -23 9428.77  823.01  15
   1   6 -2217333.43  931.18   8
   1   6 -2215106.06  926.16  14
   1   6 -2218268.59 1174.20  15
   1   6 -2114319.77 1059.41  15
   1   6 -2112770.89  805.82   8
   1   6 -2112464.47  845.70  14
   1   6 -20 9159.19  684.05   8
   1   6 -2010324.06  897.11  15
   1   6 -20 9336.75  736.92  14
   1   6 -1916488.29  973.56  14
   1   6 -1915219.63  873.55   8
   1   6 -1918527.45 1192.55  15
   1   6 -18 2798.76  416.37  14
   1  -6 -17 3743.94  652.34   4
   1   6 -17 3909.61  477.10  14
   1   6 -16 9756.40  737.85  14
   1  -6 -16 8801.01 1048.85   4
   1  -6 -1511655.87 1158.12   4
   1   6 -1512509.65  813.31  14
   1  -6 -14  410.33  227.76   4
   1   6 -14  111.22   98.80  14
   1  -6 -13 5206.49  784.50   4
   1  -6 -1218662.64 1445.60   4
  -1   6  1218238.98 1413.61   3
   1  -6 -11 1795.71  489.41   4
  -1   6  11 1649.38  476.11   3
  -1   6  1019518.89 1544.02   3
  -1   6   9 6272.81  905.55   3
   1   6  -9 7120.92 1016.82   3
   1   6  -8 4963.07  894.14   3
  -1  -6   8 4995.49  680.89   1
  -1   6   8 3676.82  714.24   3
  -1   6   7  460.94  292.56   3
   1   6  -7  658.22  367.15   3
  -1  -6   7  487.15  219.94   1
  -1   6   6  781.28  390.09   3
   1   6  -6  836.69  442.22   3
   1   6  -534397.25 2695.66   3
  -1  -6   530168.38 1614.33   1
  -1  -6   415676.80 1165.40   1
   1   6  -414566.78 1660.82   3
  -1   6   412358.09 1412.30   3
  -1   6   3 1617.76  533.46   3
   1   6  -3 1575.51  557.92   3
  -1  -6   3 2553.72  491.34   1
  -1   6   2   -2.29  377.55   3
  -1  -6   2 -125.51  139.99   1
   1   6  -2   -8.48  278.42   3
  -1   6   132553.85 2448.02   3
  -1  -6   139205.34 1815.16   1
   1   6  -136418.07 2372.79   3
   1   6   033012.36 2238.52   3
  -1   6   032278.91 2549.98   3
  -1  -6   036029.69 1754.22   1
   1   6   1 8401.01 1136.81   3
  -1  -6  -110146.52  932.06   1
  -1   6  -1 8690.32 1302.82   3
  -1  -6  -251458.41 2139.14   1
  -1   6  -243499.31 2864.61   3
   1   6   245684.82 2591.55   3
  -1  -6  -353001.44 2211.15   1
   1   6   344176.15 2511.73   3
   1   6   4  740.96  311.85   3
  -1  -6  -4  841.16  286.31   1
  -1  -6  -522166.53 1304.86   1
   1   6   518207.43 1589.56   3
  -1  -6  -640138.69 1727.33   1
   1   6   632136.55 2069.63   3
   1   6   739894.85 2279.30   3
  -1  -6  -747318.23 1863.52   1
   1   6   8 1373.51  442.46   3
   1   6   920522.73 1608.96   3
   1   6  1026046.88 1777.10   3
   1   6  11 8481.29 1011.19   3
   1   6  1224902.02 1661.07   3
  -1  -6 -1225132.03 1619.62   4
   1   6  1313690.88 1203.95   3
  -1  -6 -1315894.57 1303.16   4
  -1   6 -14 3400.45  417.26  14
  -1  -6 -14 3651.88  613.02   4
  -1   6 -15 4824.39  528.36  13
  -1  -6 -15 3668.03  651.01   4
  -1   6 -15 4311.69  467.86  14
  -1  -6 -16 1100.66  393.08   4
  -1   6 -16 1424.49  281.21  13
  -1   6 -16 1267.64  249.96  14
  -1   6 -17   72.48  118.86  13
  -1   6 -17  257.65  128.16  14
  -1   6 -18 2005.15  328.08  14
  -1  -6 -19 2093.60  280.23  11
  -1   6 -19 1834.41  294.40  14
  -1   6 -20 1332.25  280.62  14
  -1  -6 -20 1670.63  248.76  11
  -1   6 -21   41.07   54.83  14
  -1  -6 -21  206.09  127.37  11
  -1   6 -21   87.87  103.85  15
  -1   6 -2210494.72  847.93  15
  -1  -6 -2211049.17  604.40  11
  -1   6 -22 9788.67  679.19  14
  -1   6 -2311295.85  848.42  15
  -1   6 -2310780.61  695.23  14
  -1  -6 -2311760.79  600.58  11
  -1  -6 -2413580.43  612.77  11
  -1   6 -2412810.93  874.67  15
  -1   6 -2412271.94  721.11  14
  -1   6 -25 -123.33  126.83  15
  -1   6 -25  -85.40   91.28  14
  -1  -6 -26   72.48   50.34  11
  -1   6 -26   43.22   72.70  14
  -1   6 -26   47.60  154.65  15
  -1   6 -27 9322.59  523.46  14
  -1  -6 -27 9813.59  431.13  10
  -1   6 -27 9569.37  624.30  15
  -1  -6 -28 6797.60  332.25  10
  -1  -6 -29  299.45   74.56  10
  -1  -6 -30 1848.54  138.43  10
   1   7 -28 5672.72  393.30  14
   1  -7 -28 5020.27  211.05  10
   1   7 -2710229.41  578.18  14
   1   7 -26 7680.25  484.43   8
   1   7 -26 7175.13  531.81  14
   1   7 -25 1890.75  290.77   8
   1   7 -25 1836.54  301.31  14
   1   7 -2424553.91 1020.15   8
   1   7 -2423084.70 1048.37  14
   1   7 -23 8662.45  636.69   8
   1   7 -23 8732.87  669.67  14
   1   7 -22  928.05  230.55   8
   1   7 -22  735.47  206.65  14
   1   7 -21 4078.52  461.92   8
   1   7 -21 3535.15  453.43  14
   1   7 -2012682.99  809.32   8
   1   7 -2011623.89  833.42  14
   1   7 -19 6682.42  595.53   8
   1   7 -19 6613.44  630.31  14
   1   7 -18 2355.96  370.54  14
   1   7 -17 7201.52  673.67  14
   1   7 -16 3487.63  476.30  14
   1  -7 -15 6903.36  884.92   4
   1   7 -15 6611.71  631.24  14
   1  -7 -1413327.67 1230.70   4
   1   7 -1412728.89  864.54  14
   1   7 -1413810.26  943.09  13
   1   7 -13    3.26   44.63  14
   1   7 -13  164.95  138.93  13
   1   7 -12 7005.96  670.20  13
   1   7 -12 7056.48  630.78  14
   1  -7 -12 6345.96  879.39   4
   1  -7 -11 4023.35  672.83   4
   1   7 -11 4754.71  567.91  13
   1  -7 -10  130.84  265.22   4
  -1   7  10  682.10  378.23   3
  -1   7   9 2691.76  572.79   3
   1   7  -8 6157.90 1055.80   3
  -1   7   8 5515.33  863.41   3
   1   7  -7 8302.14 1246.75   3
  -1   7   7 6092.17  937.01   3
   1   7  -616801.62 1924.91   3
  -1   7   613440.58 1383.95   3
   1   7  -5 1453.93  587.24   3
  -1   7   5  792.42  415.66   3
   1   7  -4  704.33  408.49   3
  -1   7   4  123.99  370.53   3
   1   7  -313034.99 1498.20   3
  -1   7   311184.81 1383.93   3
  -1   7   239117.25 2553.25   3
   1   7  -243698.96 2644.95   3
  -1   7   1  170.27  301.04   3
   1   7  -1 1184.74  518.48   3
   1   7   017432.35 1616.67   3
  -1   7   017325.18 1797.03   3
   1   7   114313.61 1445.20   3
   1   7   211098.16 1272.79   3
   1   7   3 2397.88  544.97   3
   1   7   439374.36 2309.44   3
   1   7   517710.44 1527.80   3
   1   7   6  236.41  210.80   3
   1   7   7 8790.95 1067.14   3
   1   7   835015.63 2086.47   3
   1   7   9 7077.18  954.42   3
   1   7  1013439.71 1267.47   3
  -1  -7 -11 8603.05  959.63   4
  -1   7 -1110136.28  819.22  13
   1   7  11 7222.73  925.31   3
   1   7  12 1548.69  445.90   3
  -1  -7 -12 1495.21  403.43   4
  -1   7 -12 1228.17  337.08  13
   1   7  13 4737.49  697.61   3
  -1   7 -13 5600.27  647.47  13
  -1  -7 -13 6177.84  804.50   4
  -1   7 -13 5095.10  534.26  14
  -1   7 -1416431.99 1046.67  13
  -1   7 -1414544.82  888.36  14
  -1  -7 -1415833.99 1308.22   4
  -1   7 -15 4674.47  509.00  14
  -1   7 -15 6000.33  610.80  13
  -1   7 -16 1420.20  300.14  14
  -1   7 -16 1874.57  372.30  13
  -1   7 -17 2079.15  368.11  13
  -1   7 -17 1782.34  315.76  14
  -1   7 -18  683.35  203.55  14
  -1   7 -19 -123.61  140.29  14
  -1  -7 -19  245.31   97.30  11
  -1  -7 -20 2903.09  305.25  11
  -1   7 -20 2661.58  378.60  14
  -1   7 -21 4404.63  458.58  14
  -1  -7 -21 5037.30  384.87  11
  -1  -7 -22 2567.85  248.23  10
  -1  -7 -22 2327.19  260.69  11
  -1   7 -22 2166.11  327.88  14
  -1  -7 -23  290.40  105.90  11
  -1   7 -23  304.87  134.52  14
  -1  -7 -23  290.06   99.14  10
  -1   7 -24  239.04  102.37  14
  -1  -7 -24  279.10   89.09  11
  -1  -7 -24  365.59  106.11  10
  -1   7 -25 3923.30  365.14  14
  -1  -7 -25 3839.76  257.66  10
  -1  -7 -25 4545.33  284.31  11
  -1   7 -26 8432.77  486.41  14
  -1  -7 -26 8641.86  354.58  10
  -1  -7 -27  267.21   65.24  10
  -1  -7 -28 5266.89  215.17  10
   1   8 -27 1096.85  174.54  14
   1   8 -2619051.54  731.41  14
   1   8 -25  800.83  180.40  14
   1   8 -25  663.97  140.00   8
   1   8 -24 1363.95  239.45  14
   1   8 -24 1368.88  246.93   8
   1   8 -23 1347.65  240.68   8
   1   8 -23 1123.14  236.44  14
   1   8 -2231637.86 1217.18  14
   1   8 -2231973.77 1159.40   8
   1   8 -21 1177.75  253.22  14
   1   8 -21 1409.32  261.15   8
   1   8 -20 2515.77  351.90   8
   1   8 -20 2244.09  369.17  14
   1   8 -19 5526.84  573.28  14
   1   8 -19 5356.70  533.56   8
   1   8 -1814169.36  924.87  14
   1   8 -17  489.13  214.06  14
   1   8 -16 5505.84  602.24  14
   1   8 -15  720.25  231.76  14
   1   8 -14 4370.89  553.05  13
   1   8 -14 3639.16  496.48  14
   1   8 -13  819.31  238.08  13
   1   8 -13  689.74  220.62  14
   1   8 -12 6766.33  643.19  14
   1   8 -12 6715.44  685.45  13
   1   8 -11 4593.81  570.12  13
   1  -8 -11 4189.86  758.01   4
   1   8 -11 4601.32  523.24  14
   1  -8 -10 3630.28  654.30   4
   1   8 -10 4795.66  576.65  13
   1   8  -9 1853.37  366.27  13
   1   8  -8 9815.14  835.98  13
   1   8  -7 4192.09  998.47   3
   1   8  -7 4991.22  581.95  13
   1   8  -6 1916.61  740.03   3
   1   8  -6 1953.91  364.29  13
   1   8  -512492.85  848.81  13
   1   8  -510363.40 1467.62   3
   1   8  -428116.32 2197.52   3
   1   8  -432847.27 1322.06  13
   1   8  -3 3931.58  819.47   3
   1   8  -211974.18 1404.30   3
   1   8  -114540.97 1564.68   3
   1   8   035609.06 2356.14   3
   1   8   1 2399.23  696.83   3
   1   8   257307.87 2870.06   3
  -1   8  -314755.71  880.92  13
   1   8   312402.64 1347.36   3
   1   8   4 4518.91  782.70   3
  -1   8  -4 5625.04  553.48  13
  -1   8  -5 3300.24  434.75  13
   1   8   5 2631.93  592.48   3
   1   8   647273.93 2512.08   3
  -1   8  -661129.40 1953.48  13
   1   8   7 7250.15  988.72   3
  -1   8  -7 9332.14  811.08  13
  -1   8  -8 1143.15  323.15  13
   1   8   8 1177.86  434.60   3
   1   8   9  794.45  391.98   3
  -1   8  -9 1325.14  336.52  13
  -1   8 -1033874.43 1534.78  13
   1   8  1027330.49 1817.09   3
  -1   8 -11 2561.95  414.32  13
  -1  -8 -11 3030.56  509.45   4
   1   8  11 2662.66  614.69   3
  -1   8 -1219029.95 1144.66  13
  -1   8 -13 4556.76  564.31  13
  -1   8 -13 4369.64  501.83  14
  -1   8 -14  325.35  175.14  13
  -1   8 -14  283.36  179.91  14
  -1   8 -15 2183.50  398.57  13
  -1   8 -15 2006.65  352.87  14
  -1   8 -16 1431.87  313.49  14
  -1   8 -16 1570.09  326.31  13
  -1   8 -17  120.14  124.38  14
  -1   8 -17  -11.71   82.29  13
  -1   8 -18   53.38  131.64  14
  -1  -8 -19 1767.51  233.26  11
  -1   8 -19 1476.88  297.51  14
  -1  -8 -20  529.81  127.15  11
  -1   8 -20  588.90  200.10  14
  -1  -8 -21   45.25   71.79  11
  -1   8 -21    7.97   50.61  14
  -1  -8 -22  148.96   67.32  11
  -1   8 -22  256.46  116.86  14
  -1  -8 -23 2486.60  216.52  11
  -1   8 -23 2448.20  305.88  14
  -1  -8 -2410391.71  386.63  11
  -1   8 -24 8730.90  528.77  14
  -1   8 -25 -157.92   70.18  14
  -1   8 -26 3701.74  264.05  14
   1   9 -26 1269.43  141.47  14
   1   9 -25  107.25   76.38  14
   1   9 -2430166.20  772.73   8
   1   9 -2433163.39  938.89  14
   1   9 -23 1065.89  210.76  14
   1   9 -23  758.33  158.44   8
   1   9 -22 1267.42  232.51   8
   1   9 -22 1424.96  235.11  14
   1   9 -21   76.52  133.26  14
   1   9 -21  216.14  126.58   8
   1   9 -2024712.83 1051.25  14
   1   9 -2025432.64 1007.97   8
   1   9 -19  138.56  138.24   8
   1   9 -19  174.55  125.90  14
   1   9 -18 5022.99  518.53  14
   1   9 -18 5028.06  496.11   8
   1   9 -17   40.21  120.20  14
   1   9 -1619299.73 1052.08  14
   1   9 -15  939.70  242.68  14
   1   9 -14 9198.30  754.96  14
   1   9 -13 1409.21  338.57  14
   1   9 -12 1624.45  333.25  14
   1   9 -12 1682.62  343.07  13
   1   9 -11 1401.77  336.72  13
   1   9 -11 1287.90  301.13  14
   1   9 -10   66.34  142.99  13
   1   9  -9 1464.76  334.93  13
   1   9  -8  856.75  220.11  13
   1   9  -7  881.12  235.30  13
   1   9  -613945.96  866.27  13
  -1   9   613495.74  684.97  13
  -1   9   5  304.64  119.79  13
   1   9  -5  210.76  139.76  13
  -1   9   416790.25  815.70  13
   1   9  -415629.30  875.08  13
   1   9  -416599.79 1584.94   3
  -1   9   3  598.00  171.06  13
   1   9  -3  761.19  191.10  13
  -1   9   234843.73 1230.70  13
   1   9  -233489.67 2276.28   3
   1   9  -233821.19 1206.56  13
  -1   9   1  824.22  187.90  13
   1   9  -1 1280.22  467.59   3
   1   9  -1 1019.01  213.62  13
   1   9   052664.41 1409.48  13
  -1   9   052066.08 1552.05  13
   1   9   051842.02 2761.64   3
   1   9   1  169.42   92.64  13
  -1   9  -1   52.42  153.76  13
  -1   9  -217614.01  931.07  13
   1   9   218474.03 1610.13   3
   1   9   217868.15  768.17  13
  -1   9  -3 1538.63  297.06  13
   1   9   3 1872.28  515.43   3
  -1   9  -484055.16 2086.75  13
  -1   9  -5   83.76  109.23  13
  -1   9  -6 1492.85  324.59  13
  -1   9  -7  133.78  170.42  13
  -1   9  -871425.07 2103.54  13
  -1   9  -9 1812.08  371.99  13
  -1   9 -10 4859.01  608.20  13
  -1   9 -11 1187.33  303.77  13
  -1   9 -1220239.45 1096.07  14
  -1   9 -1222050.51 1225.85  13
  -1   9 -13  126.30  131.12  14
  -1   9 -13  103.13  143.53  13
  -1   9 -14 2009.41  380.94  13
  -1   9 -14 1749.33  336.51  14
  -1   9 -15  612.92  252.90  13
  -1   9 -15  315.50  169.83  14
  -1   9 -16 2536.81  394.51  13
  -1   9 -16 2617.88  403.31  14
  -1   9 -17  451.94  184.95  14
  -1   9 -18 1351.49  278.59  14
  -1   9 -18 1204.70  215.16   8
  -1   9 -19  486.49  170.01  14
  -1  -9 -19  542.82  120.03  11
  -1   9 -20  520.12  180.62  14
  -1  -9 -20  611.37  118.08  11
  -1  -9 -21   45.59   55.01  11
  -1   9 -21  -37.83  112.76  14
  -1   9 -22 7853.75  497.83  14
  -1  -9 -22 8276.33  336.55  11
  -1  -9 -23  254.94   63.53  11
  -1   9 -23  343.37   94.10  14
  -1   9 -24 1120.12  156.34  14
   1  10 -23 4991.84  307.74  14
   1  10 -2216166.82  534.18   8
   1  10 -2219369.96  667.60  14
   1  10 -21 2966.24  298.71  14
   1  10 -21 2971.62  273.02   8
   1  10 -20 2082.23  256.17   8
   1  10 -20 1820.42  256.98  14
   1  10 -19 2126.04  295.20  14
   1  10 -19 2141.36  273.12   8
   1  10 -18 9811.05  594.25   8
   1  10 -1810057.98  628.93  14
   1  10 -17 1806.93  300.78  14
   1  10 -17 1720.93  279.19   8
   1  10 -16 5278.97  519.18  14
   1  10 -15 7447.39  617.78  14
   1  10 -14 2974.68  406.93  14
   1  10 -13 1868.14  325.09  14
   1  10 -12 2156.43  373.42  14
   1  10 -11 2185.49  360.73  14
   1  10 -10  644.63  226.30  14
   1  10 -10  747.93  235.45  13
   1  10  -9 6431.88  567.91  13
   1  10  -9 6940.35  628.32  14
   1  10  -8 2147.53  344.21  13
   1  10  -7 3042.26  393.79  13
   1  10  -6  272.02  154.67  13
  -1  10   6  335.69  103.07  13
   1  10  -5 7361.71  578.17  13
  -1  10   5 7715.29  526.92  13
   1  10  -412008.43  714.18  13
  -1  10   412060.96  663.91  13
   1  10  -3 2163.90  310.98  13
  -1  10   3 2421.53  316.04  13
  -1  10   2 7811.26  562.61  13
   1  10  -2 7578.07  546.30  13
   1  10  -112072.84  665.61  13
  -1  10   113467.96  757.43  13
  -1  10   012633.92  746.43  13
   1  10   012016.59  642.12  13
  -1  10  -1 5157.95  495.47  13
   1  10   1 5302.30  425.02  13
  -1  10  -228874.85 1154.26  13
  -1  10  -313058.55  782.60  13
  -1  10  -4 3042.34  397.48  13
  -1  10  -5 3598.47  421.31  13
  -1  10  -632246.61 1254.13  13
  -1  10  -711551.50  766.00  13
  -1  10  -8 1212.60  281.23  13
  -1  10  -9 5965.08  576.54  13
  -1  10 -1020345.89 1048.86  13
  -1  10 -11 7580.31  655.84  13
  -1  10 -11 7790.32  659.68  14
  -1  10 -12 6457.35  618.20  13
  -1  10 -12 5512.71  556.44  14
  -1  10 -13 1584.72  318.14  13
  -1  10 -13 1386.81  282.97  14
  -1  10 -14 2196.67  362.71  13
  -1  10 -14 2212.16  335.49  14
  -1  10 -15 2091.17  335.92  14
  -1  10 -16  264.89  149.09  14
  -1  10 -17  820.97  186.16   8
  -1  10 -17  631.76  202.75  14
  -1  10 -18    4.43   67.70  14
  -1 -10 -18   49.12   59.26  11
  -1 -10 -19 3194.20  214.36  11
  -1  10 -19 3350.41  337.84  14
  -1 -10 -20  926.03  108.76  11
  -1  10 -20 1134.71  181.14  14
  -1 -10 -21  -12.37   28.12  11
  -1  10 -21  107.67   82.91  14
  -1  10 -22   50.07   40.22  14
   1  11 -20 3090.49  239.63  14
   1  11 -19 3887.15  267.26   8
   1  11 -19 4025.60  305.43  14
   1  11 -18 2681.20  270.47  14
   1  11 -18 2516.73  249.66   8
   1  11 -17 2950.30  301.56  14
   1  11 -17 2836.97  279.03   8
   1  11 -16  432.84  132.07   8
   1  11 -16  165.65  123.36  14
   1  11 -15 2575.23  324.77  14
   1  11 -14 3384.32  378.34  14
   1  11 -13 4333.17  430.68  14
   1  11 -12 2350.77  333.64  14
   1  11 -11 2456.81  338.14  14
   1  11 -10  204.05  160.10  14
   1  11  -9   62.51  112.03  14
   1  11  -8 6173.36  513.20  14
   1  11  -7 6761.78  502.67  13
   1  11  -7 6855.42  530.05  14
   1  11  -6 5240.43  444.41  13
  -1  11   5  527.61  127.77  13
   1  11  -5  401.52  147.10  13
  -1  11   4  450.65  123.36  13
   1  11  -4  221.86  129.45  13
  -1  11   311113.42  587.39  13
   1  11  -310923.67  599.36  13
  -1  11   2 7739.38  508.22  13
   1  11  -2 7152.75  482.08  13
   1  11  -1  348.13  122.57  13
  -1  11   1  188.66   75.95  13
   1  11   0 2153.24  255.72  13
  -1  11   0 2099.86  289.53  13
  -1  11  -121020.21  887.83  13
   1  11   120821.11  718.30  13
  -1  11  -2 3589.89  383.62  13
  -1  11  -3 4526.48  425.04  13
  -1  11  -4 8101.23  573.43  13
  -1  11  -510114.82  642.07  13
  -1  11  -6   91.37  112.82  13
  -1  11  -7 4894.06  450.58  13
  -1  11  -8 7212.57  542.16  13
  -1  11  -910326.22  692.91  14
  -1  11  -9 8983.18  600.13  13
  -1  11 -10 5000.69  454.59  13
  -1  11 -10 5758.48  527.28  14
  -1  11 -11 6844.21  522.94  13
  -1  11 -11 7521.84  590.36  14
  -1  11 -12  401.98  166.08  13
  -1  11 -12  585.07  189.74  14
  -1  11 -13 1396.01  261.26  14
  -1  11 -14 6033.20  480.82  14
  -1  11 -15 1265.37  224.25  14
  -1  11 -16 1820.21  201.32   8
  -1  11 -16 2084.44  258.32  14
  -1 -11 -16 1603.98  146.01  11
  -1 -11 -17 2343.44  162.47  11
  -1  11 -17 2853.52  286.44  14
  -1  11 -18  674.43  136.72  14
  -1 -11 -18  506.64   72.64  11
  -1  11 -19 1324.10  161.23  14
   1  12 -16 4074.37  231.38  14
   1  12 -15 2784.52  204.93   8
   1  12 -15 3023.86  223.45  14
   1  12 -14 1225.66  151.68  14
   1  12 -14 1111.52  146.08   8
   1  12 -13  432.48  115.48  14
   1  12 -12 1763.88  199.89  14
   1  12 -11  124.84   75.81  14
   1  12 -10 4136.21  320.59  14
   1  12  -9 1702.58  204.64  14
   1  12  -8  437.38  140.39  14
   1  12  -7  550.02  135.49  14
   1  12  -6 3421.52  302.57  14
   1  12  -5 4360.59  337.96  14
   1  12  -4 4894.84  354.94  14
   1  12  -3  130.03   78.53  14
  -1  12   3  118.56   67.14  13
  -1  12   2  128.68   73.84  13
  -1  12   115201.23  598.05  13
  -1  12   0 4464.44  340.08  13
  -1  12  -1  682.81  157.41  13
  -1  12  -2 2986.16  298.82  13
  -1  12  -311010.34  548.66  13
  -1  12  -4  793.50  164.18  13
  -1  12  -5 4514.38  357.74  13
  -1  12  -6 5311.48  384.82  13
  -1  12  -7 6750.20  438.29  14
  -1  12  -7 6999.04  440.07  13
  -1  12  -8 1291.35  202.12  13
  -1  12  -8 1273.87  203.50  14
  -1  12  -9 7143.65  437.99  14
  -1  12  -9 7105.43  429.20  13
  -1  12 -10 1057.85  183.64  14
  -1  12 -11 1919.98  226.31  14
  -1  12 -12 3891.21  300.86  14
  -1  12 -13 3065.38  252.91  14
  -1  12 -13 2343.04  186.04   8
  -1 -12 -14  861.69   89.30  11
  -1  12 -14  876.42  131.29  14
  -1  12 -15  226.48   64.83  14
  -1 -12 -15  167.67   40.14  11
   1  13  -9   86.78   43.03  14
   1  13  -8 7168.40  283.55  14
   1  13  -7 1457.90  136.70  14
   1  13  -6  224.37   67.80  14
   1  13  -5   63.45   55.68  14
   1  13  -4 2920.24  197.22  14
   1  13  -3 6629.51  290.51  14
   1  13  -2 1528.45  144.92  14
   1  13  -1  228.07   69.19  14
   1  13   0  227.54   58.86  14
   1  13   113065.33  377.32  14
  -1  13  -2  966.47  135.12  14
   1  13   2  732.66   96.09  14
  -1  13  -3 2406.02  200.85  14
   1  13   3 1803.63  128.73  14
  -1  13  -4  137.02   64.81  14
  -1  13  -5 6398.68  311.35  14
  -1  13  -6  177.81   71.22  14
  -1  13  -7 5468.46  283.89  14
  -1  13  -8  142.17   57.66  14
  -1  13  -9 4608.42  233.68  14
  -1  13 -10 1751.33  137.51  14
   2   0 -34  118.60   48.06  15
   2   0 -33   -7.35   46.93  15
   2   0 -32   99.72   75.46  15
   2   0 -31   69.64   64.45  15
   2   0 -30 7896.42  521.07  15
   2   0 -29  223.20  130.05  15
   2   0 -28 1009.39  226.01  15
   2   0 -27   21.76   91.84  15
   2   0 -2615825.18  899.63  15
   2   0 -25  -17.04   50.12  15
   2   0 -2420965.90 1088.57  15
   2   0 -23 -628.42  400.68   4
   2   0 -23 -187.39  117.14  15
   2   0 -2237279.54 2340.46   4
   2   0 -2241204.93 1576.42  15
   2   0 -21  135.14  171.02  15
   2   0 -21 -465.28  311.41   4
   2   0 -2083495.38 3358.06   4
   2   0 -19 -142.31  189.90   4
   2   0 -18 1857.60  479.13   4
   2   0 -17  -74.36  205.30   4
   2   0 -16 112816.   3461.   4
   2   0 -15  -80.29  185.61   4
   2   0 -14 9206.31  928.26   4
   2   0 -13   33.23  146.46   4
   2   0 -1296503.34 2685.17   4
   2   0 -11   52.02   83.99   4
   2   0 -1026697.33 1269.15   4
   2   0  -9  300.02  168.99   4
   2   0  -9  204.85   73.41   2
   2   0  -818365.30  935.39   4
   2   0  -816108.12  531.32   2
   2   0  -7  278.59  143.87   4
   2   0  -6 6010.41  469.34   4
   2   0  -5  205.83   94.98   4
   2   0  -430011.44  854.53   4
   2   0  -3   92.61   60.90   4
   2   0  -2 173599.   1587.   4
  -2   0   1  -15.66  153.27   1
   2   0  -1   61.61   43.89   4
  -2   0   0 8367.45  668.67   1
  -2   0  -1   73.21  188.23   1
  -2   0  -2 345890.   4558.   1
  -2   0  -3  234.48  268.65   1
  -2   0  -4 166058.   3753.   1
  -2   0  -4 148888.    930.   4
  -2   0  -5  253.10   58.03   4
  -2   0  -5  360.84  278.40   1
  -2   0  -672579.27 2164.98   5
  -2   0  -675419.83 1080.70   4
  -2   0  -7  336.83  268.74   1
  -2   0  -7   86.11  141.39   5
  -2   0  -7  264.15   93.31   4
  -2   0  -8 228652.   2445.   4
  -2   0  -8 217583.   3998.   5
  -2   0  -9  312.40  221.40   5
  -2   0  -9  133.44   97.59   4
  -2   0 -1026568.01 1506.19   5
  -2   0 -1028113.31 1032.72   4
   2   0  11   86.72   78.41   2
  -2   0 -11   40.19   57.87   4
  -2   0 -11  256.03  200.52   5
  -2   0 -12 262826.   3637.   4
   2   0  12 236873.   3344.   2
  -2   0 -12 253723.   4906.   5
  -2   0 -13  132.47  224.11   5
   2   0  13  148.24  103.97   2
  -2   0 -13  368.92  149.81   4
  -2   0 -14 6003.82  625.83   4
  -2   0 -14 5294.83  786.27   5
  -2   0 -15  287.68  234.41   5
  -2   0 -15  -18.70   37.78   4
  -2   0 -1652931.75 2532.53   5
  -2   0 -1654979.21 2084.97   4
  -2   0 -17 -185.65  231.28   5
  -2   0 -18  465.23  308.98   5
  -2   0 -19  -15.53  101.80   5
  -2   0 -2010730.93 1265.18   5
  -2   0 -2011462.00  780.49  15
  -2   0 -21 -309.62  181.02  15
  -2   0 -21 -760.81  339.49   5
  -2   0 -22  295.57  176.99  15
  -2   0 -22 -549.15  298.64   5
  -2   0 -23   86.13  107.26  15
  -2   0 -24  113.85  135.82  15
  -2   0 -25  -25.74  129.47  12
  -2   0 -25  123.78  110.93  15
  -2   0 -2622101.86 1023.78  15
  -2   0 -2621130.87 1051.49  12
  -2   0 -27 -101.06   86.50  12
  -2   0 -27  -98.25  105.35  15
  -2   0 -28  785.04  207.62  15
  -2   0 -28  654.92  203.08  12
  -2   0 -29  129.19  107.54  10
  -2   0 -29 -110.12   95.77  12
  -2   0 -3021948.98  815.92  10
  -2   0 -3020843.87  721.88  12
  -2   0 -31 -164.67  106.02  10
  -2   0 -32 2234.93  194.95  10
   2   1 -34 1087.28  131.33  15
   2  -1 -33  401.79   78.71  15
   2   1 -33  466.19  117.61  15
   2   1 -32 6382.99  421.18  15
   2  -1 -32 6178.08  334.36  15
   2  -1 -31  101.74   79.56  15
   2   1 -31  107.50  114.54  15
   2  -1 -30  276.50   99.81  15
   2   1 -30  -80.15   97.69  15
   2   1 -29 2998.71  370.35  15
   2  -1 -29 3080.06  325.91  15
   2   1 -2810840.14  726.35  15
   2  -1 -2811527.03  660.62  15
   2   1 -27  193.02  104.25  15
   2  -1 -27  152.59  107.61  15
   2   1 -26 1422.31  305.81  15
   2  -1 -26 1876.74  292.64  15
   2  -1 -25 6263.43  543.13  15
   2   1 -25 6274.87  627.01  15
   2  -1 -2446767.20 1511.67  15
   2   1 -2441785.50 1637.72  15
   2   1 -23 2577.70  409.42  15
   2  -1 -23 2084.58  346.94  15
   2   1 -23 2189.46  319.35  14
   2  -1 -2250514.77 2784.96   4
   2   1 -2255352.52 1976.05  15
   2   1 -2253353.11 1519.98  14
   2  -1 -2258751.43 1735.59  15
   2  -1 -21 8638.69 1114.33   4
   2   1 -21 9515.63  629.95  14
   2  -1 -2110281.39  732.86  15
   2   1 -2110038.87  636.23   8
   2   1 -21 8909.68 1137.72   4
   2   1 -21 9035.60  826.46  15
   2  -1 -2012921.82 1382.99   4
   2   1 -2013221.67 1353.40   4
   2  -1 -1911058.18 1255.13   4
   2   1 -1911191.05 1191.14   4
   2  -1 -1867634.04 3035.27   4
   2   1 -1866395.90 2775.15   4
   2   1 -1712813.04 1171.19   4
   2  -1 -1712654.47 1282.91   4
   2   1 -16  143.57  134.07   4
   2  -1 -16  271.87  218.42   4
   2  -1 -15 9467.61 1033.41   4
   2   1 -15 8370.86  870.87   4
   2   1 -1490800.59 2731.44   4
   2  -1 -1496539.97 3113.55   4
   2  -1 -13 8973.41  925.26   4
   2   1 -13 8126.22  797.94   4
   2   1 -1229398.58 1413.02   4
   2  -1 -1231907.82 1627.72   4
   2  -1 -1110852.46  908.08   4
   2   1 -1110601.05  815.99   4
   2   1 -10 3451.46  452.15   4
   2  -1 -10 3461.54  502.44   4
   2   1  -9 7768.78  625.40   4
   2   1  -9 6100.22  390.28   3
   2  -1  -9 7017.12  661.77   4
   2  -1  -8  304.99  172.44   4
   2   1  -8  449.80  171.61   4
   2  -1  -7 5476.63  534.75   4
   2   1  -7 5059.13  485.80   2
   2   1  -7 5425.05  464.18   4
   2   1  -6 1062.24  225.78   2
   2   1  -6  919.73  192.19   4
   2  -1  -6 1225.67  263.69   4
   2  -1  -527382.66 1025.36   4
   2   1  -524409.63  830.48   4
   2   1  -526502.75  978.91   2
   2  -1  -4  471.85  143.27   4
   2   1  -4  413.10  117.65   4
   2   1  -4  578.41  154.19   2
   2   1  -318281.46  772.13   2
   2  -1  -319606.04  747.78   4
   2  -1  -2 2854.23  267.78   4
   2   1  -2 2292.38  281.46   2
   2   1  -111605.71  595.22   2
  -2   1   110457.80  614.32   1
   2  -1  -112142.75  484.67   4
  -2  -1   110506.96  765.81   1
  -2   1   0 228026.   3574.   5
   2   1   0 211364.   2528.   2
  -2   1   0 223333.   3073.   1
  -2  -1   0 228948.   3739.   1
  -2   1  -1 6103.23  570.97   5
   2   1   1 5597.09  428.59   2
  -2   1  -1 4796.66  509.93   1
  -2  -1  -1 5883.87  671.96   1
  -2   1  -2 3989.47  548.45   1
   2   1   2 3035.16  328.38   2
  -2   1  -2 3669.98  442.26   5
  -2  -1  -2 3563.41  535.71   1
  -2   1  -327406.10 1149.59   1
  -2  -1  -326019.01 1416.50   1
   2   1   325890.27  949.53   2
   2   1   446088.36 1298.88   2
  -2  -1  -446433.30 2014.82   1
  -2   1  -446696.70 1483.36   1
  -2  -1  -5 5065.07  623.17   5
  -2  -1  -5 5544.61  394.36   4
  -2   1  -5 5345.20  583.94   5
  -2  -1  -5 5524.82  783.40   1
   2   1   5 4780.01  444.25   2
  -2  -1  -685976.69 2459.01   5
   2   1   688277.13 1943.55   2
  -2  -1  -696481.47 1693.44   4
  -2  -1  -689707.80 2776.47   1
  -2  -1  -748079.74 1992.81   1
  -2  -1  -749344.23 1878.92   5
   2   1   748415.56 1487.29   2
  -2  -1  -754796.84 1358.89   4
  -2  -1  -858783.02 2086.01   5
  -2  -1  -869370.10 1626.76   4
   2   1   863826.79 1773.71   2
  -2  -1  -859354.32 2243.74   1
  -2  -1  -9  887.36  199.38   4
  -2  -1  -9  973.96  314.59   5
   2   1   9  832.99  231.84   2
  -2  -1 -10 124933.   3190.   5
  -2  -1 -10 139482.   2576.   4
   2   1  10 131876.   2733.   2
  -2  -1 -1145926.04 1986.91   5
  -2  -1 -1152401.59 1696.79   4
  -2   1 -1150109.27 2185.11   5
   2   1  1148951.49 1718.41   2
  -2  -1 -12  439.80  175.82   4
   2   1  12  705.78  237.24   2
  -2  -1 -12  656.53  338.51   5
  -2   1 -12  652.92  258.48   5
  -2  -1 -13 2941.44  526.00   5
  -2   1 -13 3465.44  623.00   5
  -2  -1 -13 3204.11  483.27   4
   2   1  13 3598.36  494.89   2
  -2  -1 -1487204.60 2563.63   4
  -2  -1 -1475913.86 2785.58   5
  -2   1 -1480105.02 3008.67   5
  -2  -1 -1528706.68 1544.03   4
  -2  -1 -1526041.19 1699.75   5
  -2   1 -1525641.91 1757.71   5
  -2  -1 -16 4455.59  723.61   5
  -2  -1 -16 4689.69  669.10   4
  -2   1 -16 5024.12  812.39   5
  -2   1 -17  176.12  252.46   5
  -2  -1 -17  165.10  232.19   5
  -2  -1 -18 7519.52 1005.47   5
  -2   1 -18 7866.32 1074.40   5
  -2  -1 -19 7795.53 1014.13   5
  -2   1 -19 8665.95 1162.44   5
  -2   1 -20 3687.20  474.48  15
  -2  -1 -20 3921.36  451.58  11
  -2  -1 -20 4342.93  432.58  15
  -2   1 -20 4909.01  856.25   5
  -2  -1 -20 4290.24  745.46   5
  -2  -1 -21  137.05  115.66  11
  -2  -1 -21 -102.58   96.13  15
  -2   1 -21 -265.70  355.73   5
  -2   1 -21   68.67  101.17  15
  -2   1 -22  -84.88  139.68  15
  -2   1 -22  161.24  131.21  12
  -2  -1 -22  255.20  148.17  15
  -2   1 -23 1942.54  358.35  12
  -2  -1 -23 1889.09  312.07  15
  -2   1 -23 1518.31  317.31  15
  -2  -1 -24 2606.20  349.04  15
  -2   1 -24 2243.35  380.65  15
  -2   1 -24 2352.85  390.62  12
  -2   1 -25 2239.82  353.75  12
  -2  -1 -25 2032.87  303.09  15
  -2   1 -25 2057.71  355.30  15
  -2   1 -26  663.92  191.75  12
  -2  -1 -26  958.40  219.84  15
  -2   1 -26  939.78  225.54  15
  -2   1 -27 3268.19  423.55  12
  -2   1 -27 3504.83  419.82  15
  -2  -1 -27 3249.88  361.93  12
  -2  -1 -27 3318.29  366.61  15
  -2  -1 -2815223.65  721.59  12
  -2   1 -2815637.53  839.24  15
  -2   1 -2816132.21  835.50  10
  -2   1 -2813539.43  766.91  12
  -2  -1 -29  171.39  106.81  12
  -2  -1 -29  123.97  104.03  10
  -2   1 -29  409.37  136.29  12
  -2   1 -29  500.87  169.66  15
  -2  -1 -30  889.83  159.07  12
  -2  -1 -30  906.20  189.27  10
  -2  -1 -31 4337.00  324.91  10
  -2  -1 -3214037.38  496.50  10
  -2  -1 -33  124.99   43.83  10
   2   2 -34  130.97   68.83  15
   2   2 -33  206.35   91.98  15
   2   2 -32 1895.07  240.53  15
   2   2 -31 5434.18  444.57  15
   2   2 -30 8501.08  599.59  15
   2   2 -29   43.61   98.02  15
   2  -2 -29 -112.79   91.81  15
   2  -2 -28  372.42  103.57  15
   2   2 -28  376.72  166.84  15
   2   2 -27 8615.77  718.99  15
   2  -2 -2710423.84  598.77  15
   2   2 -2615512.52  992.26  15
   2  -2 -2617389.58  800.67  15
   2   2 -25 1260.86  296.59  15
   2  -2 -25 1021.68  213.13  15
   2   2 -25  992.32  226.76  14
   2   2 -24 8569.75  788.65  15
   2  -2 -24 9680.22  627.08  15
   2   2 -24 8049.46  628.21  14
   2  -2 -2326869.31 1067.94  15
   2   2 -2323902.44 1077.09  14
   2   2 -2326776.84 1107.49   8
   2   2 -2226942.53 1476.80  15
   2   2 -2227830.35 1110.61   8
   2  -2 -2223628.66 2007.44   4
   2   2 -2227981.13 1141.16  14
   2  -2 -2229156.32 1127.81  15
   2  -2 -21 2888.65  371.01  15
   2   2 -21 2495.63  340.16  14
   2   2 -21 2747.80  352.31   8
   2   2 -21 2831.19  510.81  15
   2  -2 -21 1594.93  622.52   4
   2   2 -2038329.78 1835.37  15
   2  -2 -2035333.55 2403.52   4
   2   2 -2037008.93 1232.15  14
   2   2 -2038396.05 1214.76   8
   2  -2 -1922640.78 1890.80   4
   2  -2 -18  380.04  386.65   4
   2  -2 -17 3141.71  697.25   4
   2  -2 -1641481.66 2349.85   4
   2  -2 -1546451.43 2384.98   4
   2  -2 -14 4812.12  722.26   4
   2  -2 -1310417.68 1056.56   4
   2  -2 -12 4876.12  730.41   4
   2  -2 -11 3624.22  582.85   4
   2  -2 -1016550.01 1191.95   4
   2  -2  -9 2614.21  473.00   4
   2   2  -9 2993.38  420.19   3
   2   2  -816652.40 1213.96   3
   2  -2  -818007.96 1151.57   4
   2  -2  -727287.43 1356.37   4
   2   2  -728742.54 1925.97   3
   2  -2  -6  517.77  218.95   4
   2  -2  -5 1469.03  315.89   4
   2  -2  -422120.27 1105.91   4
   2   2  -3 2125.66  396.73   2
  -2  -2   2 5288.55  571.23   1
   2   2  -2 5251.93  587.94   2
  -2   2   2 4766.24  314.99   1
  -2   2   2 4708.75  378.51   5
  -2  -2   1 9102.94  794.01   1
   2   2  -1 9100.46  746.56   2
  -2   2   1 7087.48  281.98   1
  -2   2   110055.47  702.77   5
  -2  -2   041101.80 1730.66   1
  -2   2   038106.22 1294.81   5
   2   2   039202.39 1513.19   2
  -2  -2  -147907.80 1976.50   1
   2   2   145878.09 1623.20   2
  -2  -2  -281550.71 2636.01   1
   2   2   276213.51 2095.68   2
  -2  -2  -3 1113.12  369.73   1
   2   2   3 1010.14  288.63   2
  -2  -2  -413839.10 1157.39   1
   2   2   414294.27  929.51   2
   2   2   554318.01 1835.58   2
  -2  -2  -556356.66 2424.65   1
   2   2   632336.21 1447.34   2
  -2  -2  -634955.17 1920.37   1
  -2  -2  -7  247.86  205.52   1
   2   2   7  499.98  244.56   2
  -2  -2  -831787.46 1455.03   4
   2   2   830087.74 1463.82   2
  -2  -2  -830522.28 1676.71   1
   2   2   959699.88 2101.39   2
  -2  -2  -960078.47 2369.17   1
  -2  -2  -961147.57 2032.07   4
   2   2  1017789.00 1187.79   2
  -2  -2 -1018581.26 1155.74   4
  -2  -2 -11 7942.31  766.23   4
  -2  -2 -1268580.73 2320.98   4
  -2  -2 -1322791.86 1367.36   4
  -2  -2 -1411536.64 1015.67   4
  -2  -2 -15 7176.97  832.44   4
  -2   2 -16 3534.52  739.13   5
  -2  -2 -16 3401.29  613.76   4
  -2  -2 -1711170.95 1109.96   4
  -2   2 -1711394.23 1292.29   5
  -2   2 -1810060.91 1267.58   5
  -2   2 -19 2429.17  636.66   5
  -2   2 -19 1728.55  369.35  15
  -2   2 -20  428.12  218.47  12
  -2   2 -20  450.37  186.46  15
  -2   2 -20  638.93  243.80   5
  -2  -2 -20  613.59  156.39  15
  -2  -2 -20  263.29  154.91  11
  -2  -2 -21 2699.71  372.00  11
  -2  -2 -21 2690.04  330.90  15
  -2   2 -21 2342.42  738.70   5
  -2   2 -21 3139.43  475.04  15
  -2   2 -21 3158.56  396.38  12
  -2   2 -22 5099.77  535.58  12
  -2   2 -22 4825.60  596.90  15
  -2  -2 -22 4599.63  493.20  11
  -2  -2 -22 4817.59  445.63  15
  -2  -2 -23  156.00  103.12  11
  -2  -2 -23  247.71   97.13  15
  -2   2 -23  231.04  179.39  15
  -2   2 -23  -66.79  152.69  12
  -2  -2 -2413068.56  712.43  15
  -2   2 -2412579.11  850.80  12
  -2   2 -2412976.60  924.73  15
  -2   2 -25 5234.70  573.92  15
  -2   2 -25 4469.17  502.66  12
  -2  -2 -25 5384.44  441.72  15
  -2   2 -26 3777.97  494.75  15
  -2   2 -26 3849.73  455.19  12
  -2   2 -27  194.98  161.60  15
  -2   2 -27  254.38  144.81  12
  -2  -2 -28  382.87  110.46  12
  -2   2 -28  469.63  186.36  15
  -2   2 -28  259.01  148.49  12
  -2  -2 -29 8738.65  521.00  10
  -2   2 -29 8228.61  599.72  15
  -2  -2 -29 8714.75  469.23  12
  -2  -2 -30 7727.83  450.43  10
  -2  -2 -30 8256.73  405.79  12
  -2  -2 -31  -49.87   71.23  10
  -2  -2 -32  622.02  110.95  10
  -2  -2 -33 6020.20  256.23  10
   2   3 -33 2138.66  218.42  15
   2   3 -32  466.65  135.86  15
   2   3 -31  100.42  109.96  15
   2   3 -30 2420.11  317.98  15
   2   3 -29 8479.30  653.16  15
   2   3 -28 2002.89  357.76  15
   2   3 -27  590.74  228.56  15
   2   3 -27  711.53  204.36  14
   2   3 -26  354.32  162.86  14
   2   3 -26  675.16  248.98  15
   2   3 -2518188.98 1154.19  15
   2   3 -2517200.90  950.23  14
   2   3 -24 9335.21  858.12  15
   2   3 -24 9340.90  691.37  14
   2   3 -2410615.42  730.79   8
   2   3 -23   96.96  137.91  15
   2   3 -23 -214.93  120.37  14
   2   3 -23   37.91   57.25   8
   2   3 -22 7137.23  815.71  15
   2   3 -22 7709.48  623.93  14
   2   3 -22 8009.61  603.24   8
   2   3 -2135316.70 1235.63   8
   2   3 -2134675.45 1808.13  15
   2  -3 -2127942.55 2034.59   4
   2   3 -2134580.38 1272.42  14
   2   3 -20  198.04  124.41  14
   2  -3 -20  264.90  236.78   4
   2   3 -20 -148.22  149.29  15
   2   3 -20  189.82   90.97   8
   2  -3 -19 7068.30 1073.55   4
   2   3 -19 8494.08  935.95  15
   2   3 -19 8624.02  564.34   8
   2   3 -19 8819.39  619.77  14
   2  -3 -1814676.09 1511.87   4
   2  -3 -1737406.07 2381.50   4
   2  -3 -16 8829.80 1139.73   4
   2  -3 -1510416.74 1248.80   4
   2  -3 -1420088.34 1680.62   4
   2  -3 -1321264.02 1687.73   4
   2  -3 -1232842.57 2030.61   4
   2  -3 -1113174.86 1268.89   4
   2  -3 -10 2184.17  492.54   4
   2   3  -9 5856.43  739.12   3
   2  -3  -9 3587.41  642.03   4
   2   3  -820996.63 1577.12   3
   2  -3  -817748.49 1351.66   4
   2   3  -7 2106.03  635.93   3
   2  -3  -7 1384.08  371.03   4
   2   3  -6 9041.35 1249.94   3
   2   3  -517869.40 1616.07   3
   2   3  -4  422.30  428.87   3
  -2  -3   3 3123.32  478.56   1
  -2   3   3 1938.20  190.96   5
  -2  -3   241472.26 1755.64   1
  -2   3   235704.55 1066.14   5
  -2  -3   124311.83 1389.59   1
  -2  -3   046286.45 1998.19   1
  -2  -3  -132502.04 1741.20   1
  -2  -3  -2  134.89  288.04   1
  -2  -3  -3 113828.   3322.   1
  -2  -3  -447363.91 2197.06   1
  -2  -3  -5 2777.05  571.79   1
  -2  -3  -632923.35 1976.11   1
  -2  -3  -790232.89 3093.62   1
  -2  -3  -817207.19 1322.24   1
  -2  -3  -9 4301.87  592.40   4
  -2  -3  -9 4541.51  708.02   1
  -2  -3 -1033219.55 1656.59   4
  -2  -3 -1040908.23 2019.51   1
  -2  -3 -1135661.45 1782.11   4
  -2  -3 -12 2614.43  510.19   4
   2   3  12 3786.62  736.85   3
  -2  -3 -1325452.13 1626.97   4
   2   3  1328380.36 1886.71   3
   2   3  1415377.51 1344.60   3
  -2  -3 -1413455.20 1229.90   4
  -2  -3 -15 6253.56  828.40   4
  -2  -3 -1615342.86 1335.48   4
  -2  -3 -17 6133.96  856.21   4
  -2   3 -18  -51.02  114.75   5
  -2  -3 -19 2364.75  328.87  11
  -2   3 -19 2715.67  787.95   5
  -2   3 -19 3053.39  394.80  12
  -2   3 -19 3057.18  549.48  15
  -2  -3 -20 6681.54  472.16  15
  -2   3 -20 6451.98  760.05  15
  -2   3 -20 6865.31  606.35  12
  -2   3 -20 6888.26 1173.84   5
  -2  -3 -20 5629.79  529.53  11
  -2  -3 -21 2664.94  345.86  11
  -2   3 -21 3273.06  434.18  12
  -2   3 -21 2198.01  784.17   5
  -2  -3 -21 2511.21  283.81  15
  -2   3 -21 2630.50  466.50  15
  -2   3 -2210447.75  931.67  15
  -2  -3 -2211612.20  616.68  15
  -2   3 -2211167.88  801.67  12
  -2  -3 -22 9775.97  668.52  11
  -2  -3 -23  962.48  205.29  11
  -2   3 -23  860.05  311.85  15
  -2   3 -23  907.47  256.68  12
  -2  -3 -24  119.71   88.25  11
  -2   3 -24   51.60  147.04  15
  -2   3 -24  222.70  164.27  12
  -2   3 -25 2353.10  419.82  15
  -2   3 -25 1922.80  341.32  12
  -2   3 -2610903.87  834.57  15
  -2   3 -27 8192.40  699.03  15
  -2   3 -28 5060.21  503.11  15
  -2  -3 -29  346.16  120.32  10
  -2  -3 -29  379.70  100.81  12
  -2   3 -29  337.61  154.57  15
  -2  -3 -30  784.11  161.88  10
  -2  -3 -30  902.84  134.25  12
  -2  -3 -31 7046.06  358.17  10
  -2  -3 -32 4734.90  256.05  10
  -2  -3 -33 1029.77   98.76  10
   2   4 -33  102.37   64.27  15
   2   4 -32 8007.00  429.82  15
   2   4 -31 2073.74  270.73  15
   2   4 -30  366.42  140.25  15
   2   4 -29 -202.77  138.42  15
   2   4 -28 7009.65  606.43  15
   2   4 -27 7167.27  595.12  14
   2   4 -27 7244.33  656.01  15
   2   4 -26 1713.41  388.65  15
   2   4 -26 1817.24  310.68  14
   2   4 -25  284.54  134.01   8
   2   4 -25  496.51  194.53  14
   2   4 -25   48.67  167.62  15
   2   4 -24  380.70  168.22   8
   2   4 -24  425.78  202.33  15
   2   4 -24  383.41  158.38  14
   2   4 -2336602.79 1353.27   8
   2   4 -2334842.58 1720.85  15
   2   4 -2335262.62 1385.98  14
   2   4 -22 2307.36  349.37   8
   2   4 -22 1692.16  433.66  15
   2   4 -22 2290.37  365.24  14
   2   4 -2112516.41  800.36  14
   2   4 -2112718.61 1107.89  15
   2   4 -2112131.71  753.49   8
   2   4 -20  668.84  265.62  15
   2   4 -20  168.55  113.10   8
   2   4 -20  318.43  149.70  14
   2  -4 -20  623.23  328.31   4
   2   4 -1927890.72 1081.89   8
   2  -4 -1925455.93 1847.28   4
   2   4 -1930068.29 1826.44  15
   2   4 -1928990.15 1170.45  14
   2  -4 -18 6669.61  929.40   4
   2   4 -18 9706.42 1056.76  15
   2   4 -18 7991.79  569.40   8
   2   4 -18 8410.17  618.24  14
   2  -4 -1716757.12 1457.74   4
   2  -4 -16 3525.91  671.49   4
   2  -4 -1525162.67 1759.67   4
   2  -4 -1424254.30 1691.66   4
   2  -4 -1342590.36 2195.50   4
   2  -4 -12  997.63  367.36   4
   2  -4 -11  156.49  185.26   4
   2   4 -1058734.16 2250.18   3
   2  -4 -1042105.99 2052.46   4
   2   4  -9 3538.98  675.98   3
   2  -4  -9 2348.33  467.14   4
   2   4  -826789.62 1983.44   3
   2  -4  -818978.61 1302.03   4
   2   4  -718313.29 1800.88   3
   2   4  -616577.97 1842.51   3
   2   4  -5 1287.44  543.54   3
   2   4  -445718.23 2646.48   3
  -2  -4   446606.97 1960.87   1
   2   4  -310334.99 1266.70   3
  -2  -4   311008.59  987.56   1
  -2  -4   2 1213.09  383.71   1
   2   4  -2  920.59  436.80   3
   2   4  -111395.61 1335.69   3
  -2  -4   111188.25 1045.46   1
  -2  -4   071868.17 2659.34   1
   2   4   071748.14 3298.89   3
  -2  -4  -1 113216.   3395.   1
   2   4   1 110504.   4135.   3
  -2  -4  -211344.77 1088.82   1
   2   4   211801.89 1402.92   3
  -2  -4  -3 2222.58  516.16   1
   2   4   3 2306.83  659.24   3
   2   4   4 -114.92  289.18   3
  -2  -4  -4  168.53  237.06   1
  -2  -4  -5 111582.   3627.   1
   2   4   5 112205.   4017.   3
  -2  -4  -6 3977.71  732.61   1
   2   4   6 3382.82  729.10   3
   2   4   7 4021.67  799.04   3
  -2  -4  -7 3368.25  648.56   1
  -2  -4  -8  334.03  192.73   1
   2   4   8 -280.09  320.32   3
   2   4   9 113067.   4000.   3
  -2  -4  -9 124131.   3573.   1
  -2  -4 -10 4736.77  626.77   4
   2   4  10 4886.92  814.68   3
  -2  -4 -10 5471.70  745.83   1
   2   4  1115914.47 1484.51   3
  -2  -4 -1115365.41 1170.67   4
  -2  -4 -12 5558.07  710.20   4
   2   4  12 5294.99  863.13   3
  -2  -4 -1334068.05 1820.43   4
   2   4  1332334.57 2010.04   3
  -2  -4 -1435842.78 1910.59   4
   2   4  1433723.84 1966.73   3
  -2  -4 -1516299.01 1316.80   4
  -2  -4 -16  572.24  244.42   4
  -2   4 -1710197.95  690.71  12
  -2  -4 -17 9284.27  632.05  11
  -2  -4 -1821498.88  969.83  11
  -2   4 -1822265.11 1492.75  15
  -2   4 -1824651.71 1106.94  12
  -2   4 -19 3631.96  442.03  12
  -2   4 -19 3129.54  853.34   5
  -2   4 -19 3312.88  590.70  15
  -2  -4 -19 2892.61  362.78  11
  -2  -4 -20 4320.56  428.76  11
  -2   4 -20 5006.30  973.56   5
  -2   4 -20 4877.09  535.14  12
  -2   4 -20 3565.27  645.99  15
  -2  -4 -21  689.86  197.64  11
  -2   4 -21  140.68  179.16  15
  -2   4 -21  805.34  226.96  12
  -2  -4 -22 5219.64  472.67  11
  -2   4 -22 5078.37  701.13  15
  -2   4 -23  938.95  313.08  15
  -2  -4 -23  911.60  210.52  11
  -2   4 -2424330.83 1404.79  15
  -2  -4 -2425648.45  985.75  11
  -2   4 -25 2687.46  498.85  15
  -2  -4 -25 3299.49  349.34  11
  -2   4 -26   98.44  178.03  15
  -2   4 -27 5221.28  554.57  15
  -2   4 -28 6158.76  558.23  15
  -2  -4 -28 5962.28  395.03  10
  -2  -4 -29 8913.77  443.29  10
  -2  -4 -29 9681.86  410.70  12
  -2  -4 -30  620.00  117.44  10
  -2  -4 -31 1919.77  171.52  10
  -2  -4 -32 2022.37  143.45  10
   2   5 -31 1493.10  191.78  15
   2   5 -3012564.09  611.87  15
   2   5 -29 1705.80  259.01  15
   2   5 -28  272.15  124.63  14
   2   5 -28  592.44  197.05  15
   2   5 -27 3739.14  469.47  15
   2   5 -27 3584.27  422.22  14
   2   5 -26 7752.24  607.38   8
   2   5 -26 8007.52  650.69  14
   2   5 -26 7491.88  679.96  15
   2   5 -2512551.97  830.80  14
   2   5 -2513614.20  818.92   8
   2   5 -2512350.45  913.81  15
   2   5 -24 1467.98  316.20  14
   2   5 -24 1504.45  315.49   8
   2   5 -24 1342.30  370.33  15
   2   5 -23  743.23  243.78  15
   2   5 -23  396.37  178.85   8
   2   5 -23  381.92  162.89  14
   2   5 -22 4669.27  488.25   8
   2   5 -22 4947.14  650.97  15
   2   5 -22 4755.48  513.08  14
   2   5 -2129691.51 1669.07  15
   2   5 -2127065.00 1170.22   8
   2   5 -2127961.18 1269.35  14
   2   5 -20 1110.19  268.62  14
   2   5 -20  727.72  205.99   8
   2   5 -20 1169.08  411.52  15
   2   5 -19 5501.86  747.89  15
   2   5 -19 5495.63  529.51   8
   2   5 -19 5561.13  549.25  14
   2  -5 -19 4598.54  727.17   4
   2  -5 -18 3153.80  607.80   4
   2   5 -18 3506.85  401.59   8
   2   5 -18 4510.91  717.05  15
   2   5 -18 3513.90  420.88  14
   2   5 -1711220.22  758.46  14
   2   5 -1714197.40 1300.35  15
   2  -5 -1710000.06 1105.52   4
   2   5 -1618048.01  926.19  14
   2  -5 -1615849.63 1374.42   4
   2  -5 -1523516.87 1678.48   4
   2  -5 -14 8729.33 1017.24   4
   2  -5 -13  164.56  174.46   4
   2  -5 -1229118.83 1773.78   4
   2  -5 -1121208.87 1498.28   4
   2  -5 -1059681.61 2463.85   4
   2   5  -9 7318.75 1031.48   3
   2  -5  -9 6337.57  801.24   4
   2   5  -827705.54 2110.76   3
   2   5  -7  144.36  221.46   3
   2   5  -6 132085.   5181.   3
  -2  -5   699099.73 3099.04   1
   2   5  -5  518.33  315.05   3
  -2  -5   5  338.07  289.56   1
  -2  -5   4 6070.15  811.14   1
   2   5  -4 6011.94 1036.37   3
  -2  -5   3 3346.01  634.41   1
   2   5  -3 3469.64  766.60   3
   2   5  -2 108326.   4098.   3
  -2  -5   2 120721.   3511.   1
  -2  -5   1 3825.60  679.07   1
   2   5  -1 2368.59  639.48   3
   2   5   0 1859.46  568.22   3
  -2  -5   0 2185.95  566.95   1
   2   5   137215.47 2383.80   3
  -2  -5  -143826.55 2152.35   1
   2   5   258507.84 2988.35   3
  -2  -5  -266684.98 2667.26   1
   2   5   364034.39 3044.96   3
  -2  -5  -366747.07 2716.34   1
   2   5   4  286.76  371.37   3
  -2  -5  -4  326.96  266.08   1
   2   5   5 -244.92  305.66   3
  -2  -5  -5  301.31  207.73   1
  -2  -5  -615205.62 1325.52   1
   2   5   612652.78 1380.59   3
   2   5   735551.88 2268.15   3
  -2  -5  -740599.09 2087.18   1
  -2  -5  -8 4021.17  673.56   1
   2   5   8 4233.01  785.74   3
  -2  -5  -9 2413.74  538.99   1
   2   5   9 1730.52  545.98   3
  -2  -5 -10 6382.56  795.48   1
   2   5  10 5537.34  886.85   3
   2   5  1136302.15 2188.21   3
  -2  -5 -1138829.97 1909.13   4
   2   5  1227250.01 1860.90   3
  -2  -5 -1232132.10 1755.74   4
   2   5  1326474.96 1802.34   3
  -2  -5 -1327802.04 1666.84   4
   2   5  14 5508.49  805.98   3
  -2  -5 -14 4731.61  704.96   4
  -2  -5 -15  912.03  390.85   4
  -2  -5 -1653136.80 2380.61   4
  -2   5 -17 3991.73  578.00  15
  -2   5 -17 5494.63  456.19  14
  -2   5 -18 7503.06  788.67  15
  -2  -5 -18 7158.29  555.33  11
  -2  -5 -19  363.97  134.74  11
  -2   5 -19 -100.12  116.09  15
  -2  -5 -2026291.13 1043.75  11
  -2   5 -2025081.86 1459.07  15
  -2   5 -21  972.54  293.84  15
  -2  -5 -21  926.63  206.86  11
  -2  -5 -2225634.24  994.96  11
  -2   5 -2224907.10 1436.76  15
  -2  -5 -23  867.12  196.95  11
  -2   5 -23  714.21  295.35  15
  -2  -5 -24 7038.38  490.58  11
  -2   5 -24 7218.98  748.61  15
  -2  -5 -25 7376.71  473.19  11
  -2   5 -25 6433.61  696.44  15
  -2   5 -2618082.65 1088.89  15
  -2  -5 -2618961.18  704.34  10
  -2  -5 -27 2944.22  273.14  10
  -2  -5 -28  298.22  104.17  10
  -2  -5 -29 1498.32  134.65  12
  -2  -5 -29 1309.35  158.64  10
  -2  -5 -30 6309.16  291.05  10
  -2  -5 -31 3103.51  173.25  10
   2   6 -30   69.53   56.68  15
   2   6 -29 3535.11  319.61  15
   2   6 -28 9670.75  594.21  15
   2   6 -2810202.78  605.86  14
   2   6 -27  321.80  159.41  14
   2   6 -27  386.52  149.38  15
   2   6 -26    6.60   23.35  15
   2   6 -26 -107.03  167.28  14
   2   6 -26  -92.72  120.54   8
   2   6 -25 8059.91  707.68  15
   2   6 -25 7885.64  653.82  14
   2   6 -25 8296.26  627.72   8
   2   6 -24 4137.57  465.64   8
   2   6 -24 4244.53  523.46  15
   2   6 -24 4452.09  502.98  14
   2   6 -2312444.19  807.85   8
   2   6 -2313074.09  873.14  14
   2   6 -2314122.91 1002.91  15
   2   6 -22  113.65  166.91  15
   2   6 -22   89.48  123.65   8
   2   6 -22  422.63  194.41  14
   2   6 -21  303.30  164.96   8
   2   6 -21  190.01  146.99  15
   2   6 -21  -15.34   98.67  14
   2   6 -20 5376.67  582.70  14
   2   6 -20 4879.51  514.12   8
   2   6 -20 6369.93  719.44  15
   2   6 -19 5383.41  659.59  15
   2   6 -19 4066.04  507.30  14
   2   6 -19 4050.65  472.55   8
   2   6 -18 8268.60  697.82  14
   2   6 -18 9633.70  925.25  15
   2   6 -18 8476.42  677.21   8
   2   6 -17 3494.13  539.31  15
   2   6 -17 3041.41  436.75  14
   2  -6 -17 3566.19  644.05   4
   2   6 -16 2666.77  404.09  14
   2  -6 -16 2535.09  552.92   4
   2  -6 -15  290.66  209.82   4
   2   6 -15  119.64  154.15  14
   2  -6 -1425167.96 1730.98   4
   2   6 -1426872.38 1181.10  14
   2  -6 -1321627.50 1591.17   4
   2  -6 -1218724.64 1476.04   4
   2  -6 -1125017.22 1670.92   4
   2  -6 -1030688.92 1831.29   4
  -2  -6  1033413.36 2017.64   1
   2  -6  -9  418.46  234.67   4
   2   6  -9  -62.67  194.16   3
  -2  -6   9  -93.28  242.95   1
  -2  -6   858102.31 2622.02   1
   2   6  -864542.26 3382.60   3
  -2  -6   733027.68 1979.30   1
   2   6  -736816.79 2749.15   3
   2   6  -622053.40 2005.89   3
  -2  -6   621474.78 1587.77   1
   2   6  -5 6823.98 1098.80   3
  -2  -6   5 6778.30  864.58   1
   2   6  -464214.03 3331.00   3
  -2  -6   463637.29 2672.49   1
   2   6  -329582.11 2222.12   3
  -2  -6   329372.80 1832.79   1
  -2  -6   2 3059.37  680.49   1
   2   6  -2 3353.78  732.48   3
   2   6  -150534.76 2849.39   3
  -2  -6   154259.15 2431.74   1
   2   6   053606.31 2886.11   3
  -2  -6   056294.93 2462.01   1
  -2  -6  -1 3342.59  671.72   1
   2   6   1 3972.00  790.55   3
   2   6   2  328.39  276.30   3
  -2  -6  -2    3.01  310.17   1
   2   6   317598.04 1636.75   3
  -2  -6  -318937.41 1453.83   1
  -2  -6  -417985.68 1439.77   1
   2   6   414281.12 1476.46   3
   2   6   5 6786.75  986.16   3
  -2  -6  -5 7218.13  903.78   1
   2   6   6   91.38  261.69   3
  -2  -6  -6  144.98  264.06   1
   2   6   7  528.68  308.79   3
  -2  -6  -7  604.39  326.29   1
  -2  -6  -8 8078.61  870.78   1
   2   6   8 5539.84  938.56   3
  -2  -6  -9 6278.87  796.51   1
   2   6   9 5342.31  856.43   3
   2   6  10 8430.81 1081.37   3
   2   6  1114412.84 1407.76   3
  -2  -6 -1114187.37 1181.67   4
  -2  -6 -12 8327.03  899.59   4
   2   6  12 7785.75 1029.56   3
  -2  -6 -13 1810.32  429.05   4
   2   6  13 2337.21  580.47   3
   2   6  1417378.78 1421.60   3
  -2   6 -1419260.10 1071.83  13
  -2  -6 -1419420.73 1428.95   4
  -2   6 -1416847.04  857.43  14
  -2  -6 -1515192.84 1260.38   4
  -2   6 -1516602.73  982.13  13
  -2   6 -1514566.52  800.90  14
  -2   6 -1610425.43  682.14  14
  -2   6 -1712888.76  762.55  14
  -2  -6 -1820792.35  913.04  11
  -2   6 -1821803.75  989.13  14
  -2   6 -19 1825.22  281.17  14
  -2  -6 -19 2042.73  284.37  11
  -2  -6 -2014038.92  729.95  11
  -2   6 -2014842.66  797.57  14
  -2  -6 -2114735.78  729.95  11
  -2   6 -2115038.38  794.43  14
  -2  -6 -22 6872.53  488.99  11
  -2  -6 -22 6741.46  440.31  10
  -2   6 -22 6448.26  647.91  15
  -2  -6 -23 1810.93  247.02  11
  -2   6 -23 1986.92  339.36  15
  -2  -6 -23 1578.34  209.73  10
  -2  -6 -2421288.19  772.90  11
  -2  -6 -2418423.07  669.68  10
  -2  -6 -25 4883.79  348.21  11
  -2  -6 -25 4387.30  316.23  10
  -2  -6 -26 1809.39  197.82  11
  -2  -6 -26 1469.04  185.00  10
  -2  -6 -27 4601.35  279.97  10
  -2  -6 -28 8255.35  340.39  10
  -2  -6 -29   50.93   35.90  10
  -2  -6 -30   98.17   35.79  10
   2   7 -28   23.64   87.43  14
   2   7 -27 5852.18  449.19  14
   2   7 -26 3286.78  358.03   8
   2   7 -26 3199.44  370.75  14
   2   7 -25   24.82  146.65  14
   2   7 -25   44.01  102.37   8
   2   7 -24  356.57  147.55  14
   2   7 -24  176.27  121.10   8
   2   7 -23  790.44  243.07  14
   2   7 -23  426.87  170.45   8
   2   7 -22 3012.62  440.60  14
   2   7 -22 2741.08  389.78   8
   2   7 -21 3049.55  415.94   8
   2   7 -21 2834.84  411.58  14
   2   7 -20  326.29  193.25   8
   2   7 -20  492.82  196.62  14
   2   7 -19 2561.09  382.80   8
   2   7 -19 3348.52  454.36  14
   2   7 -18 1149.49  299.10  14
   2   7 -17  594.67  201.66  14
   2   7 -16 9531.20  783.97  14
   2   7 -1515411.34  964.95  14
   2   7 -14  953.46  244.42  14
   2  -7 -14  843.91  352.19   4
   2   7 -1310667.61  796.59  14
   2  -7 -1311806.75 1205.68   4
   2   7 -1216809.87  964.04  14
   2  -7 -1215772.43 1368.83   4
   2   7 -11 6225.98  583.22  14
   2   7 -11 6662.41  639.60  13
   2  -7 -11 5788.32  812.75   4
  -2  -7  10 9595.32 1174.38   1
   2  -7 -10 7709.86  937.09   4
   2   7 -10 8521.50  739.06  13
   2   7 -10 8848.00  683.58  14
  -2  -7   955830.89 2745.89   1
   2  -7  -947116.00 2299.87   4
   2   7  -827402.72 2313.83   3
  -2  -7   824663.94 1806.36   1
   2   7  -7 3098.87  841.44   3
  -2  -7   7 4269.29  734.39   1
   2   7  -620182.00 1932.81   3
  -2  -7   619924.43 1578.14   1
   2   7  -541756.98 2666.29   3
  -2  -7   545194.58 2300.83   1
   2   7  -4 8024.82 1153.58   3
  -2  -7   4 9247.11 1044.80   1
   2   7  -314910.26 1552.83   3
  -2  -7   316288.80 1337.49   1
   2   7  -213356.83 1484.43   3
  -2  -7   214837.73 1308.23   1
   2   7  -118830.36 1735.04   3
  -2  -7   119274.31 1453.75   1
   2   7   0  729.27  350.94   3
  -2  -7   0  -35.03  365.43   1
   2   7   132486.27 2267.40   3
  -2  -7  -135920.73 1970.03   1
   2   7   217284.68 1630.91   3
  -2  -7  -218181.99 1409.77   1
  -2  -7  -3 4017.29  659.06   1
   2   7   3 3449.65  732.90   3
  -2  -7  -4  187.59  229.87   1
   2   7   4 -234.13  285.35   3
  -2  -7  -5 1338.42  365.98   1
   2   7   5  265.53  249.32   3
   2   7   6 2544.05  629.88   3
  -2  -7  -6 2230.08  465.17   1
  -2  -7  -7 1004.62  354.99   1
   2   7   7  780.94  345.63   3
   2   7   8 3226.06  672.42   3
   2   7   9 1843.99  520.57   3
  -2   7  -9 1059.07  289.20  13
  -2   7 -10 3140.53  471.63  13
   2   7  10 2935.08  614.97   3
  -2  -7 -11 3619.66  615.24   4
  -2   7 -11 3281.22  495.00  13
   2   7  12 6489.46  882.47   3
  -2   7 -12 5840.81  658.22  13
  -2  -7 -12 6010.98  831.70   4
  -2  -7 -1315396.10 1258.63   4
   2   7  1312991.54 1203.98   3
  -2   7 -1313922.84  843.53  14
  -2   7 -1316642.31 1062.92  13
  -2  -7 -14 8112.92  862.13   4
  -2   7 -14 8552.44  759.53  13
  -2   7 -14 7076.67  610.61  14
  -2   7 -1514105.84  851.30  14
  -2   7 -1515938.96 1009.67  13
  -2   7 -16 5706.24  544.08  14
  -2   7 -16 6339.53  613.82  13
  -2   7 -17 2677.28  380.55  13
  -2  -7 -17 2147.05  252.17  10
  -2   7 -17 1904.28  310.57  14
  -2  -7 -18 5885.65  389.41  10
  -2   7 -18 5296.60  506.55  14
  -2   7 -1918978.08  944.00  14
  -2  -7 -1920126.71  824.10  11
  -2  -7 -1919930.79  711.49  10
  -2   7 -20 2656.16  343.97  14
  -2  -7 -20 3574.76  298.10  10
  -2  -7 -20 3408.13  343.01  11
  -2  -7 -21   60.33   65.47  11
  -2  -7 -21   99.77   76.06  10
  -2   7 -21  -34.75  117.78  14
  -2  -7 -22 9073.47  438.40  10
  -2   7 -22 8956.67  588.75  14
  -2  -7 -22 9578.96  520.79  11
  -2  -7 -2327348.20  826.38  11
  -2  -7 -2324314.60  686.80  10
  -2  -7 -24 1334.36  182.39  11
  -2  -7 -24 1275.38  159.72  10
  -2  -7 -25 8909.62  368.33  10
  -2  -7 -2510089.00  429.05  11
  -2  -7 -26 4463.35  240.98  10
  -2  -7 -27 2823.41  169.84  10
  -2  -7 -28  239.55   43.71  10
   2   8 -27 2985.91  261.82  14
   2   8 -26  -22.63   82.17  14
   2   8 -25 6543.28  478.22  14
   2   8 -25 6165.54  431.19   8
   2   8 -24  798.05  203.29  14
   2   8 -24  739.16  191.45   8
   2   8 -23  162.06  128.49   8
   2   8 -23   21.48  141.49  14
   2   8 -22  144.24  127.40  14
   2   8 -22   -3.51   98.61   8
   2   8 -21  716.55  224.82  14
   2   8 -21  770.08  210.60   8
   2   8 -20 1878.63  319.72   8
   2   8 -20 1940.46  348.14  14
   2   8 -19  432.37  167.63   8
   2   8 -19  680.30  224.30  14
   2   8 -18   83.28  109.48  14
   2   8 -18  -98.41  154.25   8
   2   8 -17 5139.33  562.04  14
   2   8 -16 2192.56  378.92  14
   2   8 -15 9685.46  778.83  14
   2   8 -14 1193.57  288.75  14
   2   8 -13 9552.10  766.24  14
   2   8 -12 3547.86  466.83  14
   2   8 -1142645.19 1570.64  14
   2   8 -10  187.76  111.16  14
   2   8 -10  -54.69  173.35  13
   2  -8 -10 -101.89  223.42   4
   2   8  -9  419.15  167.09  13
   2  -8  -9  233.50  227.03   4
  -2   8   9  797.61  206.62  13
   2   8  -811040.98  874.60  13
  -2   8   8 8607.95  613.58  13
   2   8  -755828.77 3149.65   3
   2   8  -763892.05 2111.84  13
   2   8  -6 1586.86  594.14   3
   2   8  -6 2742.41  417.10  13
  -2   8   6 1816.72  292.91  13
   2   8  -5 9144.36  728.85  13
  -2   8   5 8295.66  633.31  13
   2   8  -5 8457.22 1214.20   3
   2   8  -4 5108.07  530.23  13
   2   8  -4 5306.23  932.19   3
  -2   8   4 4893.38  503.49  13
   2   8  -344690.52 2666.93   3
   2   8  -351440.34 1577.19  13
  -2   8   348004.98 1555.80  13
   2   8  -2  323.99  331.78   3
  -2   8   2  -36.23  102.91  13
   2   8  -134335.90 2291.82   3
  -2   8   136007.80 1365.07  13
   2   8   0 7059.77 1039.09   3
  -2   8   0 7119.00  612.55  13
   2   8   1 3940.28  807.44   3
  -2   8  -1 5144.00  515.30  13
   2   8   2  524.81  387.77   3
  -2   8  -2 1502.43  284.01  13
   2   8   313973.65 1426.18   3
  -2   8  -315997.60  948.54  13
   2   8   4 8508.67 1116.87   3
  -2   8  -4 9360.20  740.25  13
   2   8   5  443.03  259.89   3
  -2   8  -5   66.67  121.65  13
   2   8   6 1206.55  461.23   3
  -2   8  -6 1578.10  340.21  13
   2   8   7  428.57  256.19   3
  -2   8  -7  899.87  264.67  13
   2   8   8  528.48  277.43   3
  -2   8  -8   79.69  144.87  13
   2   8   9  394.93  241.94   3
  -2   8  -9  944.54  290.47  13
  -2   8 -10 5614.46  656.63  13
  -2   8 -11 7839.54  746.86  13
  -2   8 -12 1549.94  357.71  13
  -2   8 -13 3394.62  497.60  13
  -2   8 -13 3303.17  433.45  14
  -2   8 -14  833.96  290.95  13
  -2   8 -14 1471.61  301.53  14
  -2   8 -1510197.98  795.59  13
  -2   8 -1510067.71  746.17  14
  -2   8 -16  534.47  193.18  14
  -2   8 -16  340.19  196.18  13
  -2   8 -1725441.97 1167.20  13
  -2   8 -1722949.47 1084.37  14
  -2  -8 -18 3342.84  320.13  11
  -2   8 -18 3489.46  407.88  14
  -2  -8 -19 1513.81  219.85  11
  -2   8 -19 1384.60  268.37  14
  -2  -8 -20 2235.92  252.44  11
  -2   8 -20 2148.33  323.77  14
  -2   8 -2131565.39 1089.21  14
  -2  -8 -2133644.15  890.94  11
  -2  -8 -22 1398.80  181.00  11
  -2   8 -22 1427.99  223.25  14
  -2  -8 -23 2690.23  225.73  11
  -2  -8 -24 1012.70  128.70  11
  -2  -8 -2515926.15  417.11  11
   2   9 -26  207.75   60.87  14
   2   9 -25   64.46   70.73  14
   2   9 -24  128.39   97.55   8
   2   9 -24  182.28   94.90  14
   2   9 -23 4649.04  361.46   8
   2   9 -23 4671.83  397.32  14
   2   9 -22  222.33  135.17  14
   2   9 -22  -50.01  106.39   8
   2   9 -21  -73.34   92.60   8
   2   9 -21  216.41  147.23  14
   2   9 -20  153.23  151.00  14
   2   9 -20  278.12  136.91   8
   2   9 -19  170.95  128.55  14
   2   9 -19  240.37  131.52   8
   2   9 -18  196.52  117.50  14
   2   9 -18  -52.37  122.80   8
   2   9 -17 5260.38  541.73  14
   2   9 -16  253.61  179.39  14
   2   9 -15 3810.91  467.10  14
   2   9 -14   17.95   88.25  14
   2   9 -1331047.68 1336.35  14
   2   9 -12 1763.66  338.47  14
   2   9 -11 1339.07  321.12  14
   2   9 -10  575.02  187.54  14
   2   9  -966778.02 1933.40  14
   2   9  -969705.72 2080.26  13
  -2   9   8 1294.08  223.83  13
   2   9  -8 1377.54  300.01  13
  -2   9   7 2998.95  373.74  13
   2   9  -7 3063.39  415.90  13
   2   9  -6   27.68  149.90  13
  -2   9   6  154.46   92.11  13
  -2   9   553880.08 1555.36  13
   2   9  -553184.45 1621.29  13
  -2   9   4  934.38  251.59  13
   2   9  -4 1127.06  243.12  13
  -2   9   327326.12 1143.86  13
   2   9  -327727.61 1100.98  13
  -2   9   2 2465.03  367.86  13
   2   9  -2 1896.61  273.39  13
  -2   9   130912.68 1238.51  13
   2   9  -131811.60 1088.40  13
  -2   9   0  928.11  236.49  13
   2   9   0  580.25  174.60  13
  -2   9  -132773.03 1302.39  13
  -2   9  -2  925.43  216.13  13
  -2   9  -3 1305.34  270.35  13
  -2   9  -4  135.18  156.75  13
  -2   9  -5 6171.18  593.28  13
  -2   9  -6  263.92  184.77  13
  -2   9  -7 3057.72  471.20  13
  -2   9  -8    8.74  156.60  13
  -2   9  -9 1857.61  363.77  13
  -2   9 -10  648.46  295.59  13
  -2   9 -11 3554.71  531.24  13
  -2   9 -12  602.68  280.04  13
  -2   9 -12  361.77  193.69  14
  -2   9 -1312493.03  832.08  14
  -2   9 -1312966.45  922.45  13
  -2   9 -14 1207.88  261.07  14
  -2   9 -14 1299.45  301.18  13
  -2   9 -1530993.28 1308.43  13
  -2   9 -1528134.07 1206.03  14
  -2   9 -16  172.27  134.43  14
  -2   9 -16  340.07  186.92  13
  -2   9 -17 5626.65  524.95  14
  -2  -9 -18  762.62  144.79  11
  -2   9 -18  732.09  203.52  14
  -2  -9 -1930626.67  805.79  11
  -2   9 -1930728.79 1085.61  14
  -2  -9 -20   81.58   68.14  11
  -2   9 -20  -43.57   72.29  14
  -2   9 -21   -7.33   47.74  14
  -2  -9 -21  -11.79   43.45  11
  -2  -9 -22  125.34   53.34  11
  -2   9 -22  153.46   60.11  14
  -2  -9 -2325273.91  515.71  11
   2  10 -23  239.63   76.71  14
   2  10 -22  -44.43   64.49  14
   2  10 -22   60.49   71.78   8
   2  10 -21   73.23   80.99   8
   2  10 -21  167.20  103.75  14
   2  10 -20 1421.91  214.93   8
   2  10 -20 1502.94  231.18  14
   2  10 -19   94.77   99.83   8
   2  10 -19    2.25   94.44  14
   2  10 -18  351.45  147.25   8
   2  10 -18  351.03  137.16  14
   2  10 -17 2527.23  319.22  14
   2  10 -17 2361.14  315.96   8
   2  10 -16 2969.44  369.11  14
   2  10 -15 5340.75  501.88  14
   2  10 -14 1490.47  282.23  14
   2  10 -13 6615.26  575.65  14
   2  10 -12 6897.84  589.04  14
   2  10 -1131295.91 1265.98  14
   2  10 -10 3713.23  448.48  14
   2  10  -9  218.41  150.29  14
   2  10  -812489.59  816.52  14
  -2  10   811542.31  605.96  13
   2  10  -740450.38 1443.60  14
  -2  10   737260.58 1135.64  13
  -2  10   6  935.08  207.72  13
  -2  10   5 3447.49  375.96  13
   2  10  -5 3589.69  386.17  13
  -2  10   412433.30  718.21  13
   2  10  -412267.39  693.30  13
   2  10  -323191.15  921.57  13
  -2  10   324496.76 1024.18  13
  -2  10   2 3330.86  400.40  13
   2  10  -2 3179.20  344.10  13
  -2  10   119950.03  952.34  13
   2  10  -119182.00  787.40  13
  -2  10   010121.23  688.78  13
  -2  10  -1 1954.13  316.00  13
  -2  10  -2  568.82  192.01  13
  -2  10  -3 8166.44  635.73  13
  -2  10  -4 1710.79  307.20  13
  -2  10  -5  -10.54  140.53  13
  -2  10  -6 2245.97  362.92  13
  -2  10  -7  111.54  159.87  13
  -2  10  -8 5516.83  552.71  13
  -2  10  -9  194.53  179.87  13
  -2  10 -10 1944.14  361.05  13
  -2  10 -11 4634.03  500.34  14
  -2  10 -11 5149.48  553.18  13
  -2  10 -12 1263.52  269.86  14
  -2  10 -12 1166.22  289.48  13
  -2  10 -13 5878.50  541.52  14
  -2  10 -13 6713.50  623.31  13
  -2  10 -14 7089.34  618.46  13
  -2  10 -14 6499.59  544.66  14
  -2  10 -15 4933.57  464.75  14
  -2  10 -15 5205.79  496.08  13
  -2  10 -16 3969.59  396.91  14
  -2 -10 -1713974.66  503.36  11
  -2  10 -1715093.27  722.63  14
  -2 -10 -18 2853.31  217.54  11
  -2  10 -18 3007.80  309.49  14
  -2 -10 -19  374.57   83.40  11
  -2  10 -19  367.28   99.40  14
  -2 -10 -20 1904.01  151.32  11
  -2  10 -20 1783.06  190.35  14
  -2 -10 -2114865.71  362.06  11
   2  11 -20 1530.72  149.53  14
   2  11 -19 3239.63  247.58   8
   2  11 -19 3456.49  249.52  14
   2  11 -18 1741.49  206.68  14
   2  11 -18 1368.97  187.16   8
   2  11 -17  157.07   92.92  14
   2  11 -17  117.94   95.75   8
   2  11 -16 3190.40  313.20   8
   2  11 -16 3269.03  312.90  14
   2  11 -15 6624.54  450.29  14
   2  11 -15 6655.26  464.12   8
   2  11 -14 1547.19  235.84  14
   2  11 -13 3984.88  376.04  14
   2  11 -12 9520.03  571.43  14
   2  11 -11 2759.28  317.64  14
   2  11 -10 9669.12  584.25  14
   2  11  -912653.17  664.76  14
   2  11  -8 4706.02  421.33  14
  -2  11   7  100.97   60.82  13
   2  11  -7   -0.46   63.46  14
   2  11  -6 9689.34  578.88  14
  -2  11   6 9817.89  524.42  13
   2  11  -5 8306.63  529.34  14
  -2  11   5 8413.60  507.99  13
   2  11  -4 4141.81  366.51  14
  -2  11   4 4212.91  362.60  13
  -2  11   3 5245.74  429.63  13
  -2  11   217318.01  781.58  13
  -2  11   1 1367.77  246.29  13
  -2  11   0  982.22  212.77  13
  -2  11  -1 4657.91  431.66  13
  -2  11  -2 5914.50  488.29  13
  -2  11  -3 1959.84  285.31  13
  -2  11  -4  329.44  153.34  13
  -2  11  -5  990.47  232.91  13
  -2  11  -6 4516.05  434.43  13
  -2  11  -7 3162.48  368.75  13
  -2  11  -8 1347.01  247.23  13
  -2  11  -9 1396.03  280.54  14
  -2  11  -9 1470.31  264.93  13
  -2  11 -10 1092.22  255.81  14
  -2  11 -10 1098.28  224.82  13
  -2  11 -11 1057.52  221.11  13
  -2  11 -11 1310.40  244.95  14
  -2  11 -12 4104.70  407.99  14
  -2  11 -12 3363.26  361.02  13
  -2  11 -13 3088.03  332.08  13
  -2  11 -13 3086.35  340.22  14
  -2  11 -14 2018.72  264.67  14
  -2  11 -15 2126.58  253.60  14
  -2 -11 -15 1839.48  167.39  11
  -2  11 -16 5829.67  379.54  14
  -2 -11 -16 5207.46  257.09  11
  -2  11 -17 1889.35  208.63  14
  -2 -11 -17 2106.58  152.79  11
  -2  11 -18 3258.44  220.86  14
  -2 -11 -18 3317.77  170.11  11
   2  12 -15  123.75   56.51   8
   2  12 -15   21.75   44.58  14
   2  12 -14 5403.70  293.75   8
   2  12 -14 5323.43  271.14  14
   2  12 -13 3205.79  223.89  14
   2  12 -13 3286.28  245.33   8
   2  12 -12 2599.31  211.63  14
   2  12 -11 1313.06  165.48  14
   2  12 -10 7536.39  378.60  14
   2  12  -9   43.79   60.34  14
   2  12  -811180.10  475.73  14
   2  12  -7 3613.21  276.99  14
   2  12  -6 4230.93  301.91  14
   2  12  -5 2244.36  223.69  14
  -2  12   5 2149.97  196.43  13
  -2  12   412864.82  510.85  13
   2  12  -412809.91  510.40  14
  -2  12   3  992.89  159.23  13
   2  12  -3  977.46  149.35  14
   2  12  -2 1258.78  163.55  14
  -2  12   2 1213.29  185.79  13
   2  12  -1 6387.71  345.64  14
  -2  12   1 6450.75  403.43  13
  -2  12   012940.89  574.79  13
   2  12   012879.96  480.70  14
   2  12   1  958.03  133.61  14
  -2  12  -1  720.94  154.29  13
  -2  12  -2  310.27  120.90  13
  -2  12  -3 2832.25  283.77  13
  -2  12  -4 2049.17  243.64  13
  -2  12  -5 3845.05  330.74  13
  -2  12  -6  422.12  137.56  13
  -2  12  -7  195.92  105.73  14
  -2  12  -7  124.81   91.88  13
  -2  12  -8  596.06  135.05  14
  -2  12  -8  781.09  153.60  13
  -2  12  -9 3436.17  295.89  13
  -2  12  -9 3300.73  290.51  14
  -2  12 -10 1108.70  167.53  14
  -2  12 -10  870.29  159.04  13
  -2  12 -11 2830.82  246.27  14
  -2  12 -12  279.27   91.49  14
  -2 -12 -13   53.10   35.58  11
  -2  12 -13   34.87   49.90  14
  -2 -12 -14 4301.12  188.60  11
  -2  12 -14 4197.83  232.02  14
   2  13  -9   64.53   41.42   8
  -2  13   211568.65  328.63  13
  -2  13   1 1749.18  143.74  13
  -2  13   0  155.44   51.27  13
  -2  13  -1 2960.06  196.66  13
  -2  13  -2 4995.12  272.10  14
  -2  13  -2 5232.77  265.50  13
  -2  13  -3 5891.04  292.82  14
  -2  13  -3 5853.21  282.45  13
  -2  13  -4  -46.59   50.41  14
  -2  13  -5  332.31   75.41  14
  -2  13  -6 1024.66  119.43  14
  -2  13  -7 8883.16  322.84  14
  -2  13  -8  378.63   72.82  14
   3   0 -3322369.55  565.68  15
   3   0 -32  -20.48   38.77  15
   3   0 -31  930.91  173.81  15
   3   0 -30   39.37   83.49  15
   3   0 -2923731.20  939.09  15
   3   0 -28   37.97   66.42  15
   3   0 -27 8977.31  648.92  15
   3   0 -26   71.24   82.84  15
   3   0 -2525575.49 1189.41  15
   3   0 -24  253.39  192.79  15
   3   0 -2319847.45 1121.17  15
   3   0 -22  592.18  203.65  15
   3   0 -22  -12.76  168.47   4
   3   0 -21 -123.37  190.84   4
   3   0 -21  297.27  152.17  15
   3   0 -20  179.62  192.53   4
   3   0 -20 -144.43  164.21  15
   3   0 -19 3834.57  749.28   4
   3   0 -18  140.45  194.55   4
   3   0 -17 3402.31  642.41   4
   3   0 -16   89.84  113.31   4
   3   0 -15  591.92  278.86   4
   3   0 -14   65.72  157.50   4
   3   0 -13 2599.60  507.34   4
   3   0 -12   32.04  123.88   4
   3   0 -1153563.55 1976.71   4
   3   0 -10   -2.64  120.04   4
   3   0  -9 100752.   2425.   4
   3   0  -9 102586.   1885.   2
   3   0  -8  608.51  216.14   4
   3   0  -710326.99  685.58   4
   3   0  -6  284.45  132.42   4
   3   0  -5 172281.   2362.   4
   3   0  -4  138.04   74.38   4
   3   0  -3 3267.25  270.62   4
  -3   0   2   12.58  294.40   1
   3   0  -2   50.97   58.25   4
  -3   0   1 356726.   5440.   1
  -3   0   0 -225.46  328.98   1
  -3   0  -140399.25 1956.86   1
  -3   0  -2 -140.92  267.07   1
  -3   0  -3 188136.   4289.   1
  -3   0  -4  204.42  279.40   1
  -3   0  -4 -136.35  178.80   5
  -3   0  -510317.84 1012.22   5
  -3   0  -5 9235.50  966.40   1
  -3   0  -6 -371.15  276.56   1
  -3   0  -6  384.81  259.19   5
  -3   0  -721799.95 1524.65   1
  -3   0  -724178.04 1546.97   5
  -3   0  -8    8.09  274.69   5
  -3   0  -8  476.44  293.89   1
  -3   0  -9 7231.29  908.21   5
  -3   0 -10  182.50  276.56   5
  -3   0 -11 1331.69  391.39   5
   3   0  11  989.31  236.85   2
  -3   0 -12   53.87  204.84   5
   3   0  12    2.51   53.43   2
   3   0  1322779.80 1201.82   2
  -3   0 -1321296.18 1664.66   5
  -3   0 -14  131.91  253.73   5
   3   0  14   29.42  151.03   2
  -3   0 -15 2212.53  583.89   5
  -3   0 -16   61.81  242.13   5
  -3   0 -1725639.61 1932.79   5
  -3   0 -18   33.14  250.99   5
  -3   0 -1928283.52 2013.75   5
  -3   0 -1930033.99 1292.71  15
  -3   0 -20   42.04  126.19  15
  -3   0 -20 -132.38  266.90   5
  -3   0 -2131551.58 2182.43   5
  -3   0 -2133109.67 1363.42  15
  -3   0 -22  137.50  105.26  15
  -3   0 -2369894.03 1929.64  15
  -3   0 -24  -64.09  170.51  12
  -3   0 -24  187.80  118.05  15
  -3   0 -25 2682.48  368.31  15
  -3   0 -25 2265.02  357.91  12
  -3   0 -25 2827.66  400.75  10
  -3   0 -26  -60.68  146.63  12
  -3   0 -26  183.96  117.26  10
  -3   0 -2742506.59 1368.43  10
  -3   0 -2734403.11 1235.11  12
  -3   0 -28 -147.28   97.84  10
  -3   0 -28  -98.45  120.31  12
  -3   0 -29 1385.37  229.78  10
  -3   0 -29 1348.60  224.10  12
  -3   0 -30  -67.79   57.37  10
  -3   0 -30  -13.79   90.76  12
  -3   0 -3116865.13  526.41  10
   3   1 -33  799.14  126.26  15
   3  -1 -32 1387.65  148.29  15
   3   1 -32 1587.32  213.29  15
   3  -1 -3123934.25  697.03  15
   3   1 -3122742.13  828.49  15
   3  -1 -30  319.77   89.15  15
   3   1 -30  283.97  143.16  15
   3   1 -29 1887.68  288.07  15
   3  -1 -29 1870.30  247.20  15
   3   1 -28 3642.30  424.49  15
   3  -1 -28 3647.20  362.28  15
   3   1 -2729881.75 1256.57  15
   3  -1 -2731729.85 1118.95  15
   3   1 -26  291.92  145.17  15
   3  -1 -26  -62.55   93.65  15
   3   1 -2513138.54  920.40  15
   3  -1 -2515944.77  866.05  15
   3   1 -2411125.41  881.00  15
   3  -1 -2411771.79  767.56  15
   3  -1 -23 7306.19  637.82  15
   3   1 -23 6961.17  724.35  15
   3   1 -22  422.80  209.77  15
   3  -1 -22  -12.34  120.52  15
   3   1 -22  105.42  113.04  14
   3  -1 -22   79.29  423.36   4
   3  -1 -21 5821.26  592.68  15
   3   1 -21 5838.14  532.55  14
   3   1 -21 5465.13  483.99   8
   3   1 -21 5809.79  699.89  15
   3  -1 -21 6103.47  955.00   4
   3   1 -20 5856.80  488.63   8
   3  -1 -20 6159.82  988.92   4
   3   1 -20 6114.96  690.02  15
   3  -1 -20 6997.89  649.47  15
   3   1 -20 6011.72  519.34  14
   3   1 -20 6575.63  958.95   4
   3  -1 -19  268.17  272.12   4
   3   1 -19 -307.92  249.59   4
   3  -1 -18  -38.20  102.88   4
   3   1 -18 -432.56  265.24   4
   3  -1 -17  -65.48  173.02   4
   3   1 -17  967.64  328.85   4
   3  -1 -16 6027.28  840.32   4
   3   1 -16 7056.53  839.04   4
   3  -1 -15  288.23  305.03   4
   3   1 -15  682.45  293.43   4
   3  -1 -14 4481.30  708.26   4
   3   1 -14 4408.26  621.52   4
   3  -1 -1339585.29 1952.48   4
   3   1 -1335512.18 1696.80   4
   3   1 -12 2645.56  456.68   4
   3  -1 -12 2673.43  490.78   4
   3  -1 -11 8443.17  841.15   4
   3   1 -11 7930.30  743.08   4
   3  -1 -1019917.84 1219.99   4
   3   1 -1018212.68 1051.13   4
   3  -1  -967430.75 2119.82   4
   3   1  -960592.02 1810.63   4
   3   1  -966465.41 1961.60   2
   3   1  -815805.53  876.58   4
   3   1  -817237.81  990.18   2
   3  -1  -818078.25 1049.09   4
   3   1  -7 119231.   2254.   4
   3   1  -7 135216.   2671.   2
   3  -1  -7 140382.   2696.   4
   3   1  -616860.79  923.25   2
   3   1  -614262.45  732.79   4
   3  -1  -616786.72  878.42   4
   3  -1  -517556.22  827.69   4
   3   1  -515106.88  699.86   4
   3   1  -517038.35  919.26   2
   3  -1  -432671.31 1036.30   4
   3   1  -429611.42 1173.23   2
   3   1  -3 126041.   2369.   2
  -3  -1   3 121968.   3034.   1
   3  -1  -3 144955.   1970.   4
  -3  -1   2 2188.64  492.00   1
  -3   1   2 2079.19  433.22   1
   3  -1  -2 2119.62  218.16   4
   3   1  -2 2212.72  333.51   2
  -3  -1   1 7251.52  851.54   1
  -3   1   1 7166.98  763.13   1
   3  -1  -1 8763.72  371.91   4
  -3  -1   040914.32 2016.13   1
  -3   1   038087.94 1707.67   1
  -3   1  -1 236786.   4304.   1
  -3   1  -1 260883.   5270.   5
  -3  -1  -1 265011.   5262.   1
  -3  -1  -2  622.85  352.02   1
  -3   1  -2  257.99  212.20   5
  -3   1  -2 -341.06  318.83   1
  -3  -1  -347002.36 2246.97   1
  -3   1  -343420.66 2009.68   5
  -3   1  -348133.69 2197.13   1
  -3   1  -427415.50 1604.43   1
   3   1   429003.69 1218.49   2
  -3  -1  -428735.99  636.83   4
  -3  -1  -426381.81 1724.90   1
  -3   1  -427974.90 1619.40   5
  -3  -1  -515914.05  488.55   4
  -3   1  -514141.52 1144.81   1
  -3   1  -515100.57 1223.80   5
   3   1   515051.72  899.32   2
  -3  -1  -512621.02 1245.77   1
  -3  -1  -610431.12 1100.72   1
  -3   1  -613103.42 1153.61   5
  -3  -1  -612415.10  464.00   4
  -3   1  -610827.98 1001.97   1
   3   1   611236.52  802.30   2
  -3  -1  -716692.20 1312.37   1
  -3  -1  -721368.80  669.36   4
   3   1   716784.62 1005.12   2
  -3   1  -718323.28 1391.22   5
  -3  -1  -811966.32 1107.69   1
  -3   1  -812027.27 1146.28   5
   3   1   813098.50  918.08   2
  -3  -1  -814410.26  615.41   4
  -3  -1  -9 2405.21  541.35   1
  -3  -1  -9 3489.12  639.08   5
   3   1   9 3334.02  471.32   2
  -3   1  -9 3503.12  671.30   5
   3   1  10 8285.31  754.04   2
  -3   1 -10 7826.07  991.30   5
  -3  -1 -10 7215.71  873.65   1
  -3  -1 -10 7629.03  915.32   5
   3   1  11 2099.91  398.02   2
  -3  -1 -11 2299.72  548.61   5
  -3   1 -11 1660.89  520.81   5
  -3   1 -12 2362.56  617.68   5
   3   1  12 2452.17  431.21   2
  -3  -1 -12 1643.96  497.15   5
  -3  -1 -13 7035.27  902.18   5
  -3   1 -13 6967.74 1014.22   5
   3   1  13 7739.39  787.24   2
  -3  -1 -14 9967.56 1116.39   5
   3   1  14 9592.29  882.57   2
   3  -1  1410431.50  780.95   2
  -3   1 -1410848.52 1275.89   5
  -3  -1 -1520389.64 1611.04   5
  -3   1 -1521742.15 1807.39   5
  -3  -1 -16 1398.83  458.50   5
  -3   1 -16 1659.73  533.43   5
  -3  -1 -17 7474.30 1020.01   5
  -3   1 -17 5463.21  962.18   5
  -3   1 -18 6945.72 1050.35   5
  -3   1 -1915790.00 1037.06  15
  -3   1 -1914307.92 1570.13   5
  -3  -1 -1913662.94  833.18  11
  -3  -1 -1914200.24  808.88  15
  -3   1 -20  685.71  220.14  15
  -3   1 -20  512.78  455.93   5
  -3  -1 -20  142.88  105.36  11
  -3  -1 -20  329.29  159.00  15
  -3   1 -2122717.27 1223.95  15
  -3   1 -2123309.43 1984.54   5
  -3  -1 -2123219.56 1046.99  15
  -3   1 -2122655.70 1081.70  12
  -3  -1 -22 5643.40  518.66  15
  -3   1 -22 5378.35  582.24  15
  -3   1 -22 5530.98  545.79  12
  -3   1 -2316346.55 1096.41  10
  -3   1 -2315200.66  969.00  15
  -3  -1 -2315007.65  830.76  15
  -3   1 -2313989.27  884.37  12
  -3   1 -24  733.87  249.66  12
  -3   1 -24 1060.63  272.29  15
  -3   1 -24 1283.07  307.31  10
  -3   1 -2542912.70 1533.90  15
  -3   1 -2542745.12 1614.93  10
  -3   1 -2540834.86 1491.83  12
  -3  -1 -26 3569.51  405.46  10
  -3   1 -26 3257.52  412.67  10
  -3   1 -26 2806.54  392.29  12
  -3  -1 -26 2987.72  367.79  12
  -3  -1 -27 1799.77  280.02  12
  -3  -1 -27 2162.71  307.72  10
  -3   1 -27 1866.88  316.55  12
  -3   1 -27 1385.35  273.38  10
  -3  -1 -28 1215.23  226.90  12
  -3  -1 -28 1490.56  237.21  10
  -3   1 -28 1344.27  238.72  12
  -3  -1 -2917990.94  733.35  10
  -3   1 -2914742.47  701.97  12
  -3  -1 -2916441.03  679.24  12
  -3  -1 -30 2121.88  229.80  12
  -3  -1 -30 2090.09  229.94  10
  -3  -1 -31 1677.57  183.43  10
  -3  -1 -31 1856.29  178.66  12
  -3  -1 -32  571.43   92.96  10
   3   2 -3314524.62  520.00  15
   3   2 -32 3740.51  316.49  15
   3   2 -31   60.78  102.40  15
   3   2 -30 6177.58  493.18  15
   3   2 -2914595.13  816.01  15
   3  -2 -28 5849.74  404.51  15
   3   2 -28 5006.43  515.28  15
   3   2 -27 4024.17  488.78  15
   3  -2 -27 4337.83  369.73  15
   3  -2 -2615132.32  727.93  15
   3   2 -2612241.03  888.82  15
   3   2 -2512923.65  959.84  15
   3  -2 -2514611.82  750.30  15
   3   2 -24 1136.72  254.72  14
   3   2 -24 1316.88  343.62  15
   3  -2 -24 1164.87  220.51  15
   3  -2 -2318599.66  908.35  15
   3   2 -2315748.37 1148.93  15
   3   2 -2316637.20  895.63   8
   3   2 -2315572.31  903.99  14
   3   2 -22 7771.61  844.72  15
   3   2 -22 7827.39  609.70   8
   3  -2 -22 8962.19  628.86  15
   3   2 -22 8244.65  657.02  14
   3   2 -21 1619.81  415.89  15
   3  -2 -21 1344.66  252.37  15
   3  -2 -21 1683.02  548.93   4
   3   2 -21 1450.64  266.77   8
   3   2 -21 1581.50  286.33  14
   3   2 -20 1039.50  324.68  15
   3   2 -20 1027.05  214.91   8
   3  -2 -20 1625.67  508.30   4
   3   2 -20 1234.06  242.65  14
   3   2 -19   76.64   97.39  14
   3   2 -19   16.18  122.27  15
   3   2 -19  134.34  109.65   8
   3  -2 -18 2889.36  645.78   4
   3  -2 -17 3102.17  648.51   4
   3  -2 -16 4561.23  803.36   4
   3  -2 -15 3891.63  714.03   4
   3  -2 -14  668.63  312.74   4
   3  -2 -13 5815.55  792.64   4
   3  -2 -1216139.86 1247.27   4
   3  -2 -11 103609.   3025.   4
   3  -2 -10  -81.82  181.98   4
   3  -2  -924658.69 1387.92   4
   3  -2  -864392.45 2159.45   4
   3  -2  -731064.36 1433.08   4
   3  -2  -6 8730.15  745.56   4
   3   2  -6 9623.41  890.32   2
   3  -2  -557214.30 1760.70   4
   3   2  -555112.45 2055.67   2
   3  -2  -459122.17 1701.84   4
   3   2  -457123.00 2054.35   2
  -3   2   3 8041.11  658.33   1
   3   2  -3 9403.93  835.88   2
  -3  -2   3 8927.77  908.13   1
   3  -2  -3 9728.47  662.77   4
  -3  -2   215302.65 1209.13   1
   3  -2  -216549.06  813.13   4
  -3   2   214124.73  885.52   1
   3   2  -215719.84 1048.85   2
  -3  -2   193110.45 3042.07   1
   3  -2  -197575.09 1843.94   4
  -3   2   191929.93 2037.87   1
   3   2  -197503.30 2551.62   2
  -3   2   032947.95 1156.67   1
  -3  -2   036169.98 1976.54   1
   3  -2   036103.79 1066.47   4
   3   2   037019.07 1566.21   2
  -3   2  -148135.73 2213.74   5
  -3  -2  -147866.29 2329.21   1
   3   2   147368.18 1778.99   2
  -3   2  -148187.39 1361.17   1
  -3   2  -237910.68 1171.28   1
  -3   2  -237655.66 1935.58   5
   3   2   236378.40 1578.30   2
  -3  -2  -238990.84 2124.18   1
   3   2   3 9145.51  807.32   2
  -3   2  -3 8380.63  918.67   5
  -3  -2  -3 9898.57 1096.88   1
   3   2   4 3643.50  532.16   2
  -3   2  -4 3157.56  596.57   5
  -3  -2  -4 3472.08  687.63   1
   3   2   533055.68 1551.18   2
  -3   2  -530647.03 1754.71   5
  -3  -2  -530502.49 1975.05   1
   3   2   618265.20 1180.15   2
  -3   2  -618568.17 1394.23   5
  -3  -2  -618351.43 1578.54   1
  -3  -2  -7  307.80  307.89   1
  -3   2  -7  279.97  292.74   5
   3   2   7  307.74  220.07   2
  -3  -2  -7  408.00  158.34   4
  -3  -2  -810430.72 1092.01   1
  -3   2  -811428.64 1161.89   5
   3   2   810250.75  924.49   2
  -3  -2  -811535.28  765.50   4
  -3  -2  -917386.26 1381.93   1
  -3  -2  -921632.27 1072.81   4
  -3   2  -918398.98 1491.76   5
   3   2   920118.91 1306.32   2
  -3   2 -10 6748.39  955.93   5
  -3  -2 -10 7412.27  662.20   4
  -3  -2 -10 6940.86  894.89   1
   3   2  10 7493.39  827.22   2
   3   2  1111504.82 1008.49   2
  -3  -2 -1110297.88 1069.71   1
  -3   2 -1111551.05 1261.95   5
  -3   2 -12 1530.45  498.02   5
   3   2  12 1851.77  420.25   2
  -3   2 -13 4107.12  767.07   5
  -3   2 -14 -232.55  299.87   5
  -3   2 -15  305.18  302.67   5
  -3   2 -1618753.96 1791.96   5
  -3   2 -1710674.33 1392.20   5
  -3  -2 -18 3181.64  425.28  11
  -3   2 -18 4377.51  937.05   5
  -3   2 -18 3935.64  605.96  15
  -3  -2 -18 4254.04  404.25  15
  -3   2 -18 4208.13  433.37  12
  -3  -2 -19 1575.05  310.06  11
  -3   2 -19 2020.09  413.47  15
  -3   2 -19 1497.15  572.79   5
  -3  -2 -19 1984.63  284.45  15
  -3   2 -19 2526.09  365.03  12
  -3  -2 -20 9292.79  742.47  11
  -3   2 -20 9673.47  892.97  15
  -3   2 -20 9961.13 1381.13   5
  -3   2 -2010816.99  752.04  12
  -3  -2 -2110859.91  787.80  11
  -3   2 -2113412.11 1017.52  15
  -3   2 -2113978.92  875.38  12
  -3   2 -22  982.12  237.43  12
  -3  -2 -22 1110.85  258.41  11
  -3   2 -22 1376.95  342.62  15
  -3   2 -2320073.03 1183.40  15
  -3   2 -2318418.25 1021.54  12
  -3   2 -2412545.96  912.66  15
  -3   2 -2411220.23  790.60  12
  -3   2 -25  256.45  213.86  15
  -3   2 -25  341.05  181.24  12
  -3   2 -26 9024.81  710.82  15
  -3  -2 -26 9545.13  625.56  10
  -3   2 -26 8170.94  669.17  12
  -3  -2 -2714882.75  733.91  10
  -3   2 -2712226.99  778.52  12
  -3  -2 -28 3714.04  341.00  12
  -3  -2 -28 3973.28  358.93  10
  -3   2 -28 3368.34  405.00  12
  -3  -2 -29 3825.83  330.86  10
  -3  -2 -29 3655.32  310.61  12
  -3  -2 -30 3749.48  293.20  10
  -3  -2 -30 4002.60  287.59  12
  -3  -2 -31 6879.29  343.41  10
  -3  -2 -31 6914.77  310.73  12
  -3  -2 -32 1766.77  147.15  10
   3   3 -33  379.39  100.29  15
   3   3 -3210977.17  512.76  15
   3   3 -31 2609.98  301.29  15
   3   3 -30 8590.92  573.37  15
   3   3 -29 2396.53  351.86  15
   3   3 -2810286.15  742.45  15
   3   3 -27 2645.88  429.80  15
   3   3 -26 6492.59  597.84  14
   3   3 -26 6800.71  679.55  15
   3   3 -2515917.89  931.03  14
   3   3 -2515067.81 1063.85  15
   3   3 -2419884.82 1280.60  15
   3   3 -2419224.75 1031.60  14
   3   3 -2419181.72  987.51   8
   3   3 -23 1644.17  406.83  15
   3   3 -23 1596.60  282.52   8
   3   3 -23 1606.04  303.32  14
   3   3 -22 1339.90  423.64  15
   3   3 -22 1017.74  248.57  14
   3   3 -22  811.87  234.00   8
   3   3 -2112397.82 1105.77  15
   3   3 -2112090.22  798.94  14
   3   3 -2112393.85  773.65   8
   3   3 -20 1504.67  423.89  15
   3   3 -20 1479.88  279.48  14
   3   3 -20 1374.10  258.35   8
   3  -3 -20 1303.70  461.46   4
   3   3 -1911507.40 1086.33  15
   3  -3 -1911910.51 1366.07   4
   3   3 -1911964.65  717.95   8
   3   3 -1913444.09  806.44  14
   3   3 -18 4754.06  469.24  14
   3   3 -18 4740.54  445.27   8
   3  -3 -18 3931.42  792.19   4
   3   3 -18 5041.46  682.89  15
   3  -3 -17 1228.78  463.53   4
   3  -3 -16 5137.67  870.57   4
   3  -3 -1518698.03 1604.16   4
   3  -3 -14 7537.97 1007.14   4
   3  -3 -13 9677.81 1103.37   4
   3  -3 -12 -183.89  243.01   4
   3  -3 -11 6279.71  817.66   4
   3  -3 -1039580.32 2039.38   4
   3  -3  -923377.92 1522.95   4
   3   3  -927886.97 2026.34   3
   3   3  -824103.47 2073.46   3
   3  -3  -819356.82 1361.83   4
   3   3  -717818.37 1728.75   3
   3  -3  -715247.11 1173.11   4
   3  -3  -665595.16 2347.01   4
   3  -3  -5 4635.96  641.62   4
  -3  -3   423733.87 1544.95   1
   3  -3  -422850.67 1337.14   4
  -3  -3   346410.88 2177.86   1
  -3  -3   272337.62 2763.11   1
  -3  -3   1 3633.19  683.78   1
  -3   3   1 3636.71  471.40   5
   3   3  -1 3275.48  609.34   2
  -3  -3   066345.13 2777.71   1
   3   3   061997.48 2423.16   2
   3   3   124145.68 1502.52   2
  -3   3  -123407.35 1522.03   5
  -3  -3  -124402.62 1732.25   1
  -3   3  -2 7595.39  927.05   5
   3   3   2 8189.75  881.72   2
  -3  -3  -2 9812.73 1118.57   1
  -3  -3  -350088.98 2473.04   1
  -3   3  -344249.13 2161.91   5
   3   3   344469.21 2039.58   2
  -3  -3  -436242.73 2139.65   1
   3   3   433363.71 1767.89   2
  -3   3  -432521.86 1899.55   5
   3   3   5  106.93  190.37   2
  -3  -3  -5  359.70  338.44   1
  -3  -3  -6 5605.11  917.55   1
   3   3   6 5762.06  756.04   2
  -3  -3  -721496.43 1672.71   1
   3   3   719284.51 1388.81   2
  -3  -3  -820829.00 1578.81   1
  -3  -3  -820674.13 1198.66   4
  -3  -3  -9 7567.70  931.60   1
  -3  -3  -9 6984.80  721.83   4
  -3  -3 -10  274.82  203.12   4
  -3  -3 -10  214.76  177.19   1
  -3  -3 -11  789.35  340.12   1
  -3   3 -11  386.17  353.79   5
  -3   3 -12   48.38  272.30   5
  -3   3 -1318712.97 1789.93   5
  -3   3 -1412007.42 1519.56   5
  -3   3 -1515134.71 1715.57   5
  -3   3 -16  935.16  525.42   5
  -3  -3 -17  343.79  163.68  11
  -3   3 -17  119.67  191.22  15
  -3   3 -17  290.83  150.95  12
  -3  -3 -1817973.11  975.32  11
  -3   3 -1820076.51 2046.20   5
  -3   3 -1820804.21 1539.80  15
  -3   3 -1821202.32 1018.20  12
  -3  -3 -1912101.11  800.98  11
  -3   3 -1914054.02  854.11  12
  -3   3 -1914406.11 1721.41   5
  -3   3 -1912972.71 1207.42  15
  -3  -3 -20 1180.98  247.51  11
  -3   3 -20 1403.48  404.41  15
  -3   3 -20 1472.25  287.90  12
  -3  -3 -21 1179.88  263.74  11
  -3   3 -21 1818.75  459.59  15
  -3   3 -21 1844.22  342.15  12
  -3  -3 -2221549.76 1024.72  11
  -3   3 -2224848.94 1189.70  12
  -3   3 -2222172.69 1394.59  15
  -3  -3 -23 4524.48  459.66  11
  -3   3 -23 5505.52  681.55  15
  -3   3 -23 5426.35  564.61  12
  -3  -3 -24 6695.39  541.91  11
  -3   3 -24 7779.66  761.00  15
  -3   3 -24 6930.84  633.18  12
  -3  -3 -2512763.65  700.69  10
  -3   3 -2512631.22  917.25  15
  -3   3 -2511644.95  800.65  12
  -3  -3 -2611392.40  634.61  10
  -3  -3 -27  607.01  165.12  10
  -3  -3 -2812633.00  584.57  10
  -3  -3 -29 3213.12  282.49  10
  -3  -3 -29 3207.19  271.12  12
  -3  -3 -30 3919.24  275.55  10
  -3  -3 -30 4152.85  261.39  12
  -3  -3 -31 1268.07  120.80  12
  -3  -3 -31 1611.17  160.00  10
  -3  -3 -32 5389.00  229.20  10
   3   4 -32 4082.10  282.89  15
   3   4 -31  376.50  128.04  15
   3   4 -3010298.60  594.48  15
   3   4 -29  -35.47  113.01  15
   3   4 -28 3821.05  437.92  15
   3   4 -27 4405.53  505.26  15
   3   4 -27 4056.64  464.43  14
   3   4 -2623285.93 1217.65  15
   3   4 -2623248.57 1119.77  14
   3   4 -25 1261.73  311.94  15
   3   4 -25 1317.46  291.93  14
   3   4 -25 1240.46  270.27   8
   3   4 -24  -45.70  139.96  15
   3   4 -24  156.43  143.66  14
   3   4 -24   29.12   99.95   8
   3   4 -2316956.21 1229.29  15
   3   4 -2317539.18 1008.85  14
   3   4 -2316773.59  943.15   8
   3   4 -2212068.92 1083.35  15
   3   4 -2211007.96  761.22   8
   3   4 -2210480.00  781.83  14
   3   4 -2120032.75 1457.84  15
   3   4 -2120246.50 1057.62  14
   3   4 -2119963.58 1014.90   8
   3   4 -20  147.53  168.80  15
   3   4 -20  521.91  159.66   8
   3   4 -20  678.29  217.60  14
   3   4 -19  485.14  292.09  15
   3   4 -19  866.19  222.12  14
   3   4 -19 1108.33  238.39   8
   3  -4 -18 2920.85  643.40   4
   3   4 -18 3408.51  382.02   8
   3   4 -18 3731.97  442.55  14
   3   4 -18 3246.18  581.80  15
   3   4 -1736998.34 1963.51  15
   3   4 -1736718.51 1318.97  14
   3   4 -1734721.39 1210.06   8
   3  -4 -16  645.38  354.73   4
   3  -4 -15 -381.90  250.94   4
   3  -4 -14  719.65  301.54   4
   3  -4 -1337559.41 2163.22   4
   3  -4 -1210251.98 1129.76   4
   3  -4 -1117699.21 1454.28   4
   3  -4 -10 4219.86  687.51   4
   3   4  -914415.13 1602.99   3
   3  -4  -9 9514.83 1039.23   4
   3   4  -885081.09 4184.10   3
   3  -4  -857215.23 2436.61   4
   3   4  -7 1730.65  626.15   3
   3  -4  -7 1328.75  374.95   4
   3   4  -645202.80 2767.41   3
  -3  -4   643415.46 2199.31   1
   3  -4  -638715.79 1897.62   4
   3   4  -5 1156.04  401.33   3
   3  -4  -5  994.91  328.63   4
  -3  -4   5 1141.42  416.17   1
  -3  -4   449653.28 2387.73   1
   3   4  -456966.38 3238.25   3
   3   4  -3  938.83  513.33   3
  -3  -4   3  825.52  360.35   1
  -3  -4   296194.00 3376.70   1
  -3  -4   1 3358.24  668.06   1
  -3   4   034709.17 1557.68   5
  -3  -4   044317.11 2342.30   1
  -3   4  -124819.88 1459.99   5
  -3  -4  -130547.87 1967.01   1
  -3  -4  -2 104436.   3606.   1
  -3  -4  -3 7649.69 1004.04   1
  -3  -4  -4 1791.96  550.33   1
  -3  -4  -530626.85 2044.08   1
  -3  -4  -637774.37 2298.69   1
  -3  -4  -717069.67 1518.58   1
  -3  -4  -8 3558.17  680.54   1
  -3  -4  -9 6528.67  892.89   1
  -3  -4 -10 8855.06 1053.11   1
  -3  -4 -10 8933.27  865.06   4
  -3  -4 -1177273.95 2597.96   4
   3   4  1175575.31 3400.50   3
   3   4  12  475.33  313.68   3
   3   4  13 1889.54  590.25   3
   3   4  14 2824.45  638.25   3
  -3   4 -14 1968.34  629.52   5
  -3   4 -1531811.73 2582.53   5
  -3   4 -1625319.54 2319.46   5
  -3  -4 -1624271.42 1079.53  11
  -3   4 -1626559.91 1537.06  15
  -3   4 -1627037.21 1124.76  12
  -3   4 -17 9632.86  944.54  15
  -3  -4 -17 8526.04  652.73  11
  -3   4 -17 7664.76 1286.48   5
  -3   4 -17 9446.77  684.32  12
  -3   4 -18   54.93  375.79   5
  -3   4 -18  682.66  286.03  15
  -3  -4 -18  453.76  172.11  11
  -3   4 -18  313.16  166.79  12
  -3  -4 -1910669.61  725.93  11
  -3   4 -1912147.21 1074.21  15
  -3   4 -1911396.51  791.50  12
  -3  -4 -2021262.21 1007.63  11
  -3   4 -2021542.65 1460.49  15
  -3   4 -2022402.04 1127.42  12
  -3  -4 -21 3427.03  400.32  11
  -3   4 -21 3915.69  621.31  15
  -3   4 -21 3368.54  453.88  12
  -3  -4 -22  397.39  146.72  11
  -3   4 -22  475.59  207.08  12
  -3   4 -22  696.43  317.69  15
  -3  -4 -23   -5.63  101.16  11
  -3  -4 -23 -126.88  100.34  10
  -3   4 -23  -35.58  227.24  15
  -3  -4 -2428982.40 1014.54  10
  -3  -4 -2428368.67 1045.00  11
  -3  -4 -25  -19.25   83.26  10
  -3  -4 -2612781.64  616.30  10
  -3  -4 -27  308.63  113.02  10
  -3  -4 -28 6225.04  375.42  10
  -3  -4 -29 1549.87  177.22  10
  -3  -4 -29 1797.68  173.83  12
  -3  -4 -30 5690.02  291.58  10
  -3  -4 -30 5536.19  255.37  12
  -3  -4 -31  128.58   49.01  10
   3   5 -31  709.82  125.11  15
   3   5 -30 1563.46  209.64  15
   3   5 -29  153.45  100.37  15
   3   5 -28 5885.70  494.38  15
   3   5 -27 1319.16  263.16  15
   3   5 -27  813.62  227.14  14
   3   5 -26  -79.11   72.33  15
   3   5 -26  194.89  141.76   8
   3   5 -25 2252.53  408.77  15
   3   5 -25 2398.83  386.95  14
   3   5 -25 2084.42  335.59   8
   3   5 -2416332.57  968.30  14
   3   5 -2415934.52  927.73   8
   3   5 -2415368.80 1039.33  15
   3   5 -2313064.96 1020.65  15
   3   5 -2313396.21  892.67  14
   3   5 -2313552.37  864.05   8
   3   5 -22 6694.51  782.40  15
   3   5 -22 6959.74  649.24  14
   3   5 -22 6441.81  610.55   8
   3   5 -21 2389.57  390.84  14
   3   5 -21 2100.64  341.82   8
   3   5 -21 1486.15  387.62  15
   3   5 -20 -159.86  198.32  15
   3   5 -20  300.42  148.26  14
   3   5 -20  118.79  129.86   8
   3   5 -1936771.44 2031.66  15
   3   5 -1935328.49 1353.30   8
   3   5 -1934410.43 1390.34  14
   3   5 -18  373.34  302.41  15
   3   5 -18  825.65  226.54  14
   3   5 -18  527.54  183.54   8
   3  -5 -18  136.52  197.48   4
   3   5 -17 2690.43  594.61  15
   3   5 -17 2521.85  371.49  14
   3   5 -17 2553.19  359.41   8
   3  -5 -17 2656.08  571.15   4
   3  -5 -16  -72.27  143.16   4
   3   5 -16   42.96  104.34  14
   3   5 -16   58.91  230.70  15
   3  -5 -1556433.14 2616.67   4
   3   5 -1566341.91 1777.29  14
   3  -5 -14  383.20  303.46   4
   3  -5 -1310034.25 1061.93   4
   3  -5 -1218095.09 1452.50   4
   3  -5 -1143719.36 2212.79   4
   3  -5 -1027706.99 1734.98   4
  -3  -5   913818.02 1326.51   1
   3  -5  -913281.51 1197.90   4
   3  -5  -8  304.09  185.79   4
   3   5  -8  560.14  357.78   3
  -3  -5   8  -46.30  237.63   1
  -3  -5   719724.76 1594.42   1
   3  -5  -719506.66 1393.44   4
   3   5  -634340.39 2446.00   3
  -3  -5   633079.98 2057.35   1
   3   5  -5 1214.35  500.91   3
  -3  -5   5 1663.26  474.28   1
  -3  -5   4 9015.04 1091.73   1
   3   5  -4 6759.00 1143.32   3
   3   5  -3 3111.94  764.57   3
  -3  -5   3 3653.26  722.17   1
   3   5  -242983.39 2740.59   3
  -3  -5   243636.73 2405.98   1
   3   5  -1 2604.24  674.32   3
  -3  -5   1 2229.80  621.21   1
   3   5   058406.18 3173.81   3
  -3  -5   059929.22 2795.59   1
  -3  -5  -137112.94 2198.89   1
   3   5   135713.72 2497.25   3
  -3  -5  -2  575.40  307.26   1
   3   5   2  693.90  474.40   3
  -3  -5  -319632.26 1614.67   1
   3   5   318926.65 1800.33   3
  -3  -5  -422025.04 1708.59   1
   3   5   421439.91 1930.66   3
  -3  -5  -554149.75 2703.95   1
   3   5   553093.21 2984.17   3
   3   5   6 1977.14  561.29   3
  -3  -5  -6  932.60  445.98   1
  -3  -5  -716372.18 1435.26   1
   3   5   714124.43 1548.33   3
   3   5   8 7939.06 1208.37   3
  -3  -5  -8 7699.30  950.48   1
   3   5   977159.30 3525.46   3
  -3  -5  -981658.27 3076.57   1
   3   5  10 9272.13 1242.69   3
  -3  -5 -10 9869.37 1077.26   1
  -3  -5 -1010218.32  955.06   4
  -3  -5 -11  660.77  282.45   1
   3   5  11  938.31  396.15   3
  -3  -5 -11  294.87  221.99   4
   3   5  12 6787.24 1047.83   3
   3   5  1380645.85 3369.17   3
   3   5  14  583.88  381.18   3
  -3   5 -15  929.69  712.12   5
  -3   5 -16 4983.72 1092.05   5
  -3  -5 -16 5491.27  493.67  11
  -3  -5 -1738834.75 1339.51  11
  -3   5 -1740842.35 1750.90  15
  -3  -5 -18 5385.74  505.26  11
  -3   5 -18 6746.25  714.06  15
  -3  -5 -19 3527.93  406.55  11
  -3  -5 -19 3433.17  360.45  10
  -3   5 -19 4130.10  559.82  15
  -3  -5 -20  204.12   97.99  10
  -3   5 -20  -11.47   69.65  15
  -3  -5 -20  251.78  129.57  11
  -3  -5 -2114319.04  782.10  11
  -3   5 -2114310.01 1074.55  15
  -3  -5 -2113867.58  687.36  10
  -3  -5 -2217094.13  748.37  10
  -3  -5 -2218355.04  852.46  11
  -3  -5 -23  142.55  102.21  11
  -3  -5 -23   99.19  106.48  10
  -3  -5 -24 2713.86  313.48  11
  -3  -5 -24 2910.85  292.42  10
  -3  -5 -25  880.85  181.09  11
  -3  -5 -25  846.40  165.16  10
  -3  -5 -26 7098.87  409.87  10
  -3  -5 -27  798.76  138.92  10
  -3  -5 -28 6959.88  347.65  10
  -3  -5 -29  893.33  125.81  10
  -3  -5 -29 1074.21  116.32  12
  -3  -5 -30  574.06   87.92  10
   3   6 -29 2161.75  241.33  15
   3   6 -28  188.94   99.98  15
   3   6 -27  868.96  206.99  15
   3   6 -27  997.99  228.99  14
   3   6 -26 5489.00  503.87  15
   3   6 -26 5376.32  507.30  14
   3   6 -26 4781.42  458.18   8
   3   6 -25 6348.37  605.11  15
   3   6 -25 6811.71  600.70  14
   3   6 -25 6741.00  574.28   8
   3   6 -24 4519.96  535.24  15
   3   6 -24 4731.66  506.70  14
   3   6 -24 4416.79  484.48   8
   3   6 -23 2291.66  376.11   8
   3   6 -23 2614.27  433.79  15
   3   6 -23 2417.74  386.44  14
   3   6 -22  215.21  133.15  14
   3   6 -22  251.83  174.31  15
   3   6 -22   87.13  106.53   8
   3   6 -2123170.05 1371.17  15
   3   6 -2122085.92 1146.84  14
   3   6 -2120933.68 1087.95   8
   3   6 -20 8967.01  896.16  15
   3   6 -20 8305.74  703.02  14
   3   6 -20 7840.40  672.82   8
   3   6 -19  174.23  136.08  15
   3   6 -19  272.80  165.00  14
   3   6 -19  523.11  215.02   8
   3   6 -18 4767.73  681.74  15
   3   6 -18 4056.36  492.96  14
   3   6 -18 4347.49  496.99   8
   3   6 -1740416.52 1525.67  14
   3   6 -1739278.26 1474.61   8
   3  -6 -16 2794.58  611.38   4
   3   6 -16 3149.86  424.45  14
   3   6 -16 3349.30  542.71  15
   3   6 -15  182.96  152.56  14
   3  -6 -15  213.36  183.95   4
   3   6 -1424258.66 1120.91  14
   3  -6 -1424300.47 1707.29   4
  -3   6  1422830.81 1104.04   6
   3  -6 -1333551.48 2003.10   4
   3   6 -1337868.98 1373.97  14
  -3   6  1336191.64 1406.72   6
  -3  -6  12  407.88  271.77   1
   3  -6 -12  324.98  220.91   4
  -3  -6  11 2548.73  629.11   1
   3  -6 -11 2848.90  581.01   4
  -3  -6  1025776.93 1968.46   1
   3  -6 -1023322.78 1618.01   4
  -3  -6   929656.28 2076.65   1
   3  -6  -929589.13 1784.21   4
   3  -6  -817852.72 1377.61   4
  -3  -6   820587.31 1757.99   1
   3   6  -7 1915.50  686.76   3
  -3  -6   7  962.01  412.44   1
   3  -6  -7 1020.33  345.24   4
   3   6  -6 2196.01  694.04   3
  -3  -6   6 3521.28  752.59   1
  -3  -6   5 3230.37  694.51   1
   3   6  -5 3198.94  758.33   3
   3   6  -4 9284.99 1253.57   3
  -3  -6   410247.68 1221.70   1
   3   6  -3  258.34  371.64   3
  -3  -6   3 -404.00  257.70   1
  -3  -6   2 4695.53  871.11   1
   3   6  -2 4057.28  878.51   3
  -3  -6   1 8177.07 1111.01   1
   3   6  -1 7544.95 1148.84   3
   3   6   0 3315.37  780.99   3
  -3  -6   0 3470.93  733.28   1
   3   6   1 3782.66  835.42   3
  -3  -6  -1 3639.03  750.21   1
   3   6   2 9911.79 1311.31   3
  -3  -6  -210937.76 1214.93   1
   3   6   321046.36 1879.75   3
  -3  -6  -324071.17 1779.15   1
   3   6   417647.36 1713.21   3
  -3  -6  -418443.93 1554.09   1
   3   6   5 9960.72 1295.32   3
  -3  -6  -510714.80 1210.62   1
  -3  -6  -6  866.82  328.23   1
   3   6   6 1104.27  468.36   3
  -3  -6  -737803.07 2085.68   1
   3   6   735118.03 2351.22   3
   3   6   826732.15 2040.71   3
  -3  -6  -830259.06 1829.91   1
  -3  -6  -9 4338.30  691.82   1
   3   6   9 4187.13  804.26   3
  -3  -6 -10 3365.15  649.02   1
   3   6  10 3651.66  796.04   3
   3   6  1145873.53 2587.57   3
  -3  -6 -1219563.39  759.47  10
   3   6  1217230.73 1514.75   3
  -3   6 -1220261.89 1115.69  13
   3   6  13  112.12  155.74   3
  -3  -6 -13  171.35   96.92  10
   3   6  1425782.05 1821.10   3
  -3  -6 -1428020.34  929.98  10
  -3  -6 -1532889.55 1019.70  10
  -3   6 -1528292.67 2690.81   5
  -3  -6 -16  328.81  124.04  10
  -3  -6 -17 1779.20  291.68  11
  -3  -6 -17 2129.17  263.61  10
  -3  -6 -18 5751.49  496.12  11
  -3  -6 -18 5663.22  420.80  10
  -3  -6 -1911275.54  675.82  11
  -3  -6 -1910818.95  581.65  10
  -3  -6 -20 2166.64  299.55  11
  -3  -6 -20 2360.26  268.70  10
  -3  -6 -21  789.46  195.55  11
  -3  -6 -21  539.67  144.52  10
  -3  -6 -22  364.92  125.27  11
  -3  -6 -22  357.02  107.21  10
  -3  -6 -23 2674.21  287.63  11
  -3  -6 -23 2462.90  254.82  10
  -3  -6 -24 7260.46  447.24  11
  -3  -6 -24 6677.07  388.21  10
  -3  -6 -25   28.25   58.36  10
  -3  -6 -25   78.24   66.40  11
  -3  -6 -26 4761.21  286.39  10
  -3  -6 -27 1166.34  135.30  10
  -3  -6 -28  163.26   53.49  10
  -3  -6 -29 1199.12  102.85  10
   3   7 -27 2370.13  279.11  14
   3   7 -26 3264.93  292.30  15
   3   7 -26 3333.49  369.92  14
   3   7 -26 3280.33  341.48   8
   3   7 -25 1094.23  185.81  15
   3   7 -25  816.63  225.79  14
   3   7 -25  775.65  182.62   8
   3   7 -24 2522.52  326.99  15
   3   7 -24 2744.37  379.92  14
   3   7 -24 2984.28  385.98   8
   3   7 -23 9447.10  637.74  15
   3   7 -23 9249.79  703.55  14
   3   7 -23 8724.40  660.99   8
   3   7 -2227530.09 1193.80   8
   3   7 -2227127.46 1215.42  14
   3   7 -21 1752.73  313.30   8
   3   7 -21 2165.63  370.97  14
   3   7 -20 4618.35  516.87  14
   3   7 -20 4522.85  519.60   8
   3   7 -1917083.33 1011.29  14
   3   7 -1916992.91  996.43   8
   3   7 -1815147.97  966.58  14
   3   7 -1814649.38  930.24   8
   3   7 -17  443.29  192.69  14
   3   7 -17  480.71  184.02   8
   3   7 -1613002.02  889.97  14
   3   7 -1517594.12 1009.77  14
   3   7 -1411437.99  818.40  14
   3  -7 -13  405.88  247.60   4
   3   7 -13  292.18  125.46  14
  -3  -7  1244290.79 2652.01   1
   3  -7 -1240564.19 2151.71   4
   3   7 -1239292.50 1468.23  14
  -3  -7  1119715.36 1802.48   1
   3  -7 -1117874.34 1418.53   4
   3   7 -1117344.37  959.94  14
   3  -7 -10 4788.32  756.15   4
   3   7 -10 4277.37  487.01  14
  -3  -7  10 3637.93  824.56   1
   3   7  -9  672.25  189.30  14
  -3  -7   9  401.25  386.46   1
   3  -7  -9  287.49  224.25   4
  -3  -7   8 6826.97 1022.11   1
   3  -7  -8 6016.59  823.39   4
   3   7  -714543.64 1639.11   3
  -3  -7   714472.88 1505.79   1
   3  -7  -713345.41 1193.01   4
   3   7  -6 1836.61  618.48   3
  -3  -7   6 1938.16  564.66   1
  -3  -7   5  378.93  292.62   1
   3   7  -5  679.13  355.50   3
  -3  -7   4   45.00  165.04   1
   3   7  -4 -505.95  388.28   3
  -3  -7   3 2032.13  636.43   1
   3   7  -3 2299.51  665.18   3
  -3  -7   2 3160.98  687.24   1
   3   7  -2 3407.98  771.13   3
   3   7  -1  108.90  187.56   3
  -3  -7   1  368.52  336.79   1
   3   7   015669.78 1618.97   3
  -3  -7   016200.72 1429.64   1
   3   7   1 4790.40 1004.21   3
  -3  -7  -1 4095.09  723.47   1
  -3  -7  -211427.79 1239.09   1
   3   7   212535.89 1433.13   3
  -3  -7  -3 1925.22  587.40   1
   3   7   3 2756.12  654.63   3
   3   7   4 3896.61  809.83   3
  -3  -7  -4 3761.97  678.64   1
   3   7   5 8312.54 1152.41   3
  -3  -7  -5 9242.57 1042.31   1
  -3  -7  -624933.33 1607.20   1
   3   7   624714.11 1948.54   3
  -3  -7  -7 6256.44  783.22   1
   3   7   7 5463.58  913.58   3
  -3   7  -7 8477.90  850.16  13
  -3  -7  -8   -8.68  131.49   1
   3   7   8  469.97  377.55   3
  -3   7  -8  145.94  134.60  13
   3   7   918355.79 1601.38   3
  -3  -7  -918001.20 1295.65   1
  -3   7  -921458.61 1300.64  13
   3   7  1030423.78 2092.73   3
  -3   7 -1034835.54 1595.51  13
   3   7  11  645.76  417.38   3
  -3   7 -11  658.86  255.63  13
   3   7  1217146.34 1478.00   3
  -3   7 -1219355.31 1146.45  13
  -3   7 -1320399.93  989.53  14
  -3   7 -1321396.85 1172.27  13
  -3   7 -14 2194.13  317.27  14
  -3   7 -14 2589.03  418.18  13
  -3  -7 -15 -154.37   78.06  10
  -3   7 -15   10.27   72.32  14
  -3  -7 -1619726.71  717.37  10
  -3  -7 -17 9547.16  595.16  11
  -3  -7 -17 9922.30  505.56  10
  -3  -7 -18  147.86  115.26  11
  -3  -7 -18  -10.06   55.43  10
  -3  -7 -19  737.41  171.03  11
  -3  -7 -19  320.01  107.21  10
  -3  -7 -20 6797.72  399.98  10
  -3  -7 -20 6952.26  477.45  11
  -3  -7 -21 2206.09  267.01  11
  -3  -7 -21 2409.39  237.80  10
  -3  -7 -22 4220.28  339.77  11
  -3  -7 -22 4037.01  285.04  10
  -3  -7 -23  -55.92   74.54  11
  -3  -7 -23   14.03   40.59  10
  -3  -7 -24   68.55   64.29  11
  -3  -7 -24   16.74   48.40  10
  -3  -7 -25 1831.10  181.17  11
  -3  -7 -25 1520.16  147.89  10
  -3  -7 -26  373.62   72.62  10
  -3  -7 -27   -8.05   34.04  10
   3   8 -26  949.73  162.43  14
   3   8 -25 1063.70  187.56  14
   3   8 -25 1033.49  189.18   8
   3   8 -2417388.36  790.80  14
   3   8 -2417215.13  759.10   8
   3   8 -23  267.54  141.40   8
   3   8 -23  185.52  128.80  14
   3   8 -22  676.94  187.09   8
   3   8 -22  655.37  202.39  14
   3   8 -21 2313.53  344.96   8
   3   8 -21 2424.66  364.91  14
   3   8 -2030688.65 1246.85  14
   3   8 -2028877.51 1200.37   8
   3   8 -19  275.63  176.76  14
   3   8 -19  145.64  136.83   8
   3   8 -1814597.67  906.64  14
   3   8 -1814798.46  904.44   8
   3   8 -17 5935.83  591.91   8
   3   8 -17 5857.06  587.35  14
   3   8 -1622655.17 1142.49  14
   3   8 -15 2937.35  429.04  14
   3   8 -1442891.09 1575.14  14
   3   8 -13 1771.35  324.89  14
   3   8 -12 2904.06  405.77  14
   3   8 -11 2091.34  334.82  14
  -3   8  11 2072.34  312.42  13
   3   8 -1034014.16 1374.78  14
  -3   8  1034374.16 1300.01  13
  -3   8   913155.71  821.52  13
   3   8  -912405.83  823.19  14
   3   8  -8 1914.42  331.19  14
   3  -8  -8 1609.42  446.63   4
  -3   8   8 1924.06  336.17  13
   3  -8  -7 1841.73  432.46   4
   3   8  -7 3387.28  414.79  14
  -3   8   7 2590.39  393.42  13
  -3   8   6 2930.52  417.36  13
   3  -8  -6 3522.35  604.94   4
   3   8  -6 2315.81  692.65   3
   3   8  -5 4665.42  894.86   3
  -3   8   5 4647.62  516.98  13
   3   8  -4  826.71  352.82   3
  -3   8   4  -33.18   75.13  13
   3   8  -3 -213.50  279.29   3
  -3   8   3 -147.97  115.10  13
   3   8  -2 2071.25  628.08   3
  -3   8   2 2732.86  396.23  13
   3   8  -1 6776.19 1099.62   3
  -3   8   1 7432.59  662.70  13
   3   8   0 2536.06  715.19   3
  -3   8   0 3393.26  454.46  13
   3   8   1 1328.60  457.76   3
  -3   8  -1  287.37  167.41  13
   3   8   2 4874.94  877.68   3
  -3   8  -2 4707.53  534.18  13
   3   8   3 2656.13  635.50   3
  -3   8  -3 2778.51  439.02  13
  -3   8  -436310.27 1519.26  13
   3   8   435822.43 2293.63   3
   3   8   5  384.02  438.55   3
  -3   8  -5   90.10  149.46  13
   3   8   6  102.50  288.34   3
  -3   8  -6  575.78  201.27  13
  -3   8  -710427.06  904.34  13
  -3   8  -846076.23 1981.89  13
  -3   8  -9   55.97  200.40  13
  -3   8 -1013534.41 1021.71  13
  -3   8 -11 5623.75  646.28  13
  -3   8 -1225205.20 1300.98  13
  -3   8 -13   48.52   74.72  14
  -3   8 -13  168.35  105.27  13
  -3   8 -1432887.46 1295.94  14
  -3   8 -1436226.82 1466.38  13
  -3   8 -15 9008.63  662.49  14
  -3   8 -1510045.26  757.25  13
  -3   8 -16 1968.76  307.57  14
  -3   8 -16 2163.70  362.19  13
  -3  -8 -17   51.27   63.91  11
  -3   8 -17   30.73   66.75  14
  -3  -8 -1817600.43  716.38  11
  -3  -8 -19 2095.57  242.03  11
  -3  -8 -20  105.89   72.01  11
  -3  -8 -21   88.35   65.60  11
  -3  -8 -22 5433.82  326.60  11
  -3  -8 -23 1362.39  157.67  11
  -3  -8 -24  708.41  104.11  11
   3   9 -25  141.55   73.79  14
   3   9 -24  122.96   74.51   8
   3   9 -24  174.78   90.30  14
   3   9 -23  333.10  125.64  14
   3   9 -23  474.66  129.14   8
   3   9 -2217882.11  740.86   8
   3   9 -2217996.36  753.87  14
   3   9 -21   -3.25   96.43   8
   3   9 -21  177.60  127.52  14
   3   9 -20 9170.04  594.86  14
   3   9 -20 8897.50  591.89   8
   3   9 -19  216.64  105.55  14
   3   9 -19   -3.84  102.33   8
   3   9 -1816772.06  870.89  14
   3   9 -1815415.66  835.74   8
   3   9 -17  140.52  128.94  14
   3   9 -17  200.82  168.85   8
   3   9 -1628698.96 1190.40  14
   3   9 -15 1135.94  266.30  14
   3   9 -1411087.01  766.43  14
   3   9 -13 1035.71  251.71  14
   3   9 -1249785.13 1623.84  14
   3   9 -11  879.07  229.03  14
  -3   9  11  775.25  181.26  13
  -3   9  10   22.94   79.86  13
   3   9 -10  553.31  212.38  14
  -3   9   9  303.88  149.65  13
   3   9  -9  576.58  195.93  14
   3   9  -823801.99 1132.15  14
  -3   9   821549.13  999.29  13
   3   9  -7  212.85  125.25  14
  -3   9   7  -32.85   94.46  13
   3   9  -6  472.06  169.67  14
  -3   9   6   71.20   58.32  13
   3   9  -5  131.62  114.89  14
  -3   9   5  129.14  141.67  13
  -3   9   4 2032.00  322.16  13
  -3   9   3  257.45  139.92  13
  -3   9   2  370.44  173.77  13
  -3   9   1 1116.68  275.63  13
  -3   9   0  590.72  222.31  13
  -3   9  -1  697.02  201.12  13
  -3   9  -224873.88 1175.46  13
  -3   9  -3  537.23  188.51  13
  -3   9  -4  463.08  210.03  13
  -3   9  -5  273.89  161.20  13
  -3   9  -644727.32 1659.47  13
  -3   9  -7  298.92  160.61  13
  -3   9  -812668.52  927.02  13
  -3   9  -9  369.73  213.33  13
  -3   9 -1059306.51 2059.92  13
  -3   9 -11  595.71  256.36  13
  -3   9 -1237063.87 1510.27  13
  -3   9 -1233441.51 1323.06  14
  -3   9 -13  467.94  200.72  13
  -3   9 -13  487.26  197.34  14
  -3   9 -1421748.77 1072.76  13
  -3   9 -1420402.09  987.80  14
  -3   9 -15  -73.69   91.71  13
  -3   9 -15   52.12   76.58  14
  -3   9 -1627449.97 1067.06  14
  -3   9 -1628794.60 1124.71  13
  -3  -9 -17  174.23   87.59  11
  -3   9 -17 -202.21  130.76  14
  -3  -9 -18 2682.70  249.36  11
  -3   9 -18 3110.62  315.44  14
  -3  -9 -19   40.53   60.13  11
  -3  -9 -2011448.79  447.38  11
  -3  -9 -21  184.07   64.42  11
  -3  -9 -22   -2.03   44.42  11
  -3  -9 -23   27.39   37.63  11
   3  10 -22  586.54  110.77   8
   3  10 -22  556.34  110.64  14
   3  10 -21 5724.23  353.75  14
   3  10 -21 5561.35  350.70   8
   3  10 -2015176.78  622.94   8
   3  10 -2015377.39  617.61  14
   3  10 -19  523.26  133.11  14
   3  10 -19  216.71  101.82   8
   3  10 -18 9971.86  559.47  14
   3  10 -18 9370.66  553.13   8
   3  10 -17 4973.76  424.08   8
   3  10 -17 5349.98  439.80  14
   3  10 -1612059.96  673.25  14
   3  10 -1611129.17  650.98   8
   3  10 -15  379.03  159.55  14
   3  10 -1423375.59  987.38  14
   3  10 -1316614.48  848.82  14
   3  10 -12 1372.67  273.33  14
   3  10 -11 2607.77  369.48  14
   3  10 -1024988.30 1080.66  14
  -3  10  1021206.94  802.60  13
   3  10  -9 6177.92  541.13  14
  -3  10   9 5471.53  442.45  13
  -3  10   8  759.10  202.25  13
   3  10  -8 1286.77  233.41  14
   3  10  -7  768.18  195.90  14
  -3  10   7  776.36  189.81  13
   3  10  -6 4724.89  441.37  14
  -3  10   6 4673.53  446.82  13
   3  10  -511710.52  688.02  14
  -3  10   510764.35  670.97  13
   3  10  -4  920.78  206.46  14
  -3  10   4  864.26  216.70  13
  -3  10   3 1159.22  240.88  13
   3  10  -3 1329.65  216.47  14
  -3  10   2  134.32  153.52  13
  -3  10   1 6557.87  554.36  13
  -3  10   0  973.59  247.31  13
  -3  10  -1  115.47  121.48  13
  -3  10  -2 1999.44  319.83  13
  -3  10  -312041.96  768.73  13
  -3  10  -415564.13  872.79  13
  -3  10  -5  527.34  205.98  13
  -3  10  -6    4.70  138.21  13
  -3  10  -7 7348.49  627.58  13
  -3  10  -822665.49 1078.91  13
  -3  10  -9  641.40  230.13  13
  -3  10 -10 8839.01  659.57  14
  -3  10 -10 8763.02  670.85  13
  -3  10 -1114896.67  868.21  13
  -3  10 -1114010.09  808.91  14
  -3  10 -1219768.23  931.74  14
  -3  10 -1220966.99 1028.58  13
  -3  10 -13 -112.20  148.46  13
  -3  10 -13   57.39   84.19  14
  -3  10 -1417796.46  819.93  14
  -3  10 -1419687.65  919.19  13
  -3 -10 -15 5945.82  350.85  11
  -3  10 -15 6720.38  474.49  14
  -3  10 -15 7315.44  531.11  13
  -3 -10 -16 1919.73  193.52  11
  -3  10 -16 1856.56  248.46  14
  -3 -10 -17  298.77   82.13  11
  -3  10 -17   84.12   62.90  14
  -3 -10 -18 9108.81  365.81  11
  -3 -10 -19 5732.40  266.92  11
  -3 -10 -20  197.87   53.69  11
  -3 -10 -21   47.98   30.32  11
   3  11 -19 8218.08  343.36   8
   3  11 -18 7530.26  323.03  14
   3  11 -18 8517.11  394.33   8
   3  11 -17  201.19   78.15  14
   3  11 -17  248.34   89.47   8
   3  11 -16 6192.87  342.35  14
   3  11 -16 6380.94  396.22   8
   3  11 -1512868.77  516.70  14
   3  11 -1513458.08  599.74   8
   3  11 -14 2449.48  243.74  14
   3  11 -14 2429.78  275.60   8
   3  11 -13   60.44   54.72  14
   3  11 -12 7081.63  425.23  14
   3  11 -1110010.79  518.33  14
   3  11 -10  490.74  122.14  14
   3  11  -9 1362.42  197.69  14
  -3  11   9 1102.01  157.52  13
   3  11  -8 2340.11  266.51  14
  -3  11   8 2059.25  237.22  13
   3  11  -7 3903.13  333.63  14
  -3  11   7 3861.86  321.91  13
   3  11  -6 3069.79  293.50  14
  -3  11   6 3073.96  306.48  13
   3  11  -5   48.74   50.68  14
  -3  11   5  106.61  100.75  13
   3  11  -4 1069.10  174.20  14
  -3  11   4  820.49  173.18  13
   3  11  -3 3635.74  300.65  14
  -3  11   3 3326.02  347.50  13
  -3  11   2 1589.16  253.70  13
  -3  11   1  695.76  173.91  13
  -3  11   0 4046.66  394.58  13
  -3  11  -1 3627.22  382.82  13
  -3  11  -2 1351.86  250.62  13
  -3  11  -3 3098.52  356.73  13
  -3  11  -4 4119.46  414.89  13
  -3  11  -5 8171.45  562.94  13
  -3  11  -6 5454.93  465.52  13
  -3  11  -7 1410.27  252.98  13
  -3  11  -8   14.21   80.78  13
  -3  11  -913195.97  701.72  14
  -3  11  -911594.73  637.58  13
  -3  11 -10 6464.07  476.30  13
  -3  11 -10 7874.28  535.74  14
  -3  11 -11  675.63  183.24  14
  -3  11 -11  638.39  175.09  13
  -3  11 -12 4022.92  365.56  14
  -3  11 -12 3521.88  340.01  13
  -3  11 -1314405.99  624.59  14
  -3  11 -1314417.54  631.09  13
  -3 -11 -14 1061.77  131.13  11
  -3  11 -14 1097.58  177.57  14
  -3 -11 -15  852.37  110.08  11
  -3  11 -15  846.17  133.06  14
  -3 -11 -16 4874.60  232.96  11
  -3 -11 -17 6114.34  237.17  11
  -3 -11 -18  854.18   77.74  11
   3  12 -14 2699.82  181.99   8
   3  12 -13 9586.14  360.16   8
   3  12 -12  569.10   81.19  14
   3  12 -12  507.14  109.65   8
   3  12 -11  537.24   78.62  14
   3  12 -11  662.61  117.44   8
   3  12 -10 1531.58  141.91  14
   3  12  -9 2522.63  178.54  14
   3  12  -8 4241.43  240.49  14
   3  12  -7  308.56   80.65  14
  -3  12   7  554.29   96.28  13
  -3  12   6   39.56   56.22  13
  -3  12   5 1787.96  185.63  13
  -3  12   4 4829.91  313.28  13
  -3  12   3  150.11   81.17  13
  -3  12   2 3335.76  280.01  13
  -3  12   1  945.35  164.45  13
  -3  12   0  195.26  102.87  13
  -3  12  -1 3082.48  280.67  13
  -3  12  -2 4806.36  347.12  13
  -3  12  -3 3913.28  319.58  13
  -3  12  -4 1856.58  227.11  13
  -3  12  -5 2125.46  237.56  13
  -3  12  -6  942.49  149.20  14
  -3  12  -6  876.24  154.64  13
  -3  12  -7 9074.36  439.31  14
  -3  12  -7 9260.23  459.66  13
  -3  12  -8 4293.19  297.92  14
  -3  12  -8 4190.79  307.91  13
  -3  12  -9 2439.66  219.53  14
  -3  12  -9 2357.93  224.51  13
  -3  12 -10  524.99  100.14  14
  -3  12 -10  478.50  110.16  13
  -3 -12 -1112771.99  363.25  11
  -3  12 -1111970.12  406.63  14
  -3 -12 -12 1773.86  129.81  11
  -3 -12 -13  170.56   41.18  11
  -3  13   1   76.52   46.54  13
  -3  13   0 5752.32  248.03  13
  -3  13  -1 1204.25  124.06  14
  -3  13  -1  993.63  112.59  13
  -3  13  -2  522.07   85.15  14
  -3  13  -2  524.96   88.46  13
  -3  13  -3 1267.55  123.86  14
  -3  13  -3 1358.44  125.66  13
  -3  13  -4 4429.17  214.03  14
  -3  13  -4 4412.96  219.18  13
   4   0 -32 5186.03  292.60  15
   4   0 -31  -43.31   66.71  15
   4   0 -30   35.82   82.10  15
   4   0 -29  157.48  126.30  15
   4   0 -28 1846.75  285.99  15
   4   0 -27  -87.35  100.17  15
   4   0 -26  577.36  204.84  15
   4   0 -25  123.10  146.02  15
   4   0 -24 3832.01  503.42  15
   4   0 -23 -116.59   96.95  15
   4   0 -2219616.45 1180.35  15
   4   0 -21  830.96  246.37  15
   4   0 -21  138.88  307.96   4
   4   0 -20  850.17  249.20  15
   4   0 -20  553.67  317.50   4
   4   0 -19   81.33  167.87  15
   4   0 -19  117.08  135.07   4
   4   0 -1848280.83 2464.92   4
   4   0 -17  381.00  307.02   4
   4   0 -16 6481.04  868.35   4
   4   0 -15  386.74  217.10   4
   4   0 -14 109722.   3274.   4
   4   0 -13 -356.24  195.40   4
   4   0 -1291148.58 2730.02   4
   4   0 -11  543.47  210.39   4
   4   0 -1089692.47 2435.03   4
   4   0  -9  107.89  104.97   2
   4   0  -9   79.97  133.16   4
   4   0  -8 107923.   2359.   4
   4   0  -7   71.18   89.63   4
   4   0  -612323.14  693.18   4
  -4   0   5 -184.29  254.61   1
   4   0  -5   53.09   92.53   4
  -4   0   470537.54 2858.50   1
   4   0  -475464.71 1445.91   4
  -4   0   3  -88.26  346.34   1
  -4   0   2 1913.34  513.31   1
  -4   0   1  265.57  205.85   1
  -4   0   0 9397.24 1081.34   1
  -4   0  -1  693.77  368.11   1
  -4   0  -2  348.97  369.16   1
  -4   0  -3   55.99  144.66   1
  -4   0  -4 2071.93  528.43   1
  -4   0  -5  416.90  352.52   1
  -4   0  -653606.07 2497.32   1
  -4   0  -7  432.40  322.33   1
  -4   0  -8 1912.14  524.42   5
  -4   0  -8 1529.20  497.10   1
  -4   0  -9  155.33  236.01   5
  -4   0  -9 -135.89  215.45   1
  -4   0 -10 114198.   3994.   5
  -4   0 -11  -65.49  160.37   5
   4   0  11   83.25  134.73   2
  -4   0 -12 1771.50  625.99   5
   4   0  12 2395.48  465.69   2
  -4   0 -13   69.89  231.18   5
   4   0  13   66.29  181.33   2
  -4   0 -14 150866.   4813.   5
   4   0  14 160962.   3685.   2
  -4   0 -15  169.57  324.00   5
  -4   0 -1626756.65 2090.43   5
  -4   0 -17   63.99  297.14   5
  -4   0 -17  629.35  256.22  10
  -4   0 -1837671.21 1731.28  10
  -4   0 -19  703.11  259.72  10
  -4   0 -2023827.92 1410.67  10
  -4   0 -21 -583.88  293.75  10
  -4   0 -2217057.78 1134.09  10
  -4   0 -23 -344.95  175.21  10
  -4   0 -2414732.42  936.54  10
  -4   0 -2412842.47  847.63  12
  -4   0 -25   -0.71  128.64  12
  -4   0 -25   49.87  110.38  10
  -4   0 -26  274.79  147.03  12
  -4   0 -26   36.83   86.34  10
  -4   0 -27  174.27  111.23  10
  -4   0 -27   12.91  102.23  12
  -4   0 -28   -7.72   73.01  12
  -4   0 -28  195.71  120.01  10
  -4   0 -29  294.72  105.34  10
  -4   0 -29  -50.77   74.41  12
  -4   0 -30  563.49  125.56  12
   4   1 -33  769.61  113.65  15
   4   1 -32  481.43  103.83  15
   4  -1 -31   93.48   45.66  15
   4   1 -31  -42.00   79.04  15
   4   1 -30  770.43  181.92  15
   4  -1 -30  504.27  123.95  15
   4   1 -29 1294.06  236.82  15
   4  -1 -29 1155.51  179.16  15
   4   1 -28   86.02  134.50  15
   4  -1 -28  187.29   78.20  15
   4  -1 -27  -39.78   83.67  15
   4   1 -27   21.24   63.89  15
   4   1 -26  126.83  160.93  15
   4  -1 -26  194.81  137.61  15
   4  -1 -25 1016.84  230.99  15
   4   1 -25  514.94  222.67  15
   4   1 -24 1028.97  311.78  15
   4  -1 -24 1418.46  280.97  15
   4  -1 -23  716.13  203.88  15
   4   1 -23  158.13  204.60  15
   4   1 -2214289.77 1060.00  15
   4  -1 -2216043.14  990.83  15
   4  -1 -21 5584.11  595.09  15
   4   1 -21 5904.58  686.69  15
   4  -1 -2053107.93 1790.78  15
   4   1 -2047858.51 1923.55  15
   4  -1 -2046800.05 2546.57   4
   4   1 -2049913.76 1610.84  14
   4  -1 -19  658.92  348.03   4
   4  -1 -19  928.25  233.78  15
   4   1 -19  317.88  219.39  15
   4   1 -19  247.92  118.87  14
   4   1 -19   38.20   82.19   8
   4   1 -18  325.55  122.11  14
   4   1 -18  -13.52   27.25   8
   4  -1 -18  -91.73  217.27   4
   4  -1 -1712061.28 1237.07   4
   4   1 -1712048.20 1171.85   4
   4  -1 -1666964.55 2833.89   4
   4   1 -1666883.75 2726.54   4
   4   1 -15 1760.49  437.16   4
   4  -1 -15 2340.76  504.88   4
   4  -1 -14 8639.43  958.18   4
   4   1 -14 7268.78  850.37   4
   4  -1 -1320907.51 1450.34   4
   4   1 -1319936.20 1330.49   4
   4  -1 -12 136335.   3547.   4
   4   1 -12 118479.   3062.   4
   4   1 -11  221.78  152.48   4
   4  -1 -11  244.93  194.99   4
   4  -1 -10 107028.   2850.   4
   4   1 -1090774.55 2417.48   4
   4  -1  -929580.31 1416.82   4
   4   1  -931306.74 1545.52   2
   4   1  -926853.69 1254.52   4
   4  -1  -819118.36 1071.11   4
   4   1  -819818.16 1220.10   2
   4   1  -817956.53  964.18   4
   4   1  -7  590.29  282.11   2
   4  -1  -7  798.65  222.73   4
   4   1  -647965.96 1843.76   2
   4  -1  -648334.21 1479.41   4
  -4  -1   528223.08 1801.38   1
  -4   1   529242.12 1771.91   1
   4   1  -533681.76 1509.55   2
  -4   1   4 1559.29  477.83   1
  -4  -1   4 1204.95  465.05   1
   4  -1  -4 1254.61  210.58   4
   4   1  -4  981.67  262.92   2
  -4  -1   3  300.14  337.69   1
   4   1  -3   27.89  150.24   2
   4  -1  -3   51.88   75.49   4
   4  -1  -222271.02  648.72   4
   4   1  -221387.18 1151.92   2
  -4  -1   125510.53 1887.04   1
  -4   1   124247.12 1690.38   1
   4  -1  -125941.91  572.24   4
  -4  -1   0 5164.57  909.91   1
  -4   1   0 3595.98  696.61   1
  -4  -1  -1 -397.09  421.68   1
  -4   1  -1  171.26  318.21   1
  -4  -1  -218537.03 1617.12   1
  -4   1  -216973.30 1428.90   1
   4   1   317840.00 1104.07   2
  -4  -1  -316549.35 1532.88   1
  -4   1  -317276.18 1522.13   1
   4   1   4 6884.50  691.90   2
  -4   1  -4 7726.66 1031.37   5
  -4  -1  -4 6504.67  970.70   1
  -4   1  -4 6187.35  868.11   1
  -4  -1  -5  633.98  472.30   1
  -4   1  -5  311.13  324.71   5
  -4   1  -5  715.05  343.94   1
   4   1   5  662.41  252.38   2
  -4   1  -6 1927.56  500.94   5
  -4  -1  -6 1844.82  592.47   1
   4   1   6 2284.47  428.50   2
  -4   1  -6 1756.24  486.20   1
  -4  -1  -718936.50 1544.61   1
  -4   1  -718549.39 1604.40   5
   4   1   719321.00 1221.02   2
  -4  -1  -834685.03 2025.01   1
  -4   1  -835729.18 2246.13   5
  -4  -1  -9 5073.99  792.68   1
  -4   1  -9 5291.76  903.86   5
  -4   1 -1010227.41 1258.60   5
  -4  -1 -1010291.90 1123.48   1
   4   1  1011335.00  990.88   2
  -4   1 -1115950.93 1569.42   5
   4   1  1116092.90 1195.43   2
   4   1  12 122470.   3313.   2
  -4   1 -12 119341.   4349.   5
  -4   1 -13 6137.97 1075.99   5
   4   1  13 6992.95  821.42   2
  -4   1 -14 8947.47 1257.70   5
   4  -1  14 9388.09  856.52   2
   4   1  14 9955.43  984.71   2
  -4   1 -1516920.95 1706.14   5
  -4   1 -1643294.55 2727.32   5
  -4  -1 -17 1033.01  225.34  11
  -4   1 -17 1103.50  457.03   5
  -4   1 -17 1678.80  370.83  15
  -4  -1 -17 1554.92  380.65  10
  -4   1 -1819757.44 1133.32  10
  -4  -1 -1820094.22 1031.19  11
  -4   1 -1820400.35 1894.17   5
  -4   1 -1822529.92 1334.86  15
  -4  -1 -1821122.93 1354.19  10
  -4   1 -19 9889.68  820.12  10
  -4  -1 -19 9324.20  871.59  10
  -4   1 -19 7286.09 1208.84   5
  -4  -1 -19 8836.89  703.40  11
  -4  -1 -2015623.40 1080.55  10
  -4   1 -2015173.71 1026.35  10
  -4   1 -2015586.61  918.14  12
  -4  -1 -21  466.77  229.58  10
  -4   1 -21  256.11  154.73  10
  -4   1 -21   84.31  134.08  12
  -4   1 -2223476.85 1229.79  10
  -4  -1 -2223693.91 1225.85  10
  -4   1 -2221047.86 1080.00  12
  -4   1 -23 3556.18  484.98  10
  -4  -1 -23 3272.91  449.68  10
  -4   1 -23 3473.47  456.77  12
  -4   1 -24 -113.63  178.69  12
  -4   1 -24  145.47  100.90  10
  -4  -1 -24 -135.62  170.37  10
  -4   1 -25  -58.32  150.04  12
  -4  -1 -25  -46.39  159.65  10
  -4  -1 -26 3765.42  404.84  10
  -4   1 -26 3001.95  408.50  12
  -4  -1 -26 2899.36  362.49  12
  -4  -1 -27  820.52  199.81  10
  -4  -1 -27  683.20  188.50  12
  -4   1 -27  343.18  175.97  12
  -4  -1 -28  348.61  137.45  12
  -4  -1 -28  304.45  120.26  10
  -4   1 -28  332.95  141.85  12
  -4  -1 -29  436.20  118.37  10
  -4   1 -29  155.77   88.99  12
  -4  -1 -29  197.40   87.84  12
  -4  -1 -30  361.01   95.39  10
  -4  -1 -30  147.42   74.73  12
  -4  -1 -31  984.88  118.67  12
   4   2 -33   25.42   61.49  15
   4   2 -32 1160.91  165.22  15
   4   2 -31 2051.71  250.03  15
   4   2 -30 1356.16  226.36  15
   4   2 -29  216.10  145.07  15
   4   2 -28 -139.28  155.29  15
   4   2 -27 3218.92  436.34  15
   4   2 -26 1955.13  401.61  15
   4   2 -25  425.28  245.52  15
   4  -2 -25  700.57  165.53  15
   4   2 -24 9575.22  878.61  15
   4  -2 -2411685.93  691.24  15
   4  -2 -23 3026.57  360.85  15
   4   2 -23 2642.83  392.90  14
   4   2 -23 2358.99  485.66  15
   4  -2 -22 8071.19  629.16  15
   4   2 -22 7362.67  654.41  14
   4   2 -22 7317.79  820.46  15
   4   2 -22 7579.91  628.36   8
   4  -2 -21 7971.88  640.65  15
   4   2 -21 7411.62  654.50  14
   4   2 -21 7453.00  612.81   8
   4   2 -21 7301.29  811.33  15
   4   2 -20 6055.53  734.02  15
   4   2 -20 6652.11  606.70  14
   4   2 -20 6716.13  578.93   8
   4  -2 -20 5687.74  898.27   4
   4   2 -1919943.41  958.00   8
   4   2 -1921388.05 1063.65  14
   4  -2 -1917657.10 1605.80   4
   4   2 -1918859.46 1276.51  15
   4   2 -1834833.52 1230.98   8
   4  -2 -1832719.76 2143.56   4
   4   2 -1837008.27 1364.65  14
   4  -2 -17 9536.09 1168.04   4
   4  -2 -16  575.65  314.76   4
   4  -2 -1523506.38 1700.75   4
   4  -2 -1462693.49 2708.54   4
   4  -2 -1313262.85 1205.76   4
   4  -2 -1217236.18 1338.35   4
   4  -2 -1160389.82 2394.54   4
   4  -2 -1030076.13 1624.60   4
   4  -2  -9   65.26  112.19   4
   4  -2  -839275.32 1668.57   4
   4   2  -838557.98 1970.46   2
   4  -2  -739648.08 1587.46   4
   4   2  -740880.73 1996.71   2
  -4   2   6  842.27  281.60   1
   4  -2  -6  459.73  192.72   4
   4   2  -6  707.99  295.85   2
   4   2  -5  102.24  190.31   2
  -4  -2   5  343.97  367.10   1
  -4   2   5  924.83  310.33   1
   4  -2  -5  656.70  205.50   4
  -4  -2   423622.21 1757.39   1
   4  -2  -426960.32 1078.86   4
  -4   2   425417.53 1568.49   1
   4   2  -427326.37 1558.13   2
  -4  -2   326505.57 1869.31   1
  -4   2   323358.40 1506.65   1
   4  -2  -328898.40 1012.59   4
   4   2  -325813.82 1502.76   2
  -4   2   210223.71  983.22   1
  -4  -2   211498.09 1262.22   1
   4  -2  -211595.96  578.59   4
   4   2  -211352.20  995.23   2
   4  -2  -1 1527.96  193.80   4
  -4   2   1 1133.13  328.63   1
  -4  -2   1 1040.46  469.85   1
   4   2  -1 1252.76  352.14   2
  -4  -2   0  203.84  279.61   1
  -4   2   0  758.68  272.33   1
   4   2   0  953.54  317.18   2
  -4  -2  -1  490.05  358.03   1
  -4   2  -1  709.01  235.44   1
   4   2   1   48.17  201.66   2
  -4   2  -210575.41  796.94   1
  -4   2  -2 9932.41 1182.92   5
  -4  -2  -210141.41 1226.87   1
   4   2   210848.98  972.66   2
  -4  -2  -3 6795.47 1035.21   1
  -4   2  -3 6149.07  610.54   1
  -4   2  -3 7459.53 1067.45   5
   4   2   3 7236.28  818.53   2
  -4   2  -412839.70 1403.59   5
   4   2   415988.64 1215.25   2
  -4  -2  -415802.51 1549.87   1
  -4   2  -5 6186.64  973.75   5
   4   2   5 8413.85  911.57   2
  -4  -2  -5 7960.76 1099.08   1
  -4   2  -6 5145.53  854.24   5
   4   2   6 6113.45  769.20   2
  -4  -2  -6 5677.09 1018.99   1
  -4   2  -710830.98 1314.48   5
   4   2   713004.27 1140.19   2
  -4  -2  -711827.79 1321.92   1
  -4  -2  -821575.20 1667.65   1
  -4   2  -820906.24 1833.47   5
   4   2   824553.16 1565.14   2
  -4  -2  -9 7519.53  975.14   1
  -4   2  -9 7716.02 1181.86   5
   4   2   9 7885.42  897.86   2
  -4  -2 -1031535.74 1943.78   1
  -4   2 -1030643.25 2274.00   5
   4   2  1033735.56 1875.71   2
  -4   2 -1117396.29 1760.72   5
  -4  -2 -1116524.73 1430.74   1
   4   2  1115728.43 1293.83   2
  -4   2 -12 5587.20 1012.69   5
   4   2  12 5238.62  740.47   2
  -4   2 -1323829.44 2090.92   5
   4   2  1324780.13 1618.33   2
  -4   2 -1450947.65 3083.70   5
   4   2  1451325.07 2337.11   2
  -4   2 -15 4838.80  953.32   5
  -4  -2 -1612627.76  827.75  11
  -4   2 -1613667.00 1658.55   5
  -4  -2 -1615503.68 1065.66  10
  -4   2 -1614064.77 1294.58  15
  -4   2 -1614365.89  795.02  12
  -4  -2 -1721260.09 1091.07  11
  -4   2 -1721838.33 2033.43   5
  -4  -2 -1724974.59 1333.45  10
  -4   2 -1721866.68 1576.24  15
  -4   2 -1723815.61 1062.97  12
  -4  -2 -18 5904.72  586.50  11
  -4  -2 -18 8084.39  748.88  10
  -4   2 -18 7871.59 1272.95   5
  -4   2 -18 7081.65  827.84  15
  -4   2 -18 7159.24  594.56  12
  -4   2 -19  318.88  160.73  12
  -4  -2 -19  350.25  176.89  11
  -4  -2 -19  264.70  128.75  10
  -4   2 -19  187.22  274.36  15
  -4  -2 -2012138.02  873.85  11
  -4  -2 -2015477.76  976.60  10
  -4   2 -2014770.11  901.55  12
  -4  -2 -2110830.80  801.67  11
  -4  -2 -2112813.46  865.74  10
  -4   2 -2112504.16  844.15  12
  -4   2 -22  307.78  216.44  12
  -4  -2 -22  150.98  128.60  10
  -4  -2 -23  -82.52  151.60  10
  -4   2 -23    2.21  113.88  12
  -4  -2 -2410392.11  687.50  10
  -4   2 -24 8941.77  699.93  12
  -4  -2 -25 2839.35  353.80  10
  -4   2 -25 2401.33  366.32  12
  -4  -2 -26 6180.10  482.40  10
  -4   2 -26 5304.80  515.67  12
  -4  -2 -27  -21.05   83.18  10
  -4  -2 -27  -64.43   80.30  12
  -4   2 -27   37.74   95.78  12
  -4  -2 -28  -76.24   74.26  12
  -4  -2 -28   -9.09   76.50  10
  -4  -2 -29 2082.68  217.76  10
  -4  -2 -29 2093.73  219.53  12
  -4  -2 -30  590.51  109.11  10
  -4  -2 -30  587.65  111.79  12
  -4  -2 -31  638.55   94.04  12
  -4  -2 -31  632.79   94.44  10
   4   3 -32 6167.85  342.11  15
   4   3 -31  190.18  108.61  15
   4   3 -30   -0.87  105.44  15
   4   3 -29 4068.40  412.13  15
   4   3 -28 7483.83  597.62  15
   4   3 -27    5.85  120.12  15
   4   3 -26 1738.05  369.12  15
   4   3 -25 1275.44  318.57  15
   4   3 -24 4934.60  631.32  15
   4   3 -24 5387.55  561.75  14
   4   3 -23 3925.05  626.49  15
   4   3 -23 4027.44  473.68   8
   4   3 -23 4464.18  493.70  14
   4   3 -2211037.79 1039.93  15
   4   3 -2211395.85  783.52   8
   4   3 -2212599.50  855.17  14
   4   3 -2112488.14 1099.71  15
   4   3 -2111895.33  797.85   8
   4   3 -2113052.12  872.56  14
   4   3 -20 1364.40  373.48  15
   4   3 -20 1084.34  278.13  14
   4   3 -20 1557.32  280.09   8
   4   3 -1911233.91 1027.37  15
   4   3 -1912379.52  830.39  14
   4   3 -1911756.43  762.04   8
   4  -3 -19 9100.00 1188.55   4
   4   3 -18 -290.10  231.11  15
   4   3 -18  369.64  147.65  14
   4   3 -18  152.08   98.70   8
   4  -3 -18 -577.82  337.11   4
   4   3 -1730628.26 1242.75  14
   4  -3 -1724734.34 1960.59   4
   4   3 -1727366.09 1104.25   8
   4  -3 -1611356.93 1267.04   4
   4  -3 -1516884.84 1538.22   4
   4  -3 -14  807.34  357.46   4
   4  -3 -1351981.94 2528.22   4
   4  -3 -1217199.48 1411.31   4
   4  -3 -11  895.91  315.55   4
   4  -3 -1042352.23 2061.40   4
   4  -3  -955358.37 2290.61   4
   4  -3  -8  397.14  210.31   4
  -4  -3   7  311.98  253.59   1
   4  -3  -7  540.56  261.55   4
  -4  -3   622530.43 1750.05   1
   4  -3  -625864.04 1407.81   4
  -4  -3   536477.75 2243.79   1
   4  -3  -539739.54 1676.28   4
   4  -3  -418573.64 1105.19   4
  -4  -3   416642.51 1531.29   1
   4  -3  -3 4724.21  543.56   4
   4   3  -3 3999.23  690.04   2
  -4  -3   3 3894.64  789.63   1
   4  -3  -213644.43  855.14   4
  -4  -3   212845.09 1384.73   1
   4   3  -212973.70 1208.98   2
  -4  -3   1 7493.89 1069.98   1
   4   3  -1 7121.20  903.05   2
   4  -3  -1 7113.20  588.16   4
  -4  -3   044911.41 2584.37   1
   4   3   042321.66 2125.62   2
   4   3   1 1186.10  415.92   2
  -4  -3  -1 1322.40  535.50   1
  -4   3  -1 1332.89  427.73   5
  -4   3  -214908.31 1379.35   5
  -4  -3  -217382.79 1643.86   1
   4   3   216446.32 1328.57   2
   4   3   3  994.46  376.99   2
  -4   3  -3 1252.12  486.72   5
   4   3   4 2217.47  506.49   2
  -4   3  -4 3015.11  792.79   5
  -4  -3  -4 2371.02  604.77   1
   4   3   516881.68 1376.44   2
  -4   3  -515389.41 1682.99   5
  -4  -3  -517089.48 1611.66   1
  -4   3  -614162.85 1609.67   5
   4   3   613273.56 1227.55   2
  -4  -3  -614645.68 1543.96   1
  -4   3  -715451.85 1644.92   5
  -4  -3  -717140.34 1599.00   1
   4   3   718464.18 1458.22   2
  -4   3  -8 2409.34  667.61   5
   4   3   8 2187.68  488.13   2
  -4  -3  -8 2198.64  621.90   1
  -4  -3  -919985.76 1616.00   1
  -4   3  -920048.71 1946.51   5
   4   3   920351.39 1563.94   2
  -4  -3 -1012920.14 1299.93   1
  -4   3 -1010889.73 1460.42   5
   4   3  1011860.42 1204.56   2
  -4  -3 -1119188.45 1561.41   1
  -4   3 -1115196.21 1752.23   5
  -4   3 -1234282.67 2669.65   5
  -4  -3 -1236711.54 2150.35   1
  -4   3 -1311790.44 1554.41   5
  -4   3 -14 3655.29  905.17   5
  -4  -3 -1542712.37 1605.94  11
  -4   3 -1547436.07 3236.77   5
  -4  -3 -1550821.11 1661.61  10
  -4   3 -1550445.25 2214.93  15
  -4   3 -1550425.95 1485.73  12
  -4  -3 -16 8445.94  714.44  11
  -4  -3 -16 9705.60  716.12  10
  -4   3 -16 8486.21 1441.43   5
  -4   3 -1610308.62 1015.83  15
  -4   3 -1610369.01  697.26  12
  -4  -3 -17  781.57  223.55  11
  -4   3 -17 1086.81  345.18  15
  -4  -3 -17  897.56  232.53  10
  -4   3 -17  568.34  189.50  12
  -4  -3 -18 8671.45  713.71  11
  -4  -3 -1811017.64  759.60  10
  -4   3 -1810358.73 1559.51   5
  -4   3 -18 9874.14  727.88  12
  -4  -3 -1920551.62 1085.66  11
  -4  -3 -1923572.81 1101.89  10
  -4   3 -1921649.88 1093.56  12
  -4  -3 -20 1786.46  306.65  11
  -4  -3 -20 2031.57  323.41  10
  -4   3 -20 1976.43  342.66  12
  -4  -3 -21  183.23  147.86  11
  -4  -3 -21   71.22  115.67  10
  -4   3 -21  -86.58   71.90  12
  -4  -3 -22 4292.05  450.62  11
  -4  -3 -22 4991.98  482.91  10
  -4   3 -22 4491.56  508.98  12
  -4  -3 -2310521.26  699.97  11
  -4  -3 -2311803.39  704.55  10
  -4   3 -2310689.57  773.59  12
  -4  -3 -24 6925.97  518.94  10
  -4   3 -24 6663.10  601.09  12
  -4  -3 -25   98.96  114.88  10
  -4   3 -25  -19.81  115.34  12
  -4  -3 -26  367.81  139.73  10
  -4  -3 -27 1003.59  194.34  10
  -4  -3 -28 3255.02  277.30  10
  -4  -3 -28 3373.34  290.02  12
  -4  -3 -29  439.64  102.71  12
  -4  -3 -29  488.00  115.49  10
  -4  -3 -30 1420.59  147.25  10
  -4  -3 -30 1303.61  138.23  12
  -4  -3 -31  626.54   82.26  10
   4   4 -32   12.76   31.97  15
   4   4 -31  820.34  145.80  15
   4   4 -30 8934.66  502.35  15
   4   4 -29  537.12  159.07  15
   4   4 -28 2037.75  310.20  15
   4   4 -27  590.54  220.90  15
   4   4 -26 8127.28  701.29  15
   4   4 -25  106.18  160.24  15
   4   4 -25 -222.60  142.66  14
   4   4 -2413604.99 1020.05  15
   4   4 -2413884.85  867.46   8
   4   4 -2413774.83  883.70  14
   4   4 -23  528.82  250.37  15
   4   4 -23  435.58  186.12  14
   4   4 -23  417.28  185.47   8
   4   4 -22 3863.41  657.16  15
   4   4 -22 3777.29  480.60  14
   4   4 -22 3895.66  482.03   8
   4   4 -21 9422.50  989.37  15
   4   4 -21 9634.95  756.89  14
   4   4 -21 9180.81  720.44   8
   4   4 -20 8341.05  669.90   8
   4   4 -20 8452.54  963.31  15
   4   4 -20 8703.08  714.21  14
   4   4 -1920053.82 1060.38  14
   4   4 -1919063.95  985.89   8
   4   4 -1919916.32 1429.78  15
   4   4 -18  379.83  205.11  15
   4   4 -18 1303.72  297.30  14
   4   4 -18  760.39  210.22   8
   4  -4 -18  741.69  380.62   4
   4   4 -17 5180.64  515.73  14
   4   4 -17 5271.08  503.96   8
   4  -4 -17 3401.26  678.83   4
  -4   4  16 1668.17  304.21   6
   4   4 -16 1847.52  313.85  14
   4   4 -16 1577.45  278.37   8
   4  -4 -16 1444.81  446.89   4
   4  -4 -1533259.99 2159.52   4
   4   4 -1537419.43 1276.85   8
   4  -4 -14 3339.72  707.22   4
   4  -4 -13 2879.87  680.51   4
   4  -4 -12 2985.61  706.51   4
   4  -4 -1172098.66 3141.25   4
   4  -4 -10  444.71  247.96   4
  -4  -4   9 8962.07 1127.54   1
   4  -4  -9 9960.84 1157.13   4
  -4  -4   812982.26 1399.02   1
   4  -4  -813018.09 1226.49   4
   4  -4  -733957.36 1971.08   4
  -4  -4   736233.73 2351.31   1
  -4  -4   628588.27 2092.72   1
   4  -4  -628903.06 1756.82   4
   4  -4  -5 4580.60  709.22   4
  -4  -4   5 4339.43  808.87   1
  -4  -4   4 2686.34  707.31   1
   4  -4  -4 3546.02  578.34   4
  -4  -4   339284.86 2450.96   1
   4  -4  -338195.20 1872.04   4
  -4  -4   271107.70 3285.56   1
   4  -4  -271542.92 2535.16   4
  -4  -4   1 8341.64 1176.43   1
   4  -4  -1 8189.07  831.46   4
  -4  -4   0 2952.20  746.41   1
  -4  -4  -1  955.85  489.43   1
  -4   4  -1 1449.10  407.74   5
  -4   4  -251205.14 2456.39   5
  -4  -4  -259060.59 2973.07   1
  -4   4  -3 7325.30 1060.89   5
  -4  -4  -3 9017.46 1181.34   1
  -4   4  -428992.72 2188.59   5
  -4  -4  -430522.38 2147.76   1
  -4   4  -520396.13 2017.66   5
  -4  -4  -518330.53 1707.37   1
  -4  -4  -611261.47 1341.73   1
  -4   4  -611350.35 1580.07   5
  -4   4  -714782.38 1791.87   5
  -4  -4  -716330.07 1565.61   1
  -4  -4  -816746.90 1510.40   1
  -4   4  -813949.84 1789.28   5
  -4  -4  -914744.44 1394.19   1
  -4   4  -914615.68 1854.73   5
  -4  -4 -10   55.64  227.31   1
  -4   4 -10 1028.49  480.31   5
  -4  -4 -1132885.68 2035.41   1
  -4   4 -1130641.67 2696.22   5
  -4   4 -12 4558.34 1109.27   5
  -4  -4 -12 4543.18  768.47   1
  -4   4 -1352839.21 3624.56   5
  -4  -4 -14 2369.94  368.26  11
   4   4  14 2612.09  634.63   3
  -4   4 -14 2415.87  859.14   5
  -4  -4 -14 2203.01  314.45  10
  -4   4 -14 2645.56  346.85  12
  -4  -4 -15 7317.96  631.77  11
  -4  -4 -15 8136.63  582.88  10
  -4   4 -15 8241.59 1535.07   5
  -4   4 -15 7243.01  583.52  12
  -4  -4 -16 4144.68  478.35  11
  -4  -4 -16 4533.84  450.05  10
  -4   4 -16 5235.35 1245.91   5
  -4   4 -16 4302.72  474.21  12
  -4   4 -1740483.90 1442.41  12
  -4  -4 -1738542.72 1446.40  11
  -4  -4 -1740603.49 1317.78  10
  -4  -4 -18  239.87  157.26  11
  -4  -4 -18   93.59   99.53  10
  -4   4 -18  370.43  165.03  12
  -4  -4 -19  672.08  210.33  11
  -4   4 -19  990.85  255.19  12
  -4  -4 -19  647.87  206.43  10
  -4  -4 -20 1180.22  249.55  11
  -4  -4 -20  891.76  213.25  10
  -4   4 -20 1310.05  302.41  12
  -4  -4 -2124416.90 1081.42  11
  -4  -4 -2123700.89  973.08  10
  -4   4 -2124816.54 1191.97  12
  -4  -4 -22 5592.21  510.55  11
  -4  -4 -22 6196.32  484.23  10
  -4  -4 -23  656.87  193.62  11
  -4  -4 -23  486.20  180.42  10
  -4  -4 -24  685.14  168.05  10
  -4  -4 -25 2922.80  303.68  10
  -4  -4 -2617296.91  656.54  10
  -4  -4 -27   11.95   71.72  10
  -4  -4 -28  231.89   82.46  12
  -4  -4 -28  164.69   83.43  10
  -4  -4 -29  456.46   84.04  12
  -4  -4 -29  407.43   92.72  10
  -4  -4 -30 6083.71  249.81  10
   4   5 -30 1205.41  165.20  15
   4   5 -29   31.28   53.77  15
   4   5 -2811965.52  637.75  15
   4   5 -27  177.96  110.96  15
   4   5 -26 8813.39  656.24  14
   4   5 -26 8495.54  648.12  15
   4   5 -25 2433.04  389.53  15
   4   5 -25 2972.19  407.73  14
   4   5 -25 2913.66  396.05   8
   4   5 -24 7442.60  713.17  15
   4   5 -24 7583.77  648.69  14
   4   5 -24 7818.41  660.28   8
   4   5 -23 7860.39  671.17  14
   4   5 -23 7290.09  647.29   8
   4   5 -23 7827.83  780.48  15
   4   5 -2220024.59 1074.03  14
   4   5 -2219397.78 1045.05   8
   4   5 -2220136.52 1308.41  15
   4   5 -21   59.85  178.88  15
   4   5 -21  124.00  105.02  14
   4   5 -21   42.69  134.29   8
   4   5 -20 3920.86  639.54  15
   4   5 -20 3965.41  491.73  14
   4   5 -20 3487.37  443.61   8
   4   5 -1912512.42  843.13  14
   4   5 -1912193.59  820.89   8
   4   5 -1915001.76 1251.95  15
   4   5 -1810136.85  744.43  14
   4   5 -18 9575.16  713.89   8
   4   5 -1810115.92 1026.78  15
   4   5 -17 7939.40  655.38  14
   4   5 -17 7963.47  953.92  15
   4   5 -17 7456.25  628.66   8
  -4   5  17 7691.26  669.28   6
  -4   5  16  810.58  254.59   6
   4   5 -16  331.03  241.39  15
   4   5 -16  270.22  128.55  14
   4   5 -16  -21.00  132.58   8
   4  -5 -16 -290.46  243.66   4
   4  -5 -15 7858.56 1007.73   4
   4   5 -15 8838.15  675.92  14
   4   5 -15 8148.96  630.82   8
  -4   5  15 8874.58  715.19   6
   4   5 -14 6536.69  564.61  14
   4  -5 -14 5280.40  846.60   4
  -4   5  14 7181.73  646.93   6
  -4  -5  1339668.16 2497.03   1
  -4   5  1344188.68 1633.05   6
  -4  -5  12 4383.67  856.87   1
   4  -5 -12 3777.25  731.11   4
  -4  -5  11 -340.68  308.34   1
   4  -5 -11  107.22  243.28   4
  -4  -5  10  561.35  372.22   1
   4  -5 -10  325.24  223.91   4
  -4  -5   933050.59 2290.01   1
   4  -5  -929538.57 1853.09   4
  -4  -5   833439.27 2323.47   1
   4  -5  -828302.89 1788.68   4
   4   5  -835094.83 2551.55   3
   4  -5  -7 6474.78  854.19   4
  -4  -5   7 6254.28 1066.26   1
   4   5  -7 8221.19 1253.32   3
   4   5  -6 2881.93  751.30   3
  -4  -5   6 3413.86  789.48   1
   4  -5  -6 2843.89  590.78   4
   4   5  -5 9239.86 1324.11   3
  -4  -5   5 9182.82 1278.19   1
   4  -5  -5 9547.50  972.96   4
  -4  -5   473328.03 3448.15   1
   4  -5  -466306.49 2570.16   4
  -4  -5   3 7646.06 1169.12   1
   4  -5  -3 7147.31  845.20   4
   4   5  -3 8719.52 1382.11   3
  -4  -5   2 6069.20 1052.77   1
   4   5  -2 7476.64 1245.49   3
  -4  -5   1  796.95  452.44   1
   4   5  -1  323.56  318.06   3
  -4  -5   087304.18 3672.41   1
   4   5   097404.84 4361.94   3
  -4  -5  -1 -444.10  470.20   1
   4   5   1 -287.20  355.82   3
  -4  -5  -232745.28 2233.98   1
  -4  -5  -3 8061.30 1132.39   1
  -4   5  -438380.39 2360.76   5
  -4  -5  -444878.94 2586.38   1
  -4  -5  -513448.50 1434.43   1
  -4   5  -5 9787.32 1373.71   5
  -4   5  -632171.03 2529.13   5
  -4  -5  -638683.21 2441.61   1
  -4  -5  -7  521.60  308.16   1
   4   5   7  954.16  448.61   3
  -4  -5  -822990.85 1747.88   1
   4   5   825291.33 2162.34   3
  -4   5  -824710.86 2679.08   5
  -4  -5  -917716.79 1523.98   1
  -4   5  -916772.95 2213.42   5
  -4  -5 -1021047.97 1625.84   1
  -4   5 -1018997.08 2363.47   5
   4   5  1021243.21 1960.45   3
  -4  -5 -11 4202.10  769.22   1
   4   5  11 4828.51  935.96   3
  -4   5 -11 2768.19 1041.65   5
  -4  -5 -12 2468.95  296.64  10
   4   5  12 2860.84  767.90   3
  -4   5 -12 1318.97  812.95   5
  -4  -5 -1316380.95  785.80  10
  -4   5 -1314430.05 1997.19   5
  -4  -5 -14 1815.81  317.56  11
   4   5  14 1490.26  454.85   3
  -4   5 -14 1082.30  609.81   5
  -4  -5 -14 1659.98  267.52  10
  -4  -5 -1535264.96 1326.81  11
  -4  -5 -1532347.36 1101.85  10
  -4  -5 -16 4853.42  500.36  11
  -4  -5 -16 4658.34  415.81  10
  -4  -5 -17  194.13  120.05  11
  -4  -5 -17  106.82   93.41  10
  -4  -5 -18 1235.71  254.34  11
  -4  -5 -18  850.58  185.19  10
  -4  -5 -1912130.72  753.28  11
  -4  -5 -1911531.05  640.04  10
  -4  -5 -20 5787.28  511.91  11
  -4  -5 -20 5208.63  425.04  10
  -4  -5 -21 1154.96  241.34  11
  -4  -5 -21 1197.73  213.64  10
  -4  -5 -22  133.66  109.67  11
  -4  -5 -22  -10.41   95.52  10
  -4  -5 -23 6750.34  488.70  11
  -4  -5 -23 6072.20  416.57  10
  -4  -5 -2430365.82  963.25  11
  -4  -5 -2427870.78  838.21  10
  -4  -5 -25 3213.19  283.74  10
  -4  -5 -26   20.08   62.49  10
  -4  -5 -27  242.64   87.33  10
  -4  -5 -2815683.84  450.81  10
  -4  -5 -2815963.64  460.21  12
  -4  -5 -29   50.05   45.70  10
  -4  -5 -29   85.57   43.95  12
   4   6 -29  422.40   99.11  15
   4   6 -28 2922.68  278.39  15
   4   6 -27 4440.47  379.53  15
   4   6 -2613725.34  734.68  15
   4   6 -2613351.41  740.51  14
   4   6 -25  162.56  124.76  15
   4   6 -25  441.21  188.00   8
   4   6 -25  333.93  163.47  14
   4   6 -24 9079.82  711.19  15
   4   6 -24 8962.92  672.13  14
   4   6 -24 8170.55  643.28   8
   4   6 -2310202.50  818.76  15
   4   6 -23 9873.13  732.43  14
   4   6 -23 9481.00  718.44   8
   4   6 -2213750.40 1012.18  15
   4   6 -2213064.46  853.14  14
   4   6 -2212641.81  843.33   8
   4   6 -2118450.89 1031.89   8
   4   6 -2117372.43  992.03  14
   4   6 -20 7387.08  666.56  14
   4   6 -20 6498.81  616.08   8
   4   6 -19  826.86  335.15  15
   4   6 -19  466.11  192.77  14
   4   6 -19  434.23  182.13   8
   4   6 -18 6043.19  733.00  15
   4   6 -18 5242.09  560.33  14
   4   6 -18 5141.35  551.14   8
   4   6 -17 7807.22  809.59  15
   4   6 -17 6396.79  603.47  14
   4   6 -17 6550.80  605.28   8
  -4   6  17 7297.10  627.65   6
   4   6 -16 4204.38  572.60  15
   4   6 -16 3104.11  419.41  14
   4   6 -16 2985.73  422.17   8
  -4   6  16 3249.44  437.04   6
   4   6 -15 4920.49  511.12  14
   4   6 -15 4096.43  470.20   8
   4   6 -15 5313.57  640.90  15
  -4   6  15 4204.43  522.54   6
   4  -6 -14 4866.32  755.88   4
  -4  -6  14 4566.05  916.04   1
   4   6 -14 6628.40  710.96  15
  -4   6  14 5244.82  562.91   6
   4   6 -14 5371.40  532.23  14
  -4  -6  13 8416.37 1230.56   1
   4  -6 -13 6739.77  942.24   4
   4   6 -13 8295.18  646.38  14
  -4   6  13 7963.31  731.31   6
  -4   6  12   19.38  186.74   6
  -4  -6  12  613.63  449.44   1
   4   6 -12  412.61  170.49  14
   4  -6 -12  206.73  298.65   4
  -4  -6  1123637.25 1988.23   1
   4  -6 -1120857.99 1555.41   4
   4   6 -1121475.29  998.21  14
  -4   6  1121377.41 1190.03   6
  -4  -6  1018047.91 1784.78   1
   4  -6 -1017137.02 1391.64   4
  -4   6  1018134.83 1108.65   6
   4  -6  -9 5869.60  815.86   4
  -4  -6   9 6297.73 1123.25   1
  -4   6   9 6509.23  678.22   6
  -4  -6   8  185.29  310.98   1
   4  -6  -8   57.58  218.72   4
   4   6  -7  848.22  389.18   3
   4  -6  -7  351.38  312.72   4
  -4  -6   7  979.77  614.62   1
   4   6  -643188.18 2764.27   3
  -4  -6   644216.91 2758.00   1
   4  -6  -641864.86 2080.24   4
   4   6  -5 8145.49 1222.07   3
  -4  -6   5 8961.06 1271.10   1
   4  -6  -5 7805.08  881.16   4
  -4  -6   4  162.77  312.37   1
   4   6  -4 -157.95  375.02   3
   4  -6  -4  -99.26  177.66   4
  -4  -6   3 2886.88  786.67   1
   4   6  -3 4080.62  926.39   3
   4  -6  -3 3656.83  586.35   4
   4   6  -247214.32 2945.83   3
  -4  -6   247572.39 2773.20   1
   4   6  -117465.07 1814.65   3
  -4  -6   116070.25 1608.69   1
   4   6   0 8381.24 1258.48   3
  -4  -6   0 7376.37 1091.27   1
   4   6   147190.93 2957.40   3
  -4  -6  -148880.63 2707.03   1
   4   6   242325.67 2777.08   3
  -4  -6  -240930.44 2456.56   1
   4   6   3 3781.53  917.18   3
  -4  -6  -3 3841.20  736.36   1
   4   6   420207.18 1930.43   3
  -4  -6  -418628.74 1667.04   1
   4   6   514520.33 1613.30   3
  -4  -6  -516868.94 1598.36   1
   4   6   621704.38 1964.73   3
  -4  -6  -620626.24 1668.23   1
   4   6   7 3752.23  851.30   3
  -4  -6  -7 4182.04  773.36   1
   4   6   814732.21 1565.02   3
  -4  -6  -815326.29 1327.78   1
  -4  -6  -9 7431.75  947.36   1
   4   6   9 6885.14 1128.99   3
  -4   6  -9 9355.20  815.45  13
  -4  -6 -10 7292.03  892.79   1
  -4  -6 -10 8162.45  509.82  10
   4   6  10 7275.80 1101.98   3
  -4   6 -10 7478.21 1436.22   5
  -4   6 -10 9556.92  804.24  13
   4   6  1112761.06 1447.10   3
  -4  -6 -1114317.76  674.48  10
  -4  -6 -1113310.34 1251.16   1
  -4   6 -1111213.06 2059.92   5
  -4  -6 -12 5749.90  435.30  10
   4   6  12 5300.87  889.83   3
  -4   6 -12 6120.31 1390.73   5
  -4  -6 -13 4788.00  404.25  10
  -4   6 -13 3158.28  998.52   5
  -4  -6 -14 6151.96  458.71  10
  -4  -6 -15  177.41  111.23  11
  -4  -6 -15  184.98   97.42  10
  -4  -6 -16   35.21   80.90  11
  -4  -6 -16  145.73   91.74  10
  -4  -6 -17 2619.24  349.08  11
  -4  -6 -17 2934.35  313.68  10
  -4  -6 -18 3721.81  395.88  11
  -4  -6 -18 3495.89  335.15  10
  -4  -6 -19 2811.19  341.86  11
  -4  -6 -19 2314.86  276.34  10
  -4  -6 -20  102.13  115.37  11
  -4  -6 -20  117.44   92.08  10
  -4  -6 -21 1312.08  234.63  11
  -4  -6 -21 1184.08  182.69  10
  -4  -6 -2212633.68  630.75  11
  -4  -6 -2210948.29  510.18  10
  -4  -6 -2310050.88  529.99  11
  -4  -6 -23 9429.83  450.83  10
  -4  -6 -24  231.01  101.42  11
  -4  -6 -24  155.81   73.85  10
  -4  -6 -25 1299.54  154.17  10
  -4  -6 -2610759.28  380.44  10
  -4  -6 -27 2799.60  178.37  10
  -4  -6 -28  552.45   68.60  10
   4   7 -26 3583.18  271.52  15
   4   7 -26 3660.39  339.19  14
   4   7 -2519205.66  711.38  15
   4   7 -2519046.80  821.34   8
   4   7 -2518764.95  818.72  14
   4   7 -24 5882.46  445.12  15
   4   7 -24 5883.46  490.54  14
   4   7 -24 5418.62  487.67   8
   4   7 -23 1908.60  266.38  15
   4   7 -23 1516.43  274.57  14
   4   7 -23 1765.22  301.62   8
   4   7 -22 4716.17  450.05  15
   4   7 -22 4327.31  468.68  14
   4   7 -22 4311.21  472.57   8
   4   7 -2110304.72  714.24  15
   4   7 -21 8471.38  659.33  14
   4   7 -21 8788.35  681.15   8
   4   7 -20 7747.74  660.23  15
   4   7 -20 6498.04  591.54  14
   4   7 -20 6114.02  588.17   8
   4   7 -19 5546.30  593.55  15
   4   7 -19 4995.12  514.82  14
   4   7 -19 4929.56  537.68   8
   4   7 -18 3138.46  413.97  14
   4   7 -18 2789.84  419.74   8
   4   7 -17  415.58  189.27  14
   4   7 -17  352.07  175.25   8
   4   7 -16 1474.07  290.79  14
   4   7 -16 1537.52  322.92   8
   4   7 -15 1933.88  344.00  14
   4   7 -14  104.85   87.27  14
   4   7 -13 4425.95  491.94  14
   4   7 -12 4505.40  500.05  14
  -4   7  12 3445.77  482.34   6
  -4   7  11 1731.72  379.98   6
   4   7 -11 1632.39  287.14  14
  -4   7  10  761.68  299.75   6
   4   7 -10  593.31  183.57  14
   4  -7 -10 1022.11  362.31   4
  -4  -7  10  608.45  581.90   1
  -4   7   9 1383.04  387.08   6
   4   7  -9 1345.77  258.22  14
   4  -7  -9  800.78  303.55   4
  -4  -7   9 1708.52  615.54   1
  -4  -7   810547.93 1352.36   1
   4  -7  -810301.12 1036.93   4
  -4   7   8 9698.54  847.61   6
  -4  -7   732137.43 2378.78   1
   4  -7  -727850.92 1685.44   4
  -4   7   727604.77 1402.19   6
  -4  -7   6 2789.46  756.94   1
   4   7  -6 1656.41  552.92   3
  -4   7   6 1868.69  375.88   6
   4  -7  -6 2202.94  469.28   4
  -4  -7   5 3689.57  869.13   1
   4   7  -5 3055.56  800.81   3
   4  -7  -5 3557.54  577.76   4
  -4   7   5 3465.10  525.57   6
   4   7  -420458.27 1866.95   3
   4  -7  -420157.13 1412.61   4
  -4  -7   420079.29 1825.98   1
  -4   7   419430.43 1181.77   6
  -4  -7   331658.30 2272.85   1
   4   7  -335676.12 2473.05   3
  -4   7   334287.91 1543.54   6
  -4  -7   2  415.78  510.58   1
  -4   7   2  762.88  240.12   6
  -4  -7   125150.34 1985.82   1
  -4   7   125466.39 1303.89  13
   4   7   020921.19 1901.34   3
  -4   7   019703.54 1159.61  13
  -4  -7   020154.69 1736.74   1
   4   7   111939.03 1449.75   3
  -4  -7  -1 9766.95 1229.58   1
  -4   7  -112237.54  913.91  13
  -4  -7  -2 2083.52  634.80   1
   4   7   2 3132.03  747.65   3
  -4   7  -2 2475.69  425.42  13
   4   7   340785.65 2602.00   3
  -4  -7  -337295.43 2294.20   1
  -4   7  -341238.08 1721.32  13
   4   7   415377.60 1619.77   3
  -4  -7  -414848.73 1433.86   1
  -4   7  -418773.95 1191.98  13
   4   7   5  856.63  493.65   3
  -4  -7  -5 1558.50  483.66   1
  -4   7  -5 1210.93  354.51  13
  -4  -7  -6 5963.77  844.23   1
   4   7   6 5880.15  954.89   3
  -4   7  -6 7525.65  826.66  13
   4   7   713085.54 1435.55   3
  -4  -7  -713196.84 1186.63   1
  -4   7  -8 7654.68  762.65  13
  -4  -7  -8 5750.20  799.43   1
   4   7   8 6513.06 1001.26   3
  -4  -7  -9 8070.53  934.78   1
  -4   7  -9 9329.58  815.08  13
  -4   7 -10 1427.97  352.66  13
  -4   7 -11 1435.99  336.92  13
  -4   7 -12 4024.36  516.36  13
  -4  -7 -13 7882.83  461.79  10
  -4   7 -13 8499.33  728.35  13
  -4  -7 -14 1542.76  206.57  10
  -4  -7 -15 3706.93  388.17  11
  -4  -7 -15 3774.57  314.06  10
  -4  -7 -16 3436.68  361.75  11
  -4  -7 -16 3636.92  312.48  10
  -4  -7 -17  805.25  185.01  11
  -4  -7 -17  762.38  167.37  10
  -4  -7 -18  197.74  106.05  11
  -4  -7 -18   67.26   61.55  10
  -4  -7 -19  348.34  124.21  11
  -4  -7 -19   75.63   73.65  10
  -4  -7 -20 3495.01  333.94  11
  -4  -7 -20 3593.16  278.02  10
  -4  -7 -21 5572.76  393.24  11
  -4  -7 -21 5503.07  321.99  10
  -4  -7 -22  373.38  111.66  11
  -4  -7 -22  330.03   90.68  10
  -4  -7 -23  303.89  106.62  11
  -4  -7 -23    2.21   50.73  10
  -4  -7 -24 4908.44  288.33  11
  -4  -7 -24 4492.56  234.01  10
  -4  -7 -25 7709.21  272.93  10
   4   8 -25  317.99  113.94  14
   4   8 -24 1112.61  200.41   8
   4   8 -24 1067.68  194.77  14
   4   8 -2323538.74  879.94  14
   4   8 -2323756.25  902.18   8
   4   8 -22   -5.52   89.14  14
   4   8 -22   62.99  132.10   8
   4   8 -21 4004.34  421.89  14
   4   8 -21 4165.71  423.70   8
   4   8 -20 2927.51  372.77  14
   4   8 -20 2810.79  374.51   8
   4   8 -19 6854.34  570.72  14
   4   8 -19 6411.45  573.45   8
   4   8 -18  261.93  146.21  14
   4   8 -18  279.51  169.07   8
   4   8 -17 1096.37  236.56  14
   4   8 -17 1521.85  289.12   8
   4   8 -16 1917.75  342.25   8
   4   8 -16 2223.48  352.10  14
   4   8 -15  880.86  228.00   8
   4   8 -15  837.86  208.26  14
   4   8 -14  -46.55  109.30  14
  -4   8  14 -125.24   74.61  13
   4   8 -13  589.34  202.46  14
  -4   8  13 -228.51  131.59  13
   4   8 -12  903.57  255.89  14
  -4   8  12  778.70  238.90  13
   4   8 -11  540.24  189.09  14
  -4   8  11 -126.68   91.98  13
   4   8 -10  972.95  275.41  14
  -4   8  10  751.48  233.49  13
   4   8  -917696.18  951.71  14
  -4   8   915906.19  951.64  13
   4   8  -8 3137.42  390.47  14
  -4   8   8 2444.63  387.99  13
  -4  -8   7 4715.37  456.78   9
  -4   8   7 4463.67  524.03  13
  -4   8   6 3337.84  469.14  13
  -4   8   523715.49 1193.14  13
  -4   8   4 1697.51  334.09  13
  -4   8   321555.94 1150.17  13
   4   8  -2 4136.08  852.67   3
  -4   8   2 4223.37  522.77  13
  -4   8   128733.97 1345.85  13
  -4   8   0 5214.51  587.20  13
  -4   8  -156265.21 1923.38  13
  -4   8  -2 8389.38  763.70  13
  -4   8  -3  631.45  223.89  13
  -4   8  -4  905.02  288.47  13
  -4   8  -538101.82 1613.80  13
  -4   8  -6 5708.95  629.12  13
  -4   8  -7 1852.00  390.07  13
  -4   8  -8 2519.65  454.32  13
  -4   8  -918596.13 1186.15  13
  -4   8 -10  909.51  301.34  13
  -4   8 -1116751.27 1055.49  13
  -4   8 -12  967.55  296.79  13
  -4   8 -13   27.00  110.48  13
  -4   8 -14 2564.03  379.31  13
  -4  -8 -15   97.04   76.17  11
  -4  -8 -16 1125.37  194.11  11
  -4  -8 -17  598.11  145.30  11
  -4  -8 -18  998.74  173.88  11
  -4  -8 -19 2876.03  271.62  11
  -4  -8 -20   -7.25   77.87  11
  -4  -8 -21   68.28   59.01  11
  -4  -8 -22 3035.76  228.86  11
  -4  -8 -2312624.53  407.76  11
   4   9 -23 2472.25  223.71  14
   4   9 -23 2452.15  237.66   8
   4   9 -22  504.99  129.55  14
   4   9 -22  613.60  140.48   8
   4   9 -2115598.59  653.40  14
   4   9 -2114755.00  663.39   8
   4   9 -20  -18.82   87.24  14
   4   9 -20   41.16   90.98   8
   4   9 -19 6039.88  461.47  14
   4   9 -19 5437.54  459.18   8
   4   9 -18  216.94   96.15  14
   4   9 -18  206.35  123.95   8
   4   9 -17 5926.42  494.19  14
   4   9 -17 5099.75  471.61   8
   4   9 -16  431.53  151.26  14
   4   9 -16  443.53  171.43   8
   4   9 -15 2757.42  371.94  14
   4   9 -15 2522.72  364.09   8
   4   9 -14  117.68  123.45  14
   4   9 -13  237.16  144.52  14
  -4   9  13  368.96  133.75  13
   4   9 -12  315.59  168.42  14
  -4   9  12  227.80  128.66  13
   4   9 -11  752.01  213.75  14
  -4   9  11  826.33  200.19  13
   4   9 -10 1663.52  321.07  14
  -4   9  10 1473.66  283.72  13
   4   9  -9  747.51  247.20  14
  -4   9   9  612.50  192.47  13
   4   9  -8  449.18  171.20  14
  -4   9   8  924.69  215.72  13
  -4   9   711441.36  768.99  13
  -4  -9   6  -67.92   93.66   9
  -4   9   6  212.21  153.43  13
  -4   9   513572.03  849.98  13
  -4   9   4  351.54  173.70  13
  -4   9   313350.31  858.96  13
  -4   9   2 1663.51  349.37  13
  -4   9   151854.20 1697.33  13
  -4   9   0  603.55  205.47  13
  -4   9  -1 4445.70  501.76  13
  -4   9  -2  728.34  230.26  13
  -4   9  -361317.93 1876.25  13
  -4   9  -4  692.84  240.03  13
  -4   9  -5  282.25  165.54  13
  -4   9  -6   29.18  116.02  13
  -4   9  -737214.55 1486.35  13
  -4   9  -8 1365.08  322.70  13
  -4   9  -9 3937.53  511.88  13
  -4   9 -10  612.63  249.04  13
  -4   9 -11 6903.33  566.53  14
  -4   9 -11 7146.38  657.80  13
  -4   9 -12  889.57  264.24  13
  -4   9 -12  780.50  186.55  14
  -4   9 -13  456.02  189.72  13
  -4   9 -14  492.02  171.83  13
  -4  -9 -15  135.05   91.26  11
  -4   9 -15  159.47   99.69  13
  -4  -9 -16  770.50  145.43  11
  -4  -9 -17 4053.79  297.97  11
  -4  -9 -18   33.63   67.62  11
  -4  -9 -19  370.66   90.21  11
  -4  -9 -20   18.23   44.87  11
  -4  -9 -21 9682.77  338.66  11
  -4  -9 -22   31.14   37.77  11
   4  10 -21 3408.23  241.71   8
   4  10 -20 2638.63  200.13  14
   4  10 -20 2728.88  249.00   8
   4  10 -19 3085.71  249.01  14
   4  10 -19 3314.39  284.31   8
   4  10 -18  412.91  107.84  14
   4  10 -18  589.06  138.13   8
   4  10 -17 3317.97  296.96  14
   4  10 -17 3137.37  309.15   8
   4  10 -16 2137.71  244.30  14
   4  10 -16 2025.28  254.93   8
   4  10 -15  136.35   73.99  14
   4  10 -15   89.64   95.29   8
   4  10 -14  875.98  163.12  14
   4  10 -14  772.87  192.39   8
   4  10 -13    7.72   68.47  14
   4  10 -13  141.12  118.41   8
   4  10 -12 1771.28  238.96  14
  -4  10  12 1557.33  199.39  13
   4  10 -11 1131.86  199.07  14
  -4  10  11  930.76  181.91  13
   4  10 -10 4468.81  388.65  14
  -4  10  10 4071.06  365.29  13
  -4  10   9 9067.11  564.87  13
   4  10  -9 9912.12  570.17  14
  -4  10   8  795.40  200.27  13
  -4  10   7  173.48  124.77  13
  -4  10   6 5496.77  481.64  13
  -4 -10   514427.00  713.52   9
  -4  10   513074.64  738.45  13
  -4  10   4 1656.96  281.04  13
  -4  10   312582.43  747.07  13
  -4  10   2 8634.48  629.86  13
  -4  10   1 9321.69  653.28  13
  -4  10   0 1407.23  269.94  13
  -4  10  -129312.28 1171.34  13
  -4  10  -2 6533.06  557.20  13
  -4  10  -3  329.14  161.27  13
  -4  10  -4 6270.98  556.60  13
  -4  10  -524911.33 1076.22  13
  -4  10  -6 5193.24  498.50  13
  -4  10  -7 1131.96  251.61  13
  -4  10  -8 1999.06  322.03  13
  -4  10  -910185.11  661.29  14
  -4  10  -9 9319.62  647.55  13
  -4  10 -10 7761.43  562.79  14
  -4  10 -10 7556.35  588.67  13
  -4  10 -11 3716.43  373.32  14
  -4  10 -11 3780.32  410.48  13
  -4  10 -12 2429.02  295.88  14
  -4  10 -12 2932.59  357.22  13
  -4 -10 -13  288.24   91.39  11
  -4  10 -13  357.08  163.88  13
  -4 -10 -14 2599.69  223.85  11
  -4  10 -14 2872.50  312.27  13
  -4 -10 -15  223.29   78.11  11
  -4 -10 -16  214.13   75.31  11
  -4 -10 -17  146.41   64.01  11
  -4 -10 -18 3216.22  196.29  11
  -4 -10 -19 2233.78  146.70  11
   4  11 -17   38.25   51.41   8
   4  11 -16 1931.19  186.13   8
   4  11 -15  435.67   83.67  14
   4  11 -15  746.91  134.38   8
   4  11 -14  825.71  146.72   8
   4  11 -14  740.49  116.79  14
   4  11 -13 2022.02  174.63  14
   4  11 -13 2132.98  224.21   8
   4  11 -12 1637.09  159.11  14
   4  11 -12 1538.54  202.04   8
   4  11 -11 1688.95  214.52   8
  -4  11  10   43.10   36.65  13
  -4  11   9 1479.60  183.31  13
  -4  11   8 8536.81  453.58  13
  -4  11   711589.65  550.70  13
  -4  11   6  324.65  115.21  13
  -4  11   5  154.47  107.99  13
  -4  11   4 9595.33  545.81  13
  -4 -11   3 9680.81  437.50   9
  -4  11   3 9322.36  548.19  13
  -4 -11   2   12.94   39.87   9
  -4  11   2  -10.34   80.16  13
  -4  11   1 6001.55  457.11  13
  -4  11   018015.78  781.03  13
  -4  11  -1 2152.23  286.23  13
  -4  11  -2 4121.79  390.98  13
  -4  11  -3 6277.70  470.63  13
  -4  11  -4 6786.96  486.69  13
  -4  11  -5  161.19  129.12  13
  -4  11  -6 2678.17  307.29  13
  -4  11  -7 4335.04  369.80  14
  -4  11  -7 3883.53  365.18  13
  -4  11  -8 6671.04  436.72  14
  -4  11  -8 6054.69  436.13  13
  -4  11  -9 5036.71  371.16  14
  -4  11  -9 4442.37  363.23  13
  -4  11 -10 3514.19  304.08  14
  -4  11 -10 3043.93  291.19  13
  -4 -11 -11   -6.26   51.73  11
  -4  11 -11  -51.00   51.38  14
  -4  11 -11  103.55   89.71  13
  -4 -11 -12 1071.57  130.22  11
  -4  11 -12 1011.82  165.65  13
  -4 -11 -13 1685.88  150.77  11
  -4 -11 -14  327.49   66.77  11
  -4 -11 -15 1478.00  120.65  11
  -4 -11 -16 1435.70  107.36  11
   4  12 -12   71.68   35.45   8
   4  12 -11 3099.14  182.85   8
   4  12 -10 3924.22  216.25   8
   4  12  -9  706.96  102.05   8
   4  12  -8  142.77   55.48   8
   4  12  -7  969.89  116.70   8
  -4  12   7 1000.93  117.41  13
  -4  12   6 8122.58  339.47  13
  -4  12   5 3044.39  222.78  13
  -4  12   4  103.14   71.70  13
  -4  12   3  582.37  116.11  13
  -4  12   214569.30  526.92  13
  -4  12   1 1094.90  161.43  13
  -4 -12   0 1026.78  106.84   9
  -4  12   0 1236.73  167.78  13
  -4  12  -1 2904.48  251.65  13
  -4 -12  -1 2840.75  179.73   9
  -4 -12  -210923.42  345.95   9
  -4  12  -210930.70  476.11  13
  -4 -12  -3 -105.87   58.47   9
  -4  12  -3  -29.47   66.47  13
  -4 -12  -4 4523.76  224.66   9
  -4  12  -4 4541.80  285.32  14
  -4  12  -4 4581.16  308.81  13
  -4  12  -5 2192.42  194.50  14
  -4  12  -5 2265.53  217.14  13
  -4  12  -6 2954.88  217.60  14
  -4  12  -6 3007.77  244.75  13
  -4  12  -7 2280.50  175.46  14
  -4  12  -7 2390.94  211.89  13
  -4 -12  -8 2747.95  161.79  11
  -4  12  -8 2711.71  213.01  13
  -4 -12  -9   29.68   18.41  11
  -4  12  -9   26.50   55.01  13
  -4 -12 -10  911.40   88.28  11
  -4 -12 -11 2447.55  130.32   9
   5   0 -31 9122.45  376.64  15
   5   0 -30   57.03   59.65  15
   5   0 -29 3815.10  319.85  15
   5   0 -28    0.47  109.90  15
   5   0 -2711279.63  682.14  15
   5   0 -26   35.22  122.47  15
   5   0 -2515392.67  918.77  15
   5   0 -24   68.44  105.03  15
   5   0 -2311459.89  879.81  15
   5   0 -22  -32.64  110.95  15
   5   0 -2148923.12 1843.78  15
   5   0 -20 -256.86  191.05  15
   5   0 -19 1077.14  385.22   4
   5   0 -18 -107.65  161.60   4
   5   0 -1747047.66 2386.69   4
   5   0 -16  -71.95  254.68   4
   5   0 -15 4658.04  745.05   4
   5   0 -14  279.21  229.33   4
   5   0 -1327643.50 1574.97   4
   5   0 -12  253.37  213.86   4
   5   0 -1119162.03 1184.10   4
   5   0 -10  -35.58   97.24   4
   5   0  -9  267.81  132.58   4
   5   0  -8 -267.74  149.98   2
  -5   0   8  -21.07  280.28   1
   5   0  -8  275.93  126.39   4
  -5   0   7 9149.47 1273.27   1
   5   0  -710863.63  700.52   4
  -5   0   6 -181.68  354.04   1
  -5   0   5 6794.00 1089.30   1
  -5   0   4  -62.57  146.94   1
  -5   0   325837.85 2158.02   1
  -5   0   2 -805.12  507.81   1
  -5   0   110750.80 1410.59   1
  -5   0   0 -244.96  396.26   1
  -5   0  -1 231965.   6083.   1
  -5   0  -2   28.50  191.72   1
  -5   0  -378561.32 3555.50   1
  -5   0  -4  105.93  290.39   1
  -5   0  -523639.24 1828.85   1
  -5   0  -6 -474.02  412.01   1
  -5   0  -798455.96 3605.86   1
  -5   0  -8  -69.25  274.82   1
   5   0   9 7121.32  804.27   2
  -5   0  -9 5817.86  903.79   1
   5   0  10 -190.25  215.02   2
   5   0  1184100.04 2798.99   2
   5   0  12  278.77  154.54   2
   5   0  1315410.22 1260.52   2
   5   0  14   19.68  121.51   2
  -5   0 -1514741.03 1016.13  10
  -5   0 -16  396.19  177.50  10
  -5   0 -17  419.86  194.58  10
  -5   0 -18   -7.49  228.35  10
  -5   0 -19 1699.58  411.90  10
  -5   0 -20 -133.32  212.94  10
  -5   0 -21 3419.92  497.38  10
  -5   0 -22  164.73  111.58  12
  -5   0 -22  116.10  170.17  10
  -5   0 -23 1270.38  275.87  12
  -5   0 -23 1476.47  311.17  10
  -5   0 -24  -59.44  119.24  12
  -5   0 -24 -292.63  134.65  10
  -5   0 -2521131.05 1024.36  12
  -5   0 -2525241.33 1037.08  10
  -5   0 -26  268.37  141.40  10
  -5   0 -26   64.62  132.84  12
  -5   0 -27 3903.11  323.60  10
  -5   0 -27 3361.69  357.65  12
  -5   0 -28 -146.89   95.39  10
  -5   0 -28  -69.58   91.21  12
  -5   0 -2921626.39  691.47  12
   5   1 -32   -6.24   18.60  15
   5   1 -31  685.57  127.73  15
   5  -1 -30 1046.91  131.07  15
   5   1 -30 1174.93  183.86  15
   5  -1 -2914184.72  539.90  15
   5   1 -2914306.28  686.11  15
   5  -1 -28  100.03   68.00  15
   5   1 -28  169.59   80.96  15
   5   1 -27 5960.75  531.27  15
   5  -1 -27 6498.72  460.93  15
   5  -1 -26 4291.14  410.65  15
   5   1 -26 3896.48  484.95  15
   5   1 -2522177.51 1190.55  15
   5  -1 -2523585.99 1023.26  15
   5   1 -24  947.28  306.99  15
   5  -1 -24 1109.94  266.14  15
   5  -1 -2341648.67 1542.00  15
   5   1 -2337867.82 1687.41  15
   5  -1 -22 7093.60  640.41  15
   5   1 -22 6633.55  717.77  15
   5  -1 -21 4196.56  520.43  15
   5   1 -21 4581.45  612.15  15
   5  -1 -20 6581.54  634.07  15
   5   1 -20 5644.67  662.45  15
   5  -1 -1939287.05 2278.47   4
   5  -1 -1939343.75 1528.44  15
   5  -1 -18 3376.05  686.38   4
   5   1 -17  510.30  155.74   8
   5  -1 -17  742.03  388.31   4
   5   1 -16 5216.80  482.85   8
   5  -1 -16 5390.89  866.75   4
   5  -1 -1533956.06 1944.29   4
   5  -1 -14 2655.04  518.10   4
   5  -1 -13 7975.96  893.87   4
   5  -1 -12 4482.61  626.29   4
   5  -1 -11  838.03  274.34   4
   5  -1 -10  -53.37   80.23   4
   5  -1  -9  902.10  243.60   4
  -5  -1   8 1059.94  477.82   1
  -5   1   8 1092.72  486.64   1
   5  -1  -8 1480.65  283.69   4
   5   1  -8 1454.86  398.37   2
  -5  -1   7 1173.56  513.98   1
  -5   1   7 1720.86  534.31   1
   5  -1  -7  876.83  222.04   4
   5   1  -7 1660.94  452.59   2
  -5  -1   6 5213.01  982.80   1
  -5   1   6 7143.83 1148.40   1
   5   1  -6 5970.63  751.49   2
   5  -1  -6 6027.94  487.12   4
  -5  -1   523110.55 1997.61   1
  -5   1   525751.16 2078.99   1
   5   1  -526114.91 1523.17   2
  -5  -1   4 6070.55 1110.37   1
   5   1  -4 7569.46  815.94   2
  -5   1   4 7137.25 1097.31   1
  -5   1   3 -337.48  638.47   1
  -5  -1   3 1378.45  655.08   1
   5   1  -3  739.15  300.92   2
   5   1  -2 6227.63  739.88   2
  -5   1   2 4830.10  979.34   1
  -5  -1   2 5358.39 1043.95   1
   5   1  -1 115178.   3096.   2
  -5  -1   1 115003.   4618.   1
  -5   1   1 111552.   4068.   1
  -5  -1   0 9568.92 1337.87   1
   5   1   0 8860.96  869.36   2
  -5   1   0 7997.40 1156.26   1
  -5  -1  -117685.87 1807.20   1
  -5   1  -118419.89 1669.26   1
   5   1   118989.25 1284.60   2
  -5   1  -221280.53 1803.19   1
   5   1   222159.76 1385.83   2
  -5  -1  -222500.44 1991.97   1
   5   1   3 101868.   2990.   2
  -5  -1  -398296.14 4091.82   1
  -5   1  -394100.32 3611.03   1
  -5   1  -4 7352.83  956.34   1
   5   1   4 7873.77  844.45   2
  -5  -1  -4 7646.50 1202.40   1
   5   1   585519.75 2816.09   2
  -5  -1  -583972.21 3827.93   1
  -5   1  -616767.55 1455.37   1
   5   1   618756.53 1355.50   2
  -5  -1  -618888.26 1704.01   1
  -5  -1  -710241.89 1225.85   1
  -5   1  -7 9393.17 1074.60   1
   5   1   712128.26 1108.44   2
  -5  -1  -8  528.52  308.10   1
   5   1   8  865.45  302.08   2
  -5  -1  -968796.05 3002.22   1
   5   1   974882.80 2768.88   2
  -5  -1 -1013234.64 1337.77   1
   5   1  1015164.01 1270.21   2
   5   1  11  380.17  277.90   2
   5   1  12 1103.78  343.61   2
   5  -1  1324317.12 1495.42   2
   5   1  1325753.86 1702.16   2
  -5  -1 -14 7528.54  620.93  11
  -5  -1 -14 7044.70  765.27  10
   5  -1  14 7440.16  839.54   2
   5   1  14 6388.11  875.78   2
  -5  -1 -15 8039.29  643.61  11
  -5   1 -15 7857.34  669.45  10
  -5  -1 -15 7722.87  793.30  10
   5   1  15 7685.37  946.83   2
  -5  -1 -16  270.97  120.38  11
  -5   1 -16  240.05  182.49  10
  -5  -1 -16   -1.18  220.88  10
  -5  -1 -17 1155.30  291.16  11
  -5   1 -17 1645.92  332.64  10
  -5  -1 -17  631.08  303.51  10
  -5   1 -18 5749.60  619.23  10
  -5  -1 -18 5029.20  671.51  10
  -5   1 -18 5787.79  558.68  12
  -5   1 -19  151.32  129.88  12
  -5   1 -19   81.47  126.22  10
  -5  -1 -19  -61.14  170.77  10
  -5   1 -20  133.94  120.51  12
  -5   1 -20   19.16  129.79  10
  -5  -1 -20   56.68  249.86  10
  -5   1 -21 1451.20  301.91  12
  -5   1 -21 1112.89  316.03  10
  -5  -1 -21 1048.53  328.15  10
  -5   1 -22 1431.62  283.98  10
  -5  -1 -22 1576.52  331.70  10
  -5   1 -22 1531.73  285.03  12
  -5   1 -23 4975.12  500.18  10
  -5  -1 -23 4398.68  500.23  10
  -5   1 -23 4152.50  485.87  12
  -5  -1 -24  184.65  146.84  12
  -5  -1 -24  231.46  159.24  10
  -5   1 -24  276.26  150.97  12
  -5  -1 -25  397.45  170.29  12
  -5  -1 -25  595.73  187.81  10
  -5   1 -25  322.49  170.63  12
  -5  -1 -26 3012.75  330.54  10
  -5   1 -26 2556.23  364.39  12
  -5  -1 -26 2860.74  345.52  12
  -5  -1 -2717935.47  697.30  10
  -5  -1 -2717316.33  743.99  12
  -5   1 -28   10.01   87.97  12
  -5  -1 -28  244.70   91.19  10
  -5  -1 -28  164.41   93.80  12
  -5  -1 -29 3976.14  245.09  10
  -5  -1 -29 4427.40  303.14  12
  -5  -1 -30 2969.46  209.61  12
   5   2 -32 5580.16  276.28  15
   5   2 -3110700.81  469.22  15
   5   2 -30   70.35   63.34  15
   5   2 -29 1508.99  238.49  15
   5   2 -2810258.89  661.85  15
   5   2 -2716228.66  901.53  15
   5   2 -26 -128.31  144.32  15
   5   2 -2511441.55  897.23  15
   5   2 -2421707.71 1312.31  15
   5   2 -2313750.44 1077.78  15
   5   2 -22 2294.43  475.89  15
   5   2 -2133121.68 1700.74  15
   5   2 -2012636.66  862.97  14
   5   2 -2011700.30  989.79  15
   5   2 -2012784.17  831.14   8
   5   2 -19   63.27  136.67  14
   5   2 -19  152.34  110.23   8
   5   2 -18 6261.81  587.28  14
   5   2 -18 6297.90  570.05   8
   5  -2 -18 5948.35  881.11   4
  -5   2  1719618.11  893.71   6
   5   2 -1720390.86 1031.25  14
   5   2 -1720509.09 1016.79   8
   5  -2 -1718807.64 1604.63   4
  -5   2  1619860.78  871.60   6
   5   2 -1619226.79  967.53  14
   5   2 -1619800.98  971.86   8
   5  -2 -1618134.06 1541.90   4
   5  -2 -15 4342.01  747.47   4
   5  -2 -14 3312.05  645.92   4
   5  -2 -13 1777.54  471.40   4
   5  -2 -12 4263.88  687.93   4
   5  -2 -1110836.90 1022.00   4
   5  -2 -10   80.83  143.55   4
  -5  -2   921322.49 1989.60   1
   5  -2  -925618.13 1396.37   4
  -5  -2   8 7670.49 1184.00   1
   5  -2  -8 8937.29  781.15   4
   5   2  -8 8948.19 1035.44   2
  -5  -2   711691.17 1490.81   1
   5  -2  -712271.53  846.82   4
   5   2  -712266.73 1233.88   2
  -5  -2   6 3834.35  834.12   1
   5   2  -6 4782.40  747.40   2
  -5  -2   5 4521.40  923.53   1
   5   2  -5 5487.64  811.17   2
  -5  -2   415605.79 1691.25   1
   5   2  -416931.97 1368.52   2
  -5  -2   321331.48 1995.98   1
   5   2  -323270.92 1592.05   2
   5   2  -2 3492.20  621.75   2
  -5  -2   2 3249.57  870.06   1
  -5  -2   1 1673.97  677.95   1
   5   2  -1 2433.62  554.29   2
  -5  -2   029114.69 2330.19   1
   5   2   028061.49 1712.48   2
  -5  -2  -193113.86 4069.53   1
   5   2   191621.02 3094.83   2
  -5  -2  -2  772.79  473.26   1
   5   2   2  837.01  340.67   2
  -5  -2  -326211.43 2154.86   1
   5   2   325057.27 1647.60   2
   5   2   453894.81 2442.66   2
  -5  -2  -454386.21 3107.91   1
   5   2   510139.77 1077.60   2
  -5  -2  -510591.98 1405.77   1
  -5   2  -6  294.99  468.01   5
  -5  -2  -6 1110.04  444.71   1
   5   2   6  634.67  270.72   2
  -5   2  -733318.43 2509.26   5
   5   2   740411.46 2185.28   2
  -5  -2  -736142.04 2361.66   1
  -5  -2  -830632.37 2092.72   1
  -5   2  -828441.56 2345.36   5
   5   2   835700.83 2064.00   2
  -5   2  -9 3191.87  856.11   5
  -5  -2  -9 4248.04  823.72   1
   5   2   9 4131.86  714.77   2
  -5   2 -10 2607.70  808.20   5
  -5  -2 -10 3677.16  737.53   1
   5   2  10 4276.47  705.40   2
  -5   2 -1116533.44 1828.43   5
  -5  -2 -1119917.10 1620.91   1
   5   2  1119310.42 1537.83   2
  -5   2 -12 9706.49 1432.64   5
   5   2  1211336.82 1202.87   2
  -5   2 -13 9452.31 1344.70   5
  -5  -2 -1310161.84  871.34  10
   5   2  1310280.50 1141.08   2
   5   2  14 2372.26  576.33   2
  -5  -2 -14 2378.37  364.12  11
  -5   2 -14 1817.04  647.99   5
  -5  -2 -14 1765.55  407.76  10
  -5   2 -14 3107.02  380.24  12
  -5   2 -15  649.15  206.73  12
  -5  -2 -15  400.69  191.17  11
  -5   2 -15  306.55  328.90   5
  -5  -2 -15  357.22  223.32  10
  -5  -2 -16 5208.84  562.50  11
  -5  -2 -16 5431.88  662.79  10
  -5   2 -16 4331.09  947.98   5
  -5   2 -16 5672.35  518.18  12
  -5   2 -17 1538.90  303.55  12
  -5  -2 -17 1439.00  307.70  11
  -5  -2 -17 1513.06  383.00  10
  -5   2 -18  -58.32   86.20  12
  -5  -2 -18   -0.86   54.53  11
  -5   2 -19 1987.63  353.34  12
  -5  -2 -19 1503.80  341.95  11
  -5  -2 -19 1885.70  378.53  10
  -5  -2 -20 2930.43  442.34  10
  -5   2 -20 2491.75  376.38  12
  -5  -2 -21  270.69  183.13  10
  -5   2 -21  401.68  193.51  12
  -5  -2 -22   20.56   86.89  10
  -5   2 -22  151.67  129.67  12
  -5  -2 -23 7934.82  600.87  10
  -5   2 -23 6962.84  619.24  12
  -5  -2 -24 2344.84  323.21  10
  -5   2 -24 2105.39  350.06  12
  -5  -2 -25 6111.67  463.45  10
  -5   2 -25 4885.12  492.13  12
  -5  -2 -26  821.01  183.58  12
  -5  -2 -26  955.47  177.54  10
  -5   2 -26 1102.34  239.50  12
  -5  -2 -27   -5.20  100.23  12
  -5  -2 -27  223.90   90.61  10
  -5  -2 -28 8184.37  400.96  10
  -5  -2 -28 8630.00  440.58  12
  -5  -2 -29 7939.83  336.93  10
  -5  -2 -29 8236.65  376.97  12
  -5  -2 -30   57.34   41.18  12
   5   3 -31  850.33  140.97  15
   5   3 -3012109.86  553.07  15
   5   3 -29 2647.64  297.08  15
   5   3 -28  509.35  183.57  15
   5   3 -27  110.70  118.03  15
   5   3 -2620383.41 1095.64  15
   5   3 -25 3488.43  497.09  15
   5   3 -24   -8.29  225.41  15
   5   3 -2312066.15 1024.71  15
   5   3 -2227547.45 1571.22  15
   5   3 -2228376.84 1277.86  14
   5   3 -2227734.18 1238.04   8
   5   3 -21 1015.36  328.13  15
   5   3 -21  876.19  245.54  14
   5   3 -21  999.33  243.49   8
   5   3 -20 7450.60  826.77  15
   5   3 -20 7517.29  675.52  14
   5   3 -20 7075.28  636.87   8
   5   3 -19 5770.65  746.56  15
   5   3 -19 6730.65  625.34  14
   5   3 -19 6374.93  607.83   8
  -5   3  1818666.15  959.28   6
   5   3 -1819920.01 1068.10  14
   5   3 -1818967.08 1017.67   8
  -5   3  1713659.51  815.12   6
   5   3 -1715384.22  916.89  14
   5   3 -1713931.43  858.83   8
   5  -3 -1712017.60 1293.60   4
  -5   3  16 6062.12  529.46   6
   5   3 -16 5858.10  563.35  14
   5   3 -16 6348.25  566.71   8
   5  -3 -16 4958.07  823.56   4
  -5   3  15 5633.35  499.32   6
   5   3 -15 5620.08  531.15  14
   5   3 -15 5446.09  515.63   8
   5  -3 -15 5309.39  841.83   4
   5  -3 -1424427.20 1777.30   4
   5  -3 -1333806.29 2037.41   4
   5  -3 -12 6134.80  878.57   4
  -5  -3  11 9607.98 1368.78   1
   5  -3 -1111169.95 1116.02   4
  -5  -3  10 7096.71 1154.03   1
   5  -3 -10 6920.46  830.51   4
  -5  -3   910064.75 1444.55   1
   5  -3  -910682.65 1001.78   4
  -5  -3   8 5489.14 1011.70   1
   5  -3  -8 4892.66  664.83   4
  -5  -3   710943.30 1416.26   1
   5  -3  -711382.81  925.12   4
  -5  -3   639336.92 2700.07   1
   5   3  -5  292.56  117.38   2
  -5  -3   5  162.29  358.55   1
  -5  -3   4 5029.80  974.91   1
   5   3  -4 5438.30  864.06   2
  -5  -3   313146.43 1568.20   1
   5   3  -313363.44 1337.08   2
  -5  -3   230468.27 2370.65   1
   5   3  -231905.78 2043.47   2
  -5  -3   117437.94 1823.09   1
   5   3  -117846.48 1530.15   2
  -5  -3   012771.02 1560.37   1
   5   3   012751.50 1290.61   2
   5   3   1   20.77  196.45   2
  -5  -3  -1 -300.63  469.72   1
   5   3   287422.83 3356.88   2
  -5  -3  -284282.42 3842.41   1
  -5  -3  -310178.97 1368.64   1
   5   3   312971.97 1305.07   2
   5   3   4 1414.62  450.72   2
  -5   3  -4  668.12  437.33   5
  -5  -3  -4  978.78  470.49   1
   5   3   529955.05 2019.54   2
  -5  -3  -529708.26 2294.56   1
  -5   3  -650770.66 3344.43   5
   5   3   654888.63 2743.86   2
  -5  -3  -657237.32 3204.03   1
   5   3   7 2399.46  575.80   2
  -5  -3  -7 1629.70  506.04   1
  -5  -3  -8 3488.07  730.99   1
   5   3   8 3471.25  746.45   2
  -5   3  -8 2772.41  829.52   5
  -5  -3  -918937.57 1658.76   1
  -5   3  -914037.07 1814.79   5
   5   3   918197.06 1597.58   2
  -5  -3 -1034077.92 2167.53   1
   5   3  1032501.76 2137.77   2
  -5  -3 -11 7816.11 1025.50   1
  -5   3 -11 5349.69 1172.90   5
  -5   3 -1214783.06 1871.08   5
  -5  -3 -1217666.84 1074.08  10
  -5  -3 -1218920.79 1599.73   1
  -5  -3 -13 2996.67  420.47  11
  -5   3 -13 3086.31  911.61   5
  -5  -3 -13 2410.33  417.95  10
  -5   3 -13 2978.57  357.46  12
  -5  -3 -14 3360.28  501.37  11
  -5  -3 -14 3620.01  474.38  10
  -5   3 -14 3193.35  914.36   5
  -5   3 -14 3063.92  375.49  12
  -5  -3 -15 9985.79  818.18  11
  -5  -3 -1511069.57  824.83  10
  -5   3 -1510753.84 1600.52   5
  -5   3 -1511676.41  754.62  12
  -5  -3 -16  760.44  240.27  11
  -5  -3 -16  776.24  250.32  10
  -5   3 -16  752.81  210.15  12
  -5  -3 -17 1608.49  330.53  11
  -5  -3 -17 1709.84  336.93  10
  -5   3 -17 1724.32  306.42  12
  -5  -3 -18 4067.02  521.27  11
  -5  -3 -18 4952.37  529.20  10
  -5   3 -18 4625.26  516.26  12
  -5  -3 -19 1820.34  344.11  11
  -5  -3 -19 2071.59  330.55  10
  -5   3 -19 2121.83  370.97  12
  -5  -3 -20   12.64  132.22  11
  -5  -3 -20   45.16  151.89  10
  -5   3 -20  133.10  129.80  12
  -5  -3 -21 5460.92  540.43  11
  -5  -3 -21 6672.69  556.31  10
  -5   3 -21 5663.73  575.53  12
  -5  -3 -22 1390.50  245.04  10
  -5   3 -22 1139.69  273.36  12
  -5  -3 -23  231.30  151.55  10
  -5   3 -23  409.26  206.33  12
  -5  -3 -24 2888.75  322.93  10
  -5   3 -24 2109.19  345.34  12
  -5  -3 -25 4658.92  373.07  10
  -5  -3 -2610154.62  503.88  10
  -5  -3 -27 6446.86  364.76  10
  -5  -3 -27 6786.36  402.53  12
  -5  -3 -28  392.09  101.04  12
  -5  -3 -28  378.96   89.04  10
  -5  -3 -29  132.67   62.75  10
  -5  -3 -29  121.79   56.67  12
   5   4 -31  218.61   57.63  15
   5   4 -30  302.93  102.25  15
   5   4 -29 2134.74  258.16  15
   5   4 -28 7757.56  522.00  15
   5   4 -27  753.75  188.87  15
   5   4 -26   -9.44  152.09  15
   5   4 -25   12.78  163.81  15
   5   4 -2426402.86 1373.17  15
   5   4 -23   89.77  211.26  15
   5   4 -23   84.01   80.29  14
   5   4 -23  242.45  155.09   8
   5   4 -22 6933.82  632.93  14
   5   4 -22 6442.30  605.65   8
   5   4 -22 6540.75  773.79  15
   5   4 -21 1343.25  417.61  15
   5   4 -21 1137.69  265.46  14
   5   4 -21 1063.89  254.98   8
   5   4 -2011580.64 1067.31  15
   5   4 -2012234.10  842.72  14
   5   4 -2011045.96  795.93   8
   5   4 -19 9308.68  950.45  15
   5   4 -1910136.21  766.44  14
   5   4 -19 9421.64  719.90   8
  -5   4  1910095.06  741.27   6
   5   4 -1816586.78  973.15  14
   5   4 -1816469.67  948.42   8
  -5   4  1816419.38  962.23   6
  -5   4  17  692.17  204.19   6
   5   4 -17  601.35  178.67  14
   5   4 -17  381.93  152.18   8
  -5   4  1613176.06  878.49   6
   5   4 -1613947.68  869.04  14
   5  -4 -1611507.94 1304.07   4
   5   4 -1612765.18  822.70   8
  -5   4  1531452.42 1339.82   6
  -5  -4  1529081.14 2378.25   1
   5   4 -1532410.69 1268.73  14
   5   4 -1532981.20 1288.40   8
  -5   4  1423513.25 1164.76   6
  -5  -4  1421180.52 2005.09   1
   5  -4 -1421425.69 1778.63   4
   5   4 -1423900.36 1068.17  14
   5   4 -1425306.01 1109.81   8
  -5   4  13 6626.66  600.33   6
  -5  -4  13 6055.99 1073.26   1
   5   4 -13 6352.21  543.56   8
   5  -4 -13 6335.64  963.23   4
  -5   4  12  306.15  147.40   6
   5  -4 -12  580.97  294.84   4
  -5  -4  1132480.60 2508.56   1
   5  -4 -1130505.92 1966.72   4
  -5  -4  10 3235.17  957.09   1
   5  -4 -10 2785.50  577.74   4
  -5  -4   938738.87 2741.73   1
   5  -4  -936871.64 2011.94   4
  -5  -4   8 5880.14 1093.17   1
  -5  -4   7 5787.85 1076.74   1
   5   4  -7 8334.77 1371.09   3
  -5  -4   6  777.69  513.46   1
  -5  -4   522697.60 2106.97   1
  -5  -4   420463.07 1994.09   1
  -5  -4   3 1027.08  431.99   1
  -5  -4   2 1108.59  564.64   1
  -5  -4   121639.99 2013.39   1
  -5  -4   064153.24 3388.55   1
  -5  -4  -1 3943.58  875.22   1
  -5  -4  -2  170.17  323.06   1
  -5  -4  -3 1122.51  490.14   1
  -5   4  -468273.04 3313.75   5
  -5  -4  -474834.09 3578.39   1
  -5  -4  -5  260.09  383.35   1
  -5   4  -5  236.94  242.55   5
  -5   4  -6 7328.99 1203.69   5
  -5  -4  -6 9402.67 1273.07   1
  -5   4  -7 5124.70 1169.00   5
  -5  -4  -7 5882.44  947.76   1
  -5  -4  -850429.55 2702.54   1
  -5   4  -840442.81 3291.54   5
  -5  -4  -9 6472.79  929.07   1
  -5   4  -9 6238.86 1297.78   5
  -5  -4 -1016772.73 1527.84   1
  -5  -4 -1017246.70  977.18  10
  -5   4 -1013420.00 1966.00   5
  -5  -4 -11  286.20  180.83  11
  -5  -4 -11  316.71  233.32   1
  -5   4 -11 -105.35  567.18   5
  -5  -4 -11  393.71  153.14  10
  -5   4 -11  235.46  115.84  12
  -5  -4 -1211910.34  869.05  11
  -5  -4 -1212965.24  814.45  10
  -5   4 -1210644.61 1722.78   5
  -5  -4 -1212223.27 1261.71   1
  -5   4 -1212664.38  747.22  12
  -5  -4 -1333783.11 1453.76  11
  -5  -4 -1337118.93 1340.50  10
  -5   4 -1337493.10 1317.06  12
  -5  -4 -14 7896.30  707.45  11
  -5  -4 -14 8487.56  643.61  10
  -5   4 -14 7369.11 1480.23   5
  -5   4 -14 8632.50  651.81  12
  -5  -4 -15 1468.45  323.74  11
  -5  -4 -15 2330.29  330.18  10
  -5   4 -15 2248.14  354.66  12
  -5  -4 -16 1904.15  348.56  11
  -5  -4 -16 1970.01  311.36  10
  -5   4 -16 2050.02  324.54  12
  -5  -4 -1716837.07  982.21  11
  -5  -4 -1717135.50  866.34  10
  -5   4 -1716757.47  958.88  12
  -5  -4 -18  234.59  163.92  11
  -5  -4 -18  307.30  157.80  10
  -5   4 -18  287.09  165.97  12
  -5  -4 -19 8105.84  653.90  11
  -5  -4 -19 7845.37  580.75  10
  -5   4 -19 7819.47  670.94  12
  -5  -4 -20 1832.59  322.35  11
  -5  -4 -20 1937.19  289.76  10
  -5  -4 -21 6247.42  549.60  11
  -5  -4 -21 6075.78  477.32  10
  -5  -4 -22 1104.48  239.05  11
  -5  -4 -22  913.56  204.38  10
  -5  -4 -2311935.54  606.73  10
  -5  -4 -24 2837.51  295.14  10
  -5  -4 -25  552.16  134.02  10
  -5  -4 -26 4303.12  299.39  10
  -5  -4 -27 3423.70  242.12  10
  -5  -4 -27 3414.80  253.43  12
  -5  -4 -2812741.64  399.38  10
  -5  -4 -2814160.17  437.44  12
  -5  -4 -29 1058.61  102.15  10
   5   5 -29  425.98   94.33  15
   5   5 -28  509.61  126.34  15
   5   5 -27 3559.54  340.57  15
   5   5 -26 9906.25  634.01  15
   5   5 -25  892.09  227.33  15
   5   5 -24   10.77  186.58  15
   5   5 -24  361.20  156.25  14
   5   5 -24   80.94  152.60   8
   5   5 -23  338.28  242.08  15
   5   5 -23  149.59  105.67  14
   5   5 -23 -115.48  125.74   8
   5   5 -2217806.42 1190.97  15
   5   5 -2216090.43  914.56  14
   5   5 -2215185.79  904.50   8
   5   5 -21 1047.43  350.01  15
   5   5 -21  970.43  261.10  14
   5   5 -21  808.54  251.08   8
   5   5 -2010701.73 1000.12  15
   5   5 -20 9716.42  736.15  14
   5   5 -20 9420.21  725.86   8
  -5   5  19 2857.58  396.58   6
   5   5 -19 2613.30  546.42  15
   5   5 -19 2622.07  415.88  14
   5   5 -19 2653.26  394.87   8
  -5   5  18 2165.49  343.22   6
   5   5 -18 1786.84  444.61  15
   5   5 -18 2175.31  368.06   8
   5   5 -18 2058.58  345.91  14
   5   5 -1712836.60  836.07  14
   5   5 -1712343.66  820.22   8
   5   5 -1714565.30 1174.67  15
  -5   5  1712306.88  841.40   6
   5   5 -1610522.15  748.65  14
   5   5 -16 9752.05  726.45   8
  -5   5  1610299.61  777.69   6
   5   5 -15 8694.40  657.95  14
   5   5 -15 7516.19  626.62   8
  -5   5  15 7893.77  730.89   6
  -5   5  14 1099.58  300.07   6
  -5  -5  14  753.20  486.02   1
   5   5 -14  190.27  120.46  14
   5   5 -14  440.77  168.14   8
   5  -5 -14  909.43  400.46   4
  -5   5  1326091.98 1348.13   6
  -5  -5  1325613.57 2235.22   1
   5  -5 -1322892.90 1779.26   4
   5   5 -1324858.25 1070.78  14
   5   5 -1324813.02 1105.03   8
  -5   5  1212743.83  978.34   6
  -5  -5  1211851.97 1472.97   1
   5   5 -1211257.15  738.34   8
   5  -5 -1210913.27 1204.93   4
  -5   5  1147074.84 1827.77   6
  -5  -5  1143465.88 2930.59   1
  -5  -5  1145369.26 1368.76   9
   5  -5 -1140932.62 2297.24   4
   5   5 -1145070.40 1427.21   8
  -5   5  1014167.84 1001.50   6
  -5  -5  1014334.75 1641.24   1
  -5   5   914867.52 1017.19   6
  -5  -5   914403.75 1707.16   1
  -5  -5   8 3900.35  914.81   1
   5   5  -753682.18 3164.41   3
  -5  -5   749507.58 3121.99   1
   5   5  -6    8.67  193.19   3
  -5  -5   6 -107.53  412.01   1
   5   5  -5 1034.63  567.65   3
  -5  -5   5  353.41  421.62   1
  -5  -5   4 3569.36  849.39   1
   5   5  -4 4155.84 1053.08   3
  -5  -5   350838.18 3141.49   1
   5   5  -358777.06 3615.05   3
  -5  -5   2 3958.64  980.65   1
   5   5  -2 4352.89 1062.06   3
  -5  -5   1 -510.55  500.54   1
  -5  -5   015636.29 1699.57   1
  -5  -5  -121943.50 1982.95   1
  -5  -5  -240306.90 2629.68   1
  -5  -5  -3  505.07  485.94   1
  -5  -5  -4  222.64  309.49   1
  -5  -5  -5 2366.57  694.29   1
  -5  -5  -621564.41 1870.12   1
  -5  -5  -7 3219.89  705.97   1
  -5  -5  -8 5643.18  906.81   1
  -5  -5  -8 6143.33  542.01  10
  -5  -5  -9 5880.18  502.36  10
  -5   5  -9 4666.49 1232.42   5
  -5  -5  -9 5509.00  847.95   1
   5   5   9 5201.18 1004.91   3
  -5  -5 -1010097.57 1195.40   1
  -5  -5 -10 9646.53  647.24  10
  -5   5 -10 7321.81 1569.28   5
   5   5  10 9820.15 1386.84   3
  -5  -5 -1126133.19 1209.92  11
  -5  -5 -1127199.13 1062.89  10
  -5  -5 -1126484.72 1834.47   1
  -5  -5 -1216244.29  943.25  11
  -5  -5 -1215841.08  809.19  10
  -5  -5 -1311345.74  791.97  11
  -5  -5 -1310789.00  660.86  10
  -5  -5 -14 1163.59  250.02  11
  -5  -5 -14 1300.40  252.94  10
  -5  -5 -1530349.83 1266.96  11
  -5  -5 -1529164.90 1050.57  10
  -5  -5 -16 1051.97  243.97  11
  -5  -5 -16  894.75  186.10  10
  -5  -5 -1715013.40  862.17  11
  -5  -5 -1714880.82  733.81  10
  -5  -5 -18  391.88  158.78  11
  -5  -5 -18  241.37  110.50  10
  -5  -5 -1917811.27  891.69  11
  -5  -5 -1916893.77  749.00  10
  -5  -5 -20  -18.00   90.16  11
  -5  -5 -20   39.07   93.27  10
  -5  -5 -2117520.49  817.51  11
  -5  -5 -2116772.98  694.59  10
  -5  -5 -22  506.41  163.98  11
  -5  -5 -22  317.03  120.30  10
  -5  -5 -23 3140.47  282.87  10
  -5  -5 -24 7364.70  394.44  10
  -5  -5 -2512325.08  470.83  10
  -5  -5 -26 3481.08  231.01  10
  -5  -5 -27    7.76   45.95  12
  -5  -5 -27  -71.44   61.88  10
  -5  -5 -28 1978.93  131.45  10
   5   6 -27   73.78   47.58  15
   5   6 -26 2134.10  260.76  15
   5   6 -25 3057.65  353.92  15
   5   6 -24 9519.77  622.71  14
   5   6 -24 9766.83  653.50   8
   5   6 -23  834.92  276.92  15
   5   6 -23  915.17  219.09  14
   5   6 -23 1077.47  266.85   8
   5   6 -22 1775.25  377.38  15
   5   6 -22 1932.70  305.81   8
   5   6 -22 1766.37  312.62  14
   5   6 -21 1979.94  411.43  15
   5   6 -21 1507.44  304.08  14
   5   6 -21 1522.54  296.31   8
   5   6 -20 1892.73  453.49  15
   5   6 -20 1498.12  297.54  14
   5   6 -20 1279.20  273.53   8
   5   6 -19 7853.91  791.80  15
   5   6 -19 6562.08  594.35  14
   5   6 -19 6050.80  577.25   8
   5   6 -18 2996.85  493.11  15
   5   6 -18 2123.94  355.50   8
   5   6 -18 2394.26  351.16  14
  -5   6  18 2273.10  339.98   6
   5   6 -17 4376.76  612.57  15
   5   6 -17 4652.56  499.40  14
   5   6 -17 4061.87  481.74   8
  -5   6  17 4023.48  495.46   6
  -5   6  16  177.05  126.82   6
   5   6 -16  253.78  199.34  15
   5   6 -16  171.64  141.57  14
   5   6 -16  199.74  134.07   8
   5   6 -1524404.58 1128.21  14
   5   6 -1522224.54 1084.56   8
   5   6 -1527003.27 1422.16  15
  -5   6  1522723.65 1196.96   6
   5   6 -14 7704.46  633.98  14
   5   6 -14 6351.32  580.53   8
  -5   6  14 6694.59  677.21   6
   5   6 -13 9649.47  692.19  14
   5   6 -13 8190.59  655.79   8
  -5   6  13 8837.21  787.32   6
   5   6 -1219315.29  987.48   8
  -5   6  1219119.49 1175.07   6
  -5  -6  1120395.07 2020.30   1
  -5   6  1118644.37 1170.97   6
  -5   6  10 1495.13  393.54   6
  -5  -6  10 2114.28  304.25   9
  -5  -6  10 2443.34  732.96   1
  -5  -6   929813.93 2363.01   1
  -5  -6   929060.34 1161.03   9
  -5   6   927720.12 1436.01   6
  -5  -6   814673.82 1748.03   1
  -5  -6   815246.88  854.38   9
  -5   6   814809.38 1054.66   6
  -5  -6   711532.27 1505.83   1
  -5  -6   712779.25  810.71   9
  -5   6   711831.84  927.87   6
  -5  -6   611829.26 1521.66   1
  -5  -6   612788.76  806.22   9
  -5   6   611854.10  953.38   6
   5   6  -529975.32 2360.75   3
  -5  -6   530223.98 2420.47   1
  -5   6   528124.22 1430.00   6
  -5  -6   4 5426.55 1026.70   1
   5   6  -4 5578.93 1106.00   3
  -5   6   4 5327.78  627.66   6
  -5   6   3  476.91  254.19   6
   5   6  -3   19.31  304.36   3
  -5  -6   227501.60 2289.42   1
  -5   6   228160.25 1431.78   6
  -5  -6   124308.05 2101.87   1
  -5   6   126376.76 1387.89   6
  -5   6   0 2666.07  455.88   6
   5   6   0 2757.13  860.86   3
  -5  -6   0 3096.39  864.82   1
  -5   6  -1 -215.77  123.37   6
  -5  -6  -1 -468.29  445.53   1
   5   6   212901.43 1550.40   3
  -5  -6  -210293.33 1307.16   1
   5   6   3 9342.17 1382.94   3
  -5  -6  -3 9385.00 1218.63   1
  -5   6  -310688.26  917.06  13
   5   6   411619.08 1509.63   3
  -5  -6  -4 9763.28 1257.88   1
  -5   6  -413399.97 1057.74  13
  -5  -6  -5 1516.92  520.40   1
   5   6   5 1196.51  486.73   3
  -5   6  -5 2512.75  473.95  13
   5   6   6 1677.99  609.87   3
  -5  -6  -6 1130.81  224.68  10
  -5  -6  -6 1757.50  532.14   1
  -5   6  -6 1317.57  405.62  13
  -5  -6  -7 1264.12  450.40   1
   5   6   7 1055.23  556.42   3
  -5  -6  -7  738.98  173.09  10
  -5   6  -7  875.02  265.00  13
  -5  -6  -8 2480.89  304.88  10
   5   6   8 1854.55  683.08   3
  -5   6  -8 2596.46  480.68  13
  -5  -6  -8 2407.19  584.39   1
  -5  -6  -910516.10 1143.70   1
  -5  -6  -910197.47  599.90  10
  -5   6  -913297.76  974.89  13
   5   6   9 9132.21 1372.17   3
  -5  -6 -1011372.69  625.08  10
  -5  -6 -11 6143.36  469.98  10
  -5  -6 -12 1820.38  296.25  11
  -5  -6 -12 1648.19  240.42  10
  -5  -6 -1319076.23  948.70  11
  -5  -6 -1320431.36  823.54  10
  -5  -6 -14 5249.35  496.74  11
  -5  -6 -14 5724.93  434.75  10
  -5  -6 -15 8528.59  629.18  11
  -5  -6 -15 7410.68  492.16  10
  -5  -6 -1614121.82  785.50  11
  -5  -6 -1613798.62  653.79  10
  -5  -6 -1710843.75  670.43  11
  -5  -6 -1711007.06  575.31  10
  -5  -6 -18  210.66  118.32  11
  -5  -6 -18   15.24   69.30  10
  -5  -6 -1913507.57  701.24  11
  -5  -6 -1912150.61  567.28  10
  -5  -6 -20 7159.45  490.94  11
  -5  -6 -20 6301.04  396.95  10
  -5  -6 -21 4651.95  378.43  11
  -5  -6 -21 4239.61  312.04  10
  -5  -6 -22 3251.80  298.56  11
  -5  -6 -22 2928.39  245.13  10
  -5  -6 -2311982.19  518.88  11
  -5  -6 -2310671.36  428.24  10
  -5  -6 -24 1747.14  166.24  10
  -5  -6 -25  266.06   78.08  10
  -5  -6 -26 5654.76  230.73  10
   5   7 -25  321.88   90.55  15
   5   7 -24  -37.79   75.45  15
   5   7 -24   89.79   88.75   8
   5   7 -23 1811.36  234.83  15
   5   7 -23 1951.77  276.28  14
   5   7 -23 2162.43  303.02   8
   5   7 -22 1110.53  204.87  15
   5   7 -22 1068.89  226.78  14
   5   7 -22 1185.36  251.02   8
   5   7 -21 3402.58  375.32  15
   5   7 -21 3055.86  375.31  14
   5   7 -21 2527.78  353.54   8
   5   7 -20 8778.59  645.91  15
   5   7 -20 8304.89  616.10  14
   5   7 -20 7101.67  598.99   8
   5   7 -19 2452.06  380.51  15
   5   7 -19 2116.82  338.20   8
   5   7 -19 2030.89  309.87  14
   5   7 -18 3875.16  478.38  15
   5   7 -18 2971.88  375.57  14
   5   7 -18 2750.87  404.63   8
   5   7 -1710237.13  727.31  14
   5   7 -17 9647.18  716.85   8
   5   7 -16 7395.30  612.66  14
   5   7 -16 6042.15  577.76   8
   5   7 -15 4043.67  457.88  14
   5   7 -15 3675.16  451.44   8
   5   7 -1420823.58 1019.44  14
   5   7 -1417759.03  975.88   8
  -5   7  1418572.37 1084.12   6
   5   7 -1312109.49  761.77  14
   5   7 -1310415.48  743.95   8
  -5   7  1311455.39  886.88   6
  -5   7  12 2815.17  474.26   6
  -5   7  11 7871.73  764.69   6
  -5   7  1040016.75 1717.56   6
  -5  -7   913795.24  808.86   9
  -5   7   912286.33  956.99   6
  -5  -7   810344.49  723.04   9
  -5   7   8 8419.33  817.93   6
  -5  -7   715282.64  883.69   9
  -5   7   714690.17 1063.52   6
  -5  -7   614959.75  897.08   9
  -5   7   614179.60 1042.24   6
  -5  -7   5 3882.12  904.92   1
   5   7  -5 4815.10  907.92   3
  -5   7   5 4347.73  583.65   6
   5   7  -410744.00 1404.11   3
  -5  -7   410411.98 1445.89   1
  -5   7   4 9620.09  861.05   6
   5   7  -310259.29 1345.61   3
  -5  -7   312642.61 1512.02   1
  -5   7   310186.94  878.99   6
  -5   7   2 2692.56  448.60   6
   5   7  -2 2702.93  687.87   3
  -5  -7   2 1967.45  722.83   1
  -5   7   1  459.52  246.71   6
   5   7  -1 -610.41  468.89   3
  -5  -7   1 -360.83  477.62   1
  -5   7   1  424.62  228.07  13
   5   7   017834.73 1773.78   3
  -5  -7   018283.66 1721.03   1
  -5   7   016806.95 1098.39  13
  -5   7   018469.17 1187.23   6
  -5   7  -1 6010.44  646.14  13
   5   7   1 7093.41 1166.40   3
  -5  -7  -1 5529.47 1025.65   1
  -5  -7  -2 6085.64 1000.99   1
   5   7   2 4856.75  909.68   3
  -5   7  -2 4575.69  570.63  13
  -5  -7  -3 1135.54  450.12   1
  -5   7  -3  366.76  161.96  13
  -5   7  -4   42.45  188.25  13
  -5   7  -5  889.11  303.46  13
  -5   7  -6 2828.02  513.62  13
  -5   7  -7 3724.40  543.80  13
  -5   7  -8 6148.22  709.78  13
  -5   7  -9  457.49  188.32  13
  -5  -7 -10  -48.90   62.72  10
  -5   7 -10 -213.26  163.11  13
  -5   7 -11 9538.41  772.45  13
  -5  -7 -11 8268.37  478.76  10
  -5  -7 -1211293.86  550.77  10
  -5  -7 -13 2473.17  313.65  11
  -5  -7 -13 2545.34  266.75  10
  -5  -7 -1412118.86  683.24  11
  -5  -7 -1412286.97  565.75  10
  -5  -7 -15 8311.68  554.41  11
  -5  -7 -15 8153.57  451.88  10
  -5  -7 -16  769.96  193.34  11
  -5  -7 -16  888.22  153.70  10
  -5  -7 -17 3168.66  316.94  11
  -5  -7 -17 3071.95  267.21  10
  -5  -7 -1816103.48  701.77  11
  -5  -7 -1815715.38  573.96  10
  -5  -7 -19 3341.58  312.83  11
  -5  -7 -19 3263.63  255.84  10
  -5  -7 -20  370.97  114.85  11
  -5  -7 -20  215.90   79.73  10
  -5  -7 -21 7132.33  399.21  11
  -5  -7 -21 6475.82  316.32  10
  -5  -7 -2212311.32  476.05  11
  -5  -7 -2211358.38  382.34  10
  -5  -7 -23  757.08  100.52  10
  -5  -7 -24 5980.58  219.48  10
   5   8 -23   98.33   74.68   8
   5   8 -22 2018.05  243.59  14
   5   8 -22 2201.87  271.78   8
   5   8 -21  925.15  176.98  14
   5   8 -21  806.31  188.33   8
   5   8 -20 1952.28  272.72  14
   5   8 -20 1734.51  269.59   8
   5   8 -19   29.12   57.94  14
   5   8 -19  112.75  113.47   8
   5   8 -18 6634.38  518.19  14
   5   8 -18 6107.81  522.29   8
   5   8 -17 2247.39  318.85  14
   5   8 -17 1825.13  312.73   8
   5   8 -1618443.23  897.67  14
   5   8 -1616568.57  882.31   8
  -5   8  1617048.49  779.72  13
   5   8 -15 1372.44  256.04  14
   5   8 -15  906.05  252.45   8
  -5   8  15 1241.53  221.01  13
   5   8 -14 7027.02  565.96  14
   5   8 -14 6663.71  584.85   8
  -5   8  14 7128.44  557.53  13
   5   8 -13 7498.48  606.05  14
   5   8 -13 6624.43  577.43   8
  -5   8  13 6245.83  558.23  13
   5   8 -1252000.83 1630.95   8
  -5   8  1253102.93 1669.10  13
  -5   8  11  -29.08  132.96  13
  -5   8  10 2280.54  389.78  13
  -5   8   9 6965.58  655.06  13
  -5  -8   839621.37 1351.85   9
  -5   8   837170.41 1489.29  13
  -5  -8   7 2844.35  362.79   9
  -5   8   7 2186.58  402.60  13
  -5  -8   6 8910.47  665.82   9
  -5   8   6 7913.16  698.16  13
  -5  -8   5 7034.29  599.79   9
  -5   8   5 6200.05  636.14  13
  -5   8   414033.09  943.91  13
  -5   8   3  576.54  218.20  13
  -5   8   215855.32 1008.10  13
  -5   8   1 1730.06  342.62  13
  -5   8   0 1126.09  289.38  13
  -5   8  -1  -96.11  158.51  13
  -5   8  -2 2701.70  425.31  13
  -5   8  -3 5546.20  603.13  13
  -5   8  -4  401.70  220.34  13
  -5   8  -5  175.00  158.60  13
  -5   8  -6 1528.68  359.57  13
  -5   8  -7 1494.04  365.83  13
  -5   8  -8 1980.31  388.37  13
  -5   8  -9 1760.20  366.27  13
  -5   8 -10 9679.62  786.78  13
  -5   8 -11 3566.23  465.85  13
  -5  -8 -12 9271.21  557.11  11
  -5   8 -1211151.52  764.66  13
  -5  -8 -13 2277.46  269.71  11
  -5  -8 -14 4430.80  374.74  11
  -5  -8 -15 1293.75  200.15  11
  -5  -8 -1626863.00  844.71  11
  -5  -8 -17 2373.94  248.82  11
  -5  -8 -18   -7.99   61.60  11
  -5  -8 -19 1980.80  203.72  11
  -5  -8 -2022363.75  615.94  11
  -5  -8 -21  980.59  125.49  11
  -5  -8 -22 2597.30  177.00  11
   5   9 -22   52.71   65.22   8
   5   9 -21  252.01   59.63  14
   5   9 -21  330.80  102.36   8
   5   9 -20 1190.79  193.03   8
   5   9 -20 1188.40  159.06  14
   5   9 -19  421.78  114.97  14
   5   9 -19  598.30  152.16   8
   5   9 -18 5919.19  410.43  14
   5   9 -18 4666.27  395.66   8
   5   9 -17   27.22   33.80  14
   5   9 -17  -10.65   87.92   8
   5   9 -16 2400.43  293.15  14
   5   9 -16 2228.78  295.19   8
   5   9 -15   46.33  107.77   8
  -5   9  15   98.12   66.98  13
   5   9 -1425005.86 1012.59   8
  -5   9  1425622.70  876.98  13
   5   9 -13 1640.20  271.93   8
  -5   9  13 1602.45  233.79  13
   5   9 -12  169.49   87.68   8
  -5   9  12 -331.76  166.54  13
  -5   9  11   49.09  112.78  13
  -5   9  1047275.43 1436.24  13
  -5   9   9  235.58  163.46  13
  -5   9   8 7106.56  590.48  13
  -5  -9   7  197.01   95.50   9
  -5   9   7    1.32   89.73  13
  -5  -9   626221.81 1040.54   9
  -5   9   626115.05 1151.75  13
  -5  -9   5  345.93  147.83   9
  -5   9   5  229.24  150.11  13
  -5  -9   413956.49  791.12   9
  -5   9   413282.67  848.96  13
  -5   9   3 1346.38  269.53  13
  -5   9   211807.73  806.62  13
  -5   9   1  394.29  173.86  13
  -5   9   016729.53  952.91  13
  -5   9  -1  170.78  182.02  13
  -5   9  -2  373.63  187.39  13
  -5   9  -3  309.14  190.11  13
  -5   9  -4 1131.13  273.20  13
  -5   9  -5  291.03  167.25  13
  -5   9  -6 2360.80  380.34  13
  -5   9  -7  257.51  184.10  13
  -5   9  -8 2120.52  362.03  13
  -5   9  -9 -163.33  164.08  13
  -5   9 -1013339.92  847.15  13
  -5   9 -11  552.14  210.61  13
  -5  -9 -12 8144.94  452.50  11
  -5   9 -12 9824.12  644.67  13
  -5  -9 -13  210.36   85.28  11
  -5   9 -13  -33.96   76.09  13
  -5  -9 -1428413.90  791.71  11
  -5  -9 -15  345.60   96.38  11
  -5  -9 -16 1190.73  154.03  11
  -5  -9 -17 1061.29  139.19  11
  -5  -9 -1827943.34  635.00  11
  -5  -9 -1826852.13  497.80   9
  -5  -9 -19  160.69   54.37  11
  -5  -9 -20  446.06   73.38  11
   5  10 -19  814.72  119.55   8
   5  10 -18 3731.82  271.10   8
   5  10 -17 3369.04  274.28   8
   5  10 -16 9901.43  495.02   8
   5  10 -15 1645.66  220.40   8
   5  10 -14 2624.11  286.55   8
   5  10 -13 3638.02  332.65   8
  -5  10  13 3384.04  258.19  13
   5  10 -1228321.57  936.55   8
  -5  10  1227995.55  798.45  13
   5  10 -11 4464.54  392.37   8
  -5  10  11 4276.22  342.91  13
  -5  10  10  465.93  145.34  13
   5  10 -10  631.38  166.55   8
  -5  10   911721.33  615.35  13
  -5  10   825901.04  934.20  13
  -5  10   7 1009.12  210.52  13
  -5 -10   6 4332.32  360.89   9
  -5  10   6 4662.31  422.06  13
  -5 -10   5 8162.02  497.42   9
  -5  10   5 7156.01  532.00  13
  -5 -10   410406.60  567.91   9
  -5  10   4 9209.59  607.93  13
  -5 -10   3 1603.08  222.50   9
  -5  10   3 1416.38  259.79  13
  -5 -10   213325.58  639.89   9
  -5  10   213379.20  745.73  13
  -5 -10   1 9527.08  539.27   9
  -5  10   1 9064.74  618.04  13
  -5  10   0  954.98  234.26  13
  -5  10  -1  792.03  217.06  13
  -5  10  -2 2934.20  372.30  13
  -5  10  -3 1859.04  300.95  13
  -5  10  -4 1011.52  233.01  13
  -5  10  -5  957.28  225.62  13
  -5  10  -6   -0.52  111.45  13
  -5  10  -7 3398.12  375.23  13
  -5  10  -8  646.98  177.67  13
  -5  10  -9 1424.52  253.66  13
  -5 -10 -10 5682.69  336.01  11
  -5  10 -10 6452.45  471.85  13
  -5 -10 -11 1845.83  192.50  11
  -5  10 -11 2222.98  278.34  13
  -5 -10 -12 6630.06  339.14  11
  -5  10 -12 7350.32  460.19  13
  -5 -10 -13 3650.05  241.90  11
  -5  10 -13 3921.32  308.33  13
  -5 -10 -14 3597.20  229.64  11
  -5 -10 -15 5738.03  269.66  11
  -5 -10 -1614883.08  399.83  11
  -5 -10 -1613979.65  341.45   9
  -5 -10 -17 2343.73  146.27  11
   5  11 -14 6412.27  276.90   8
   5  11 -13 7051.32  305.70   8
   5  11 -12 1186.15  130.28   8
   5  11 -11 5869.08  300.82   8
  -5  11  11 5942.78  268.94  13
   5  11 -1011076.65  414.70   8
  -5  11  1011598.65  421.75  13
   5  11  -9 3088.80  224.09   8
  -5  11   9 3153.37  241.89  13
   5  11  -8  895.51  126.67   8
  -5  11   8  928.44  134.73  13
   5  11  -7 9490.46  392.30   8
  -5  11   710134.84  474.39  13
   5  11  -6 4432.91  269.38   8
  -5  11   6 4584.93  335.65  13
  -5  11   5 1547.60  216.17  13
  -5 -11   4 4195.73  252.66   9
  -5  11   4 4347.85  344.04  13
  -5 -11   3 6882.71  330.57   9
  -5  11   3 6230.59  410.27  13
  -5 -11   2  258.78   78.95   9
  -5  11   2  184.20  119.28  13
  -5 -11   1  702.44  123.42   9
  -5  11   1  797.25  159.65  13
  -5 -11   0 3385.20  249.70   9
  -5  11   0 3205.81  311.30  13
  -5 -11  -1 2790.48  227.99   9
  -5  11  -1 2630.42  287.44  13
  -5 -11  -2 3054.10  237.27   9
  -5  11  -2 3125.51  308.10  13
  -5 -11  -3  612.70  122.65   9
  -5  11  -3  757.77  169.88  13
  -5  11  -4  118.65  113.05  13
  -5  11  -5  917.16  140.70  14
  -5  11  -5  835.67  166.67  13
  -5  11  -6 2869.60  277.17  13
  -5 -11  -7 2798.44  195.05  11
  -5  11  -7 2535.27  257.55  13
  -5 -11  -8 2598.34  179.77  11
  -5  11  -8 2337.59  240.90  13
  -5 -11  -9  704.20   94.16  11
  -5  11  -9  656.31  135.91  13
  -5 -11 -10   51.51   44.86  11
  -5  11 -10   68.20   71.63  13
  -5 -11 -11 4987.46  222.44  11
  -5 -11 -11 4738.47  227.15   9
  -5 -11 -12 4015.40  187.57  11
  -5 -11 -12 4119.30  197.58   9
  -5 -11 -13 1477.55  106.08  11
  -5 -11 -13 1497.89  109.30   9
  -5  12   6 2679.09  166.79  13
  -5  12   5 6426.33  272.99  13
  -5  12   4  103.72   54.76  13
  -5  12   3 1518.28  150.70  13
  -5  12   2 4750.07  264.27  13
  -5  12   1 4629.42  264.69  13
  -5  12   0 1698.18  167.16  13
  -5 -12  -1   92.77   33.21   9
  -5  12  -1  120.32   64.09  13
  -5 -12  -2  561.63   69.73   9
  -5  12  -2  591.34  122.24  13
  -5 -12  -3  800.43   83.37   9
  -5  12  -3  949.85  131.99  13
  -5 -12  -4 4566.43  187.30   9
  -5  12  -4 4650.08  260.02  13
  -5 -12  -5 1275.44  101.23   9
  -5  12  -5 1345.06  140.90  13
  -5  12  -6  321.96   76.13  13
  -5 -12  -6  380.00   57.96   9
   6   0 -3010792.95  372.13  15
   6   0 -29   31.49   69.61  15
   6   0 -28 5523.03  375.12  15
   6   0 -27   60.23   62.26  15
   6   0 -2613015.52  733.40  15
   6   0 -25  -71.18  138.43  15
   6   0 -2416461.88  981.23  15
   6   0 -23  140.97  145.98  15
   6   0 -22 1053.53  257.46  15
   6   0 -21   43.37  186.92  15
   6   0 -20  -85.15  162.65  15
  -6   0  19  208.93   97.04   6
  -6   0  18  523.75  147.38   6
  -6   0  17  340.95  129.38   7
  -6   0  16  975.49  213.13   7
  -6   0  15 -125.10  662.74   1
  -6   0  15  307.10  129.83   7
  -6   0  1411231.47 1808.18   1
  -6   0  14 9947.45  615.60   7
  -6   0  13 -426.59  407.37   1
  -6   0  13  136.30   77.29   7
  -6   0  1225221.89 2632.04   1
  -6   0  11  278.29  454.54   1
  -6   0  1071998.83 4274.07   1
  -6   0   9  632.95  542.30   1
  -6   0   8 4083.95 1109.84   1
   6   0  -8 5073.86  718.01   2
  -6   0   7  133.85  436.68   1
   6   0  -7  330.13  259.15   2
  -6   0   6 121438.   5362.   1
   6   0  -6 117205.   3398.   2
  -6   0   5 -293.38  479.07   1
  -6   0   4 -960.26  676.06   1
  -6   0   3 -777.05  623.57   1
  -6   0   2 115153.   4960.   1
  -6   0   1  275.49  406.24   1
  -6   0   035481.73 2677.73   1
  -6   0  -1 -409.01  469.72   1
  -6   0  -225580.51 2223.01   1
  -6   0  -3  359.27  434.60   1
  -6   0  -415434.12 1611.69   1
  -6   0  -5 -145.51  206.06   1
  -6   0  -612418.93 1331.77   1
   6   0   612478.89 1110.91   2
  -6   0  -7  422.71  444.95   1
   6   0   7  178.01  178.45   2
  -6   0  -8   82.09  358.28   1
   6   0   8  279.58  253.85   2
   6   0   9 -372.28  260.14   2
   6   0  10  667.25  309.73   2
  -6   0 -11 -121.91   93.72  10
   6   0  11 -391.51  228.92   2
  -6   0 -1214031.07  933.50  10
   6   0  1214044.65 1301.06   2
  -6   0 -13  345.92  172.69  10
   6   0  13  540.02  309.87   2
  -6   0 -14 7031.52  703.29  10
   6   0  14 8127.08 1015.15   2
  -6   0 -15  192.59  167.86  10
  -6   0 -1628957.66 1428.63  10
  -6   0 -17  -36.48  150.66  10
  -6   0 -1829701.19 1439.18  10
  -6   0 -19 -135.34  129.68  12
  -6   0 -19  421.98  164.64  10
  -6   0 -20 9603.44  788.31  10
  -6   0 -20 8737.21  715.79  12
  -6   0 -21  322.42  188.45  12
  -6   0 -21  215.57  162.35  10
  -6   0 -2242593.14 1504.54  10
  -6   0 -2237407.46 1418.51  12
  -6   0 -23  -25.26  108.67  12
  -6   0 -23   32.50  118.27  10
  -6   0 -24 1361.16  269.44  10
  -6   0 -24 1163.82  270.36  12
  -6   0 -25    4.76   57.68  10
  -6   0 -25   72.74  101.16  12
  -6   0 -2628887.09  793.32  10
  -6   0 -2625591.48  915.69  12
  -6   0 -27   27.86   95.84  12
  -6   0 -28 1603.66  188.30  12
   6   1 -30 2275.90  202.06  15
   6   1 -29 1387.55  196.61  15
   6  -1 -2810696.05  438.72  15
   6   1 -2810413.57  565.14  15
   6  -1 -27   57.32   53.94  15
   6   1 -27  203.97  120.56  15
   6   1 -26 9273.57  667.28  15
   6  -1 -2610379.52  562.69  15
   6   1 -25 3411.71  455.58  15
   6  -1 -25 3992.19  395.67  15
   6   1 -24 2052.13  391.83  15
   6  -1 -24 2302.38  318.33  15
   6   1 -23 -110.21  218.98  15
   6  -1 -23  -47.44  185.63  15
   6  -1 -22 1525.27  285.96  15
   6   1 -22 1088.05  330.23  15
   6   1 -21 1721.82  378.62  15
   6  -1 -21 1626.81  342.08  15
   6  -1 -20 1276.36  278.93  15
   6   1 -20 1225.42  325.87  15
  -6   1  19 1185.90  226.41   6
   6  -1 -19 1506.48  296.49  15
  -6   1  18 5004.02  477.94   6
  -6   1  17 1806.71  296.06   6
  -6  -1  17 1737.40  316.99   7
  -6   1  16 2656.05  340.53   6
  -6  -1  16 2858.00  340.93   7
  -6   1  15 2682.24  351.78   6
  -6   1  15 2212.09  329.45   7
  -6  -1  15 2324.32  300.18   7
  -6  -1  1420152.48 2477.51   1
  -6   1  1420446.00  914.16   7
  -6  -1  1421525.77  913.39   7
  -6  -1  13 1407.43  720.82   1
  -6   1  13 1487.12  274.44   7
  -6  -1  13 1295.37  215.59   7
  -6  -1  1217242.17 2259.50   1
  -6  -1  11 9893.88 1708.23   1
  -6  -1  1039925.92 3175.15   1
  -6  -1   9 6130.39 1195.70   1
  -6  -1   878084.86 4329.77   1
  -6  -1   711703.72 1630.08   1
   6   1  -715530.31 1341.71   2
  -6  -1   6 1182.33  705.70   1
   6   1  -6 1267.23  418.34   2
   6   1  -511089.14 1125.04   2
  -6  -1   5 8048.44 1446.42   1
  -6  -1   494569.16 4717.24   1
   6   1  -4 102543.   3412.   2
  -6  -1   312893.50 1807.31   1
   6   1  -316484.02 1374.44   2
  -6  -1   2 1080.26  836.42   1
   6   1  -2 2166.81  501.52   2
  -6  -1   123476.97 2322.35   1
   6   1  -123809.88 1645.16   2
  -6  -1   042428.18 3045.42   1
   6   1   046306.77 2281.05   2
   6   1   1 4333.18  696.41   2
  -6  -1  -1 3456.49  920.58   1
   6   1   242528.12 2191.95   2
  -6  -1  -242248.72 2932.93   1
   6   1   320261.85 1533.76   2
  -6  -1  -319679.51 2012.57   1
  -6  -1  -4 7943.68 1297.42   1
   6   1   4 8187.39  970.42   2
  -6  -1  -5 4707.18  930.47   1
   6   1   5 4896.92  747.01   2
  -6  -1  -6 1058.02  492.71   1
   6   1   6  326.27  217.51   2
  -6  -1  -7 9709.43 1186.53   1
   6   1   710762.59 1129.80   2
  -6  -1  -8   12.41  147.79   1
   6   1   8  443.53  241.34   2
  -6  -1  -9 4504.59  795.86   1
   6   1   9 4987.18  795.49   2
  -6  -1 -10  765.61  233.61  10
   6   1  10  844.27  406.00   2
  -6  -1 -11 2832.79  374.51  11
  -6   1 -11 2493.68  390.02  10
  -6  -1 -11 2571.52  418.30  10
   6  -1  11 2836.81  546.82   2
   6   1  11 3247.80  666.94   2
  -6   1 -12 1377.21  247.14  12
  -6  -1 -12 1523.85  284.70  11
  -6   1 -12 1573.34  294.46  10
  -6  -1 -12 1347.06  323.55  10
   6  -1  12  409.25  339.49   2
   6   1  12 1526.08  548.32   2
   6   1  13 5758.91  848.85   2
  -6   1 -13 6130.82  579.66  10
  -6  -1 -13 6393.21  711.89  10
   6  -1  13 6501.82  910.75   2
  -6   1 -13 6238.70  529.29  12
  -6   1 -1429684.17 1284.42  10
  -6  -1 -1429269.62 1508.64  10
   6  -1  1426900.63 1759.85   2
   6   1  1427409.90 1865.31   2
  -6   1 -1430698.70 1214.41  12
  -6   1 -15 1175.59  241.49  12
  -6   1 -15  968.33  278.92  10
  -6  -1 -15  967.02  295.37  10
  -6   1 -1612388.59  849.71  10
  -6  -1 -1610759.90  935.84  10
  -6   1 -1611246.06  782.31  12
  -6   1 -17 7820.42  679.44  10
  -6  -1 -17 6800.97  762.66  10
  -6   1 -17 7641.95  652.64  12
  -6   1 -1812148.67  841.32  10
  -6  -1 -1810694.03  922.08  10
  -6   1 -1810543.89  773.06  12
  -6   1 -19 2261.95  359.90  10
  -6  -1 -19 2497.09  420.20  10
  -6   1 -19 2155.89  359.19  12
  -6   1 -2022597.06 1082.57  10
  -6  -1 -2019368.82 1153.95  10
  -6   1 -2019258.53 1043.92  12
  -6  -1 -21 3141.33  461.39  10
  -6   1 -21 2892.71  379.13  10
  -6   1 -21 2999.49  415.03  12
  -6  -1 -22 4017.53  447.99  10
  -6   1 -22 3741.90  456.62  12
  -6  -1 -22 3701.47  470.01  12
  -6  -1 -23 1469.63  278.42  12
  -6  -1 -23 2184.52  314.79  10
  -6   1 -23 1585.56  292.12  12
  -6   1 -2428315.03 1159.18  12
  -6  -1 -2428193.51 1091.27  12
  -6  -1 -25 1538.28  221.84  10
  -6  -1 -25 1388.13  238.26  12
  -6   1 -25 1086.66  229.98  12
  -6  -1 -26 1265.30  185.89  10
  -6  -1 -26 1313.55  227.23  12
  -6   1 -26 1058.15  222.41  12
  -6  -1 -27 1895.72  192.11  10
  -6  -1 -27 2178.74  235.42  12
  -6  -1 -28 8651.52  393.17  12
   6   2 -30 4370.59  282.57  15
   6   2 -29 2861.68  274.36  15
   6   2 -28 3950.15  366.14  15
   6   2 -27 5794.16  488.14  15
   6   2 -26 3432.82  439.09  15
   6   2 -25 1085.03  301.01  15
   6   2 -24 8656.01  785.27  15
   6   2 -23 6555.96  719.73  15
   6   2 -22 4059.43  595.87  15
   6   2 -21 1771.94  410.69  15
  -6   2  20 1482.23  266.20   6
   6   2 -20 1568.78  407.90  15
  -6   2  19 1085.76  227.06   6
  -6   2  18  788.88  237.42   6
  -6   2  17 9290.85  670.16   6
   6   2 -17 9820.69  732.03   8
  -6   2  1610770.44  715.79   6
  -6  -2  1611407.77 1777.30   1
   6   2 -1611519.52  780.89   8
  -6  -2  1612135.61  709.75   7
  -6   2  15  460.41  196.83   6
  -6  -2  15  373.64  348.55   1
   6   2 -15  353.75  149.98   8
  -6  -2  15  624.91  172.36   7
  -6   2  14  583.95  190.15   6
   6   2 -14  431.86  169.15   8
  -6  -2  14  124.58  113.38   7
  -6   2  1317271.75  902.76   6
  -6  -2  1316826.73 2123.86   1
   6   2 -1316677.70  850.77   8
  -6  -2  1316197.34  771.46   7
  -6   2  1252896.18 1561.35   6
  -6  -2  1246948.51 1719.16  10
  -6  -2  1246362.14 3514.87   1
  -6   2  1248804.72 1447.83   7
  -6  -2  11 2112.10  845.87   1
  -6  -2  1015441.43 1971.17   1
  -6  -2   934585.63 2928.67   1
  -6  -2   814063.98 1824.51   1
  -6  -2   7 8055.17 1426.07   1
   6   2  -711118.59 1271.58   2
  -6  -2   640999.90 3110.38   1
   6   2  -650156.90 2606.28   2
  -6  -2   529047.66 2620.14   1
   6   2  -532083.08 2077.28   2
   6   2  -4  602.00  374.35   2
  -6  -2   4  158.98  204.22   1
  -6  -2   317601.64 2068.68   1
   6   2  -320410.16 1645.23   2
  -6  -2   248756.40 3358.77   1
   6   2  -250657.22 2554.29   2
  -6  -2   111908.78 1687.71   1
   6   2  -112554.10 1298.22   2
  -6  -2   023027.68 2258.62   1
   6   2   022690.65 1727.25   2
  -6  -2  -118618.12 2024.53   1
   6   2   120516.95 1631.14   2
  -6  -2  -2 1960.37  635.79   1
   6   2   2 2419.70  579.50   2
  -6  -2  -3  240.18  439.35   1
   6   2   3  490.22  274.30   2
   6   2   417170.58 1535.47   2
  -6  -2  -414867.50 1760.77   1
  -6  -2  -5 6048.95 1111.84   1
   6   2   5 4861.73  860.82   2
  -6  -2  -6 1065.08  508.84   1
   6   2   6 1139.92  487.68   2
  -6  -2  -7 6025.09  925.21   1
   6   2   7 5247.83  929.02   2
  -6  -2  -8  641.24  316.99   1
   6   2   8  895.79  444.81   2
   6   2   9  998.95  477.31   2
  -6  -2  -9  323.74  358.52   1
  -6  -2  -9 1423.75  345.42  10
  -6  -2 -1011377.35  874.06  10
  -6  -2 -1011298.62 1305.15   1
   6   2  1010404.70 1239.40   2
   6   2  11 2429.88  617.65   2
  -6  -2 -11 2406.27  361.72  11
  -6  -2 -11 2683.14  449.07  10
  -6   2 -11 2606.09  328.43  12
  -6  -2 -12 6509.22  579.74  11
  -6  -2 -12 5956.65  668.80  10
   6   2  12 6741.06  957.35   2
  -6   2 -12 6562.37  541.46  12
  -6   2 -13  291.17  158.00  12
   6   2  13  459.71  354.08   2
  -6  -2 -13  486.52  175.65  11
  -6  -2 -13  234.96  186.39  10
   6  -2  13  686.71  342.67   2
  -6   2 -14  405.18  178.42  12
  -6  -2 -14  701.04  255.51  11
  -6  -2 -14  524.96  237.43  10
  -6  -2 -1514635.97  948.62  11
  -6  -2 -1515108.65 1127.01  10
  -6   2 -1516314.72  914.40  12
  -6  -2 -1613990.97  935.69  11
  -6  -2 -1614436.97 1119.75  10
  -6   2 -1614832.85  884.13  12
  -6  -2 -17  881.72  305.27  10
  -6   2 -17  870.91  225.20  12
  -6  -2 -18 7235.93  722.62  10
  -6   2 -18 7146.96  636.70  12
  -6  -2 -1910057.94  796.28  10
  -6   2 -19 9568.87  730.03  12
  -6  -2 -20 4113.24  488.90  10
  -6   2 -20 4117.33  484.65  12
  -6  -2 -21 1903.10  336.37  10
  -6   2 -21 2169.79  366.50  12
  -6  -2 -2212717.76  746.58  10
  -6   2 -2211905.15  786.51  12
  -6  -2 -23 7041.26  515.01  10
  -6   2 -23 6568.42  567.88  12
  -6  -2 -24  215.35  126.65  12
  -6  -2 -24  404.19  123.87  10
  -6   2 -24  168.58  133.38  12
  -6  -2 -25 3866.06  327.72  10
  -6  -2 -25 3677.13  348.56  12
  -6  -2 -2610454.43  471.63  10
  -6  -2 -2610317.05  515.21  12
  -6  -2 -27 1766.38  177.51  10
  -6  -2 -27 2064.24  211.06  12
  -6  -2 -28 3298.08  220.35  12
   6   3 -30 3197.58  225.69  15
   6   3 -29 6888.07  388.97  15
   6   3 -28  243.81  120.47  15
   6   3 -27 3995.68  390.14  15
   6   3 -2610108.29  701.47  15
   6   3 -2513082.37  878.25  15
   6   3 -24 2982.18  486.59  15
   6   3 -23  263.18  216.29  15
   6   3 -22 8587.09  844.52  15
   6   3 -21 1297.64  357.90  15
  -6   3  2016149.80  941.54   6
   6   3 -2013971.19 1099.62  15
  -6   3  19 5195.35  534.25   6
   6   3 -19 5157.93  548.06   8
  -6   3  18  506.89  189.84   6
   6   3 -18  272.55  138.60   8
  -6   3  17  352.24  162.97   6
   6   3 -17  787.15  211.96  14
   6   3 -17  552.85  197.42   8
  -6   3  16 4965.29  529.70   6
   6   3 -16 5062.25  493.01  14
   6   3 -16 5818.82  568.73   8
  -6  -3  16 6159.65  502.12   7
  -6   3  15 9440.54  708.17   6
   6   3 -1510417.51  742.80   8
  -6  -3  15 9728.28  637.60   7
  -6   3  14 6880.68  606.49   6
  -6  -3  14 7316.02 1429.43   1
   6   3 -14 6658.22  573.34   8
  -6   3  13  164.88  157.38   6
  -6  -3  13 -199.31  308.51   1
   6   3 -13  149.02  101.57   8
  -6   3  12 1626.93  286.01   6
  -6  -3  12 1191.77  277.07  10
  -6  -3  12 1787.76  696.71   1
   6   3 -12  999.38  225.81   8
  -6   3  1130218.02 1257.91   6
  -6  -3  1127118.57 1297.88  10
  -6  -3  1130060.79 2779.34   1
  -6   3  1016603.11  922.15   6
  -6  -3  1016214.94 2000.28   1
  -6  -3  1015867.73  785.79   9
  -6  -3   911043.37 1609.31   1
  -6  -3   811296.12 1715.28   1
  -6  -3   734969.70 2878.47   1
  -6  -3   6 -414.04  435.00   1
  -6  -3   517538.26 2019.23   1
   6   3  -519243.03 1729.53   2
  -6  -3   421040.83 2215.70   1
   6   3  -424134.33 1929.80   2
  -6  -3   328435.42 2587.16   1
   6   3  -327774.97 2023.91   2
  -6  -3   2 8885.22 1438.60   1
   6   3  -210652.64 1254.19   2
  -6  -3   136524.22 2793.15   1
   6   3  -136832.98 2317.54   2
   6   3   0 5101.19  864.40   2
  -6  -3   0 3915.38  973.66   1
   6   3   1 1944.98  532.30   2
  -6  -3  -1  995.26  663.09   1
  -6  -3  -246136.88 3028.64   1
   6   3   249361.58 2698.65   2
  -6  -3  -3 9336.93 1364.10   1
   6   3   3 9417.94 1162.81   2
  -6  -3  -4 5463.86 1072.28   1
   6   3   4 6174.17  971.91   2
   6   3   5 1939.09  544.58   2
  -6  -3  -5 2668.68  831.15   1
  -6  -3  -6 6860.84 1103.29   1
   6   3   6 6795.22 1038.35   2
   6   3   7 2344.17  593.94   2
  -6  -3  -7 2713.78  411.86  10
  -6  -3  -7 2366.69  623.00   1
  -6  -3  -8 6312.42  636.77  10
  -6  -3  -8 6314.42 1024.38   1
   6   3   8 6803.52 1031.40   2
  -6  -3  -9 2278.62  629.97   1
   6   3   9 2937.94  688.11   2
  -6  -3  -9 2879.85  385.17  11
  -6  -3  -9 2686.21  422.69  10
   6   3  10   56.30  132.10   2
  -6  -3 -10  364.02  138.84  11
  -6  -3 -10  308.55  161.73  10
  -6  -3 -10  422.27  371.85   1
  -6   3 -10  223.29  120.74  12
  -6  -3 -11 -339.45  137.28  11
  -6  -3 -11  252.59  166.30  10
  -6  -3 -11  426.02  322.33   1
  -6   3 -11   81.90   97.92  12
  -6  -3 -1212106.46  863.39  11
  -6  -3 -1210987.95  891.58  10
  -6   3 -1213097.73  768.44  12
  -6  -3 -13 7435.55  689.81  11
  -6  -3 -13 7093.23  725.03  10
  -6   3 -13 7482.91  594.59  12
  -6  -3 -1410896.59  846.73  11
  -6  -3 -1410918.79  856.38  10
  -6   3 -1411715.85  761.29  12
  -6  -3 -15   17.43  170.73  11
  -6  -3 -15  140.74  147.34  10
  -6   3 -15  -30.68  118.57  12
  -6  -3 -16 1206.12  299.55  11
  -6  -3 -16 1966.47  361.65  10
  -6   3 -16 1330.87  296.10  12
  -6  -3 -1717928.52 1088.61  11
  -6  -3 -1720698.88 1079.03  10
  -6   3 -1720399.60 1056.27  12
  -6  -3 -18 6968.96  651.13  11
  -6  -3 -18 7586.13  635.67  10
  -6   3 -18 7532.38  650.65  12
  -6  -3 -19 3591.24  431.52  10
  -6   3 -19 3315.98  444.45  12
  -6  -3 -20 1896.32  309.30  10
  -6   3 -20 2154.23  357.44  12
  -6  -3 -2113917.18  750.68  10
  -6   3 -2112882.97  823.23  12
  -6  -3 -22  573.78  179.10  10
  -6  -3 -23 3955.95  356.10  10
  -6  -3 -24 6084.03  401.50  10
  -6  -3 -25 6646.27  386.09  10
  -6  -3 -25 6690.61  416.06  12
  -6  -3 -26 2358.02  209.15  10
  -6  -3 -26 2352.48  227.74  12
  -6  -3 -27 7043.53  307.55  10
  -6  -3 -27 7492.04  350.17  12
  -6  -3 -28  956.51  104.17  12
   6   4 -29  822.33  124.59  15
   6   4 -28 2856.22  267.40  15
   6   4 -27 8387.18  508.48  15
   6   4 -26 1897.40  276.47  15
   6   4 -25  129.07  161.41  15
   6   4 -24 6586.45  644.83  15
   6   4 -23 6117.23  666.76  15
   6   4 -2220150.41 1234.28  15
   6   4 -21  408.24  255.86  15
   6   4 -21  702.13  214.82   8
  -6   4  20 1144.81  239.95   6
   6   4 -20  958.46  350.06  15
   6   4 -20  868.33  224.52   8
  -6   4  19  183.63  146.60   6
   6   4 -19  356.92  219.32  15
   6   4 -19   29.46   39.94  14
   6   4 -19  270.02  138.34   8
   6   4 -1813703.92  849.90  14
   6   4 -1813201.73  863.70   8
  -6   4  1813703.58  886.91   6
  -6   4  17 2948.18  429.25   6
   6   4 -17 2568.75  399.40   8
   6   4 -17 2435.23  367.22  14
  -6   4  16 4065.97  491.01   6
   6   4 -16 3932.95  435.71  14
   6   4 -16 3873.03  454.75   8
  -6   4  15  663.82  226.68   6
   6   4 -15  226.10  163.65   8
  -6   4  1411956.31  868.90   6
   6   4 -1412685.96  812.24   8
  -6   4  13 9442.87  775.67   6
   6   4 -13 9198.08  671.64   8
  -6   4  1210296.17  799.49   6
  -6  -4  1212158.97 1714.06   1
   6   4 -1211035.71  711.09   8
  -6   4  11 2381.13  419.02   6
  -6  -4  11 2359.19  377.95  10
  -6  -4  11 2619.50  347.92   9
   6   4 -11 3010.37  360.05   8
  -6  -4  11 2583.86  875.21   1
  -6   4  10  582.71  226.93   6
  -6  -4  10  464.71  166.95  10
  -6  -4  10  431.79  147.93   9
  -6  -4  10  -44.75  287.64   1
  -6   4   928233.42 1288.98   6
  -6  -4   927308.09 1265.42  10
  -6  -4   930091.30 2683.53   1
  -6  -4   927480.14 1086.35   9
  -6   4   8 1690.60  321.35   6
  -6  -4   8 1209.35  272.11   9
  -6  -4   8 1159.75  533.43   1
  -6   4   730465.73 1310.80   6
  -6  -4   729075.47 2600.02   1
  -6  -4   730226.07 1145.37   9
  -6   4   6 1467.38  320.76   6
  -6  -4   6 1019.44  582.42   1
  -6  -4   522874.17 2265.31   1
  -6  -4   4 1909.05  888.88   1
  -6  -4   343959.73 3112.36   1
  -6  -4   2  203.67  511.24   1
  -6  -4   113008.97 1697.54   1
  -6  -4   023836.32 2197.11   1
  -6  -4  -145974.37 3012.83   1
  -6  -4  -211553.87 1532.19   1
  -6  -4  -3  575.81  520.83   1
  -6  -4  -415109.06 1697.62   1
  -6  -4  -510329.93  750.87  10
  -6  -4  -510411.66 1461.97   1
  -6  -4  -619757.37 1070.49  10
  -6  -4  -619145.34 1823.25   1
  -6  -4  -7 4238.53  492.51  10
  -6  -4  -7 3607.22  765.58   1
  -6  -4  -8 1785.87  351.19  11
  -6  -4  -8 2003.92  540.21   1
  -6  -4  -8 2228.56  395.41  10
  -6  -4  -9 3465.99  469.58  11
  -6  -4  -9 3751.81  470.88  10
  -6  -4  -9 2873.52  633.14   1
  -6  -4 -1029275.09 1362.80  11
  -6  -4 -1030295.43 2052.04   1
  -6  -4 -1028065.38 1314.82  10
  -6  -4 -11  578.12  241.89  11
  -6  -4 -11 1265.28  276.76  10
  -6  -4 -12 3281.39  479.80  11
  -6  -4 -12 3297.30  413.18  10
  -6  -4 -13  671.11  215.80  11
  -6  -4 -13  474.65  185.49  10
  -6  -4 -14 9878.36  803.00  11
  -6  -4 -1410241.65  716.75  10
  -6  -4 -1522162.89 1161.16  11
  -6  -4 -1522782.62 1025.16  10
  -6  -4 -16 7677.45  677.04  11
  -6  -4 -16 7837.56  596.66  10
  -6  -4 -17  733.32  207.31  11
  -6  -4 -17  861.00  206.50  10
  -6  -4 -18  310.35  161.71  11
  -6  -4 -18  376.81  173.05  10
  -6  -4 -1916691.67  884.33  11
  -6  -4 -1916749.75  785.79  10
  -6  -4 -20 3667.05  363.67  10
  -6  -4 -21 4057.02  363.43  10
  -6  -4 -22  335.85  137.02  10
  -6  -4 -2316803.97  637.92  10
  -6  -4 -24 2011.12  217.35  10
  -6  -4 -25 8806.69  390.49  10
  -6  -4 -25 8988.50  419.90  12
  -6  -4 -26  640.92  108.57  12
  -6  -4 -26  507.45  101.21  10
  -6  -4 -27 2220.16  151.01  10
  -6  -4 -27 2405.75  162.64  12
   6   5 -28 1361.53  148.14  15
   6   5 -27   -7.79   25.27  15
   6   5 -26 1983.73  241.53  15
   6   5 -25 5800.40  466.39  15
   6   5 -2411115.86  715.27  15
   6   5 -23 4890.18  534.32  15
   6   5 -22 1850.38  386.28  15
   6   5 -22 1401.44  259.83   8
   6   5 -21 1215.63  341.94  15
   6   5 -21 1074.82  251.31   8
   6   5 -2024602.86 1071.19  14
   6   5 -2024177.34 1107.61   8
  -6   5  2025447.24 1063.18   6
   6   5 -19   97.84  214.78  15
  -6   5  19   61.11   73.65   6
   6   5 -19  109.24  100.70  14
   6   5 -19   13.29  108.89   8
  -6   5  18 2106.68  340.48   6
   6   5 -18 2434.74  468.73  15
   6   5 -18 2195.06  339.01  14
   6   5 -18 1930.08  328.32   8
  -6   5  17  861.63  218.32   6
   6   5 -17  695.48  186.84  14
   6   5 -17  546.47  210.44   8
   6   5 -1622175.01 1080.36   8
  -6   5  1621737.28 1169.70   6
   6   5 -15 4178.89  474.79   8
  -6   5  15 3765.91  507.77   6
   6   5 -14 7547.52  625.56   8
  -6   5  14 7446.49  738.34   6
  -6   5  13 3027.13  509.56   6
   6   5 -13 3256.21  395.39   8
  -6   5  1220132.48 1254.41   6
   6   5 -1219591.53  972.42   8
  -6   5  1127409.80 1447.94   6
  -6  -5  1126003.99 1115.68   9
  -6   5  10 6981.48  719.07   6
  -6  -5  10 6734.08  569.39   9
   6   5 -10 6883.48  557.18   8
  -6  -5  10 6290.95 1207.11   1
  -6   5   9 2760.88  458.41   6
  -6  -5   9 2342.83  339.92   9
  -6  -5   9 3113.52  880.70   1
  -6   5   8 7326.77  745.00   6
  -6  -5   8 7644.77  621.20   9
  -6  -5   8 8551.88 1383.61   1
  -6   5   726932.96 1385.51   6
  -6  -5   727686.81 2557.63   1
  -6  -5   725979.67 1142.26   9
  -6  -5   6 -404.14  348.81   1
  -6   5   6  392.50  226.89   6
  -6  -5   6  -24.88  179.84   9
  -6   5   5 8607.51  788.66   6
  -6  -5   5 9652.40 1466.47   1
  -6  -5   5 9372.29  710.28   9
  -6   5   4 2795.79  474.91   6
  -6  -5   4 2547.96  729.66   1
   6   5  -4 3132.09  917.27   3
  -6  -5   4 3005.87  407.13   9
  -6   5   312753.41  958.63   6
  -6  -5   313128.16  852.47  10
  -6  -5   312953.10  844.48   9
  -6  -5   311613.42 1576.01   1
  -6   5   2 2645.54  438.86   6
  -6  -5   2 3454.16  446.04  10
  -6  -5   2 1329.62  561.36   1
  -6  -5   2 2246.51  342.86   9
  -6   5   133865.90 1590.69   6
  -6  -5   135133.18 1368.93  10
  -6  -5   132827.21 2479.66   1
  -6   5   015783.17 1075.14   6
  -6  -5   015338.84  903.17  10
  -6  -5   012569.25 1537.13   1
  -6   5  -1  816.26  266.12   6
  -6  -5  -1  473.92  231.32  10
  -6  -5  -1   31.66  194.86   1
  -6  -5  -210684.44  749.41  10
  -6  -5  -210104.20 1428.14   1
  -6   5  -2 9822.65  835.63   6
  -6  -5  -3 7180.30 1124.05   1
  -6  -5  -3 5527.41  561.08  10
  -6  -5  -441277.18 1484.59  10
  -6  -5  -441730.29 2730.27   1
  -6  -5  -5 1775.49  305.83  10
  -6  -5  -5 1891.00  637.09   1
  -6   5  -5 2576.62  502.98  13
  -6  -5  -6 2073.21  353.46  10
  -6  -5  -6 2253.88  610.58   1
  -6  -5  -7  883.00  547.77   1
  -6  -5  -7  219.94  153.47  11
  -6  -5  -7  811.85  228.74  10
  -6  -5  -842157.87 1645.84  11
  -6  -5  -842487.06 1466.08  10
  -6  -5  -9 1749.09  330.31  11
  -6  -5  -9 1168.66  269.28  10
  -6  -5 -10   -9.60   69.97  11
  -6  -5 -10   34.91  132.68  10
  -6  -5 -11 2747.92  417.07  11
  -6  -5 -11 2798.03  364.50  10
  -6  -5 -1247551.33 1653.94  11
  -6  -5 -1245880.27 1379.04  10
  -6  -5 -13 2154.85  338.65  11
  -6  -5 -13 2347.43  321.69  10
  -6  -5 -14 2660.26  381.54  11
  -6  -5 -14 2707.86  339.61  10
  -6  -5 -15 4325.76  481.48  11
  -6  -5 -15 4100.93  386.96  10
  -6  -5 -1611747.82  750.06  11
  -6  -5 -1611189.37  631.03  10
  -6  -5 -1713237.44  772.44  11
  -6  -5 -1712551.69  646.14  10
  -6  -5 -18 4345.36  431.08  11
  -6  -5 -18 3864.91  357.84  10
  -6  -5 -19  331.93  147.90  11
  -6  -5 -19  294.15  124.45  10
  -6  -5 -20 6711.14  485.58  11
  -6  -5 -20 6203.59  409.60  10
  -6  -5 -21 9382.79  477.24  10
  -6  -5 -22  392.66  111.14  10
  -6  -5 -23 2984.99  242.04  10
  -6  -5 -24 1300.47  147.90  10
  -6  -5 -25 3370.03  207.51  10
  -6  -5 -25 3631.36  224.43  12
  -6  -5 -26 2906.73  163.00  10
  -6  -5 -26 2978.85  170.72  12
   6   6 -26 6981.09  355.25  15
   6   6 -25 3431.49  299.88  15
   6   6 -24 1890.85  255.17  15
   6   6 -23  145.11  134.06  15
   6   6 -2226360.17 1138.39  15
   6   6 -2221910.84  934.25   8
   6   6 -21 9956.32  770.79  15
   6   6 -21 7256.30  567.96   8
   6   6 -20  908.41  291.98  15
   6   6 -20  737.14  194.29  14
   6   6 -20  787.69  222.56   8
   6   6 -19 9254.11  647.10  14
   6   6 -19 8939.93  664.14   8
   6   6 -1830535.07 1464.53  15
   6   6 -1827875.65 1117.42  14
   6   6 -1824488.56 1098.63   8
  -6   6  1823990.52 1063.61   6
  -6   6  17  -86.92  134.78   6
   6   6 -17  199.84  155.68  15
   6   6 -17  192.21  145.16  14
   6   6 -17  222.46  148.26   8
  -6   6  16  832.92  273.24   6
   6   6 -16 1045.83  322.76  15
   6   6 -16  770.38  229.57   8
   6   6 -15 8434.79  656.91   8
  -6   6  15 8322.19  745.08   6
   6   6 -1421244.72 1034.94   8
  -6   6  1421705.89 1218.93   6
   6   6 -13 5615.04  525.38   8
  -6   6  13 5983.00  680.67   6
  -6   6  12 1242.19  348.32   6
   6   6 -12  839.28  236.27   8
  -6  -6  1112937.50  799.43   9
   6   6 -1111998.20  760.80   8
  -6   6  1112555.47  985.27   6
  -6  -6  1016169.26  905.44   9
  -6   6  1015101.14 1079.88   6
  -6  -6   925037.14 1142.52   9
  -6   6   922808.58 1331.34   6
  -6   6   8  -58.96  188.56   6
  -6  -6   8  493.64  212.64   9
  -6   6   7  227.72  136.63   6
  -6  -6   7  479.96  174.06   9
  -6  -6   6 6195.57  601.79   9
  -6   6   6 5135.35  650.77   6
  -6  -6   5 6408.59  615.50   9
  -6   6   5 5737.26  652.85   6
  -6   6   4 1598.41  367.63   6
   6   6  -4 1447.65  614.93   3
  -6  -6   4 1619.97  339.31   9
   6   6  -3 3442.74  820.88   3
  -6  -6   3 2594.17  891.97   1
  -6  -6   3 3854.41  507.57   9
  -6   6   3 3693.75  572.65   6
   6   6  -2 7777.51 1256.83   3
  -6  -6   2 6954.27 1226.54   1
  -6  -6   2 6568.42  636.34   9
  -6   6   2 6295.20  707.33   6
  -6   6   1  427.54  227.92   6
   6   6  -1 1598.96  698.15   3
   6   6   0 5993.70 1117.47   3
  -6  -6   0 6658.76 1154.47   1
  -6   6   0 6322.68  710.45   6
   6   6   1 7996.10 1301.06   3
  -6  -6  -1 7616.36 1209.77   1
  -6   6  -1 7176.73  749.19   6
  -6   6  -222604.09 1334.91  13
  -6   6  -222971.18 1278.26   6
  -6  -6  -318053.19  934.88  10
  -6   6  -317918.13 1254.03  13
  -6  -6  -4 6300.11  541.11  10
  -6   6  -4 7555.59  813.47  13
  -6  -6  -5 2132.38  324.34  10
  -6   6  -5 2319.43  525.18  13
  -6  -6  -629679.47 1099.76  10
  -6   6  -637063.12 1778.95  13
  -6  -6  -7 8150.34  568.76  10
  -6   6  -7 9683.88  911.12  13
  -6  -6  -8 3985.51  449.70  11
  -6  -6  -8 3781.67  385.33  10
  -6  -6  -9 2934.51  405.23  11
  -6  -6  -9 2666.10  320.97  10
  -6  -6 -1032887.63 1278.84  11
  -6  -6 -1030943.00 1043.07  10
  -6  -6 -11 7406.32  611.03  11
  -6  -6 -11 7422.66  506.15  10
  -6  -6 -12  264.85  117.90  11
  -6  -6 -12  176.60  101.27  10
  -6  -6 -1317575.20  890.28  11
  -6  -6 -1316735.87  742.18  10
  -6  -6 -1420327.64  932.41  11
  -6  -6 -1418651.34  761.97  10
  -6  -6 -15 2682.50  343.27  11
  -6  -6 -15 2580.35  284.88  10
  -6  -6 -16  168.24  108.18  11
  -6  -6 -16  243.65  124.60  10
  -6  -6 -17 2805.57  329.45  11
  -6  -6 -17 2651.29  272.14  10
  -6  -6 -18 4769.99  395.91  11
  -6  -6 -18 4500.65  334.89  10
  -6  -6 -19 1680.60  236.76  11
  -6  -6 -19 1749.70  204.73  10
  -6  -6 -20  479.08  118.37  11
  -6  -6 -20  407.17  110.69  10
  -6  -6 -21  141.52   74.26  10
  -6  -6 -22 3180.56  223.46  10
  -6  -6 -23 2680.75  188.59  10
  -6  -6 -24 1260.52  117.43  10
   6   7 -2318537.04  582.69  15
   6   7 -22  330.21  112.93  15
   6   7 -21 9204.57  527.33  15
   6   7 -21 8309.10  542.20   8
   6   7 -2016082.99  765.25  15
   6   7 -2015024.04  686.51  14
   6   7 -2013741.26  730.06   8
   6   7 -1914020.65  767.47  15
   6   7 -1912932.16  674.10  14
   6   7 -1911007.56  679.63   8
  -6   7  1911762.62  574.50  13
   6   7 -18 -286.15  162.55  15
   6   7 -18  -80.19  102.78   8
   6   7 -1715884.40  879.85  15
   6   7 -1712347.32  752.34   8
   6   7 -1614956.84  866.02  15
   6   7 -1611813.03  748.86   8
   6   7 -15 2345.20  382.41  15
   6   7 -15 2272.88  338.29   8
   6   7 -14  784.67  187.69   8
   6   7 -14  413.05  209.33  15
  -6   7  14  794.32  259.62   6
   6   7 -1321350.88 1010.27   8
  -6   7  1320602.65 1158.16   6
   6   7 -12 5471.50  526.68   8
  -6   7  12 4826.65  609.01   6
  -6   7  11  835.68  288.26   6
  -6  -7  11  755.64  204.70   9
   6   7 -11 1150.86  235.81   8
  -6   7  10 -164.19  180.26   6
  -6  -7  10 -450.88  154.95   9
  -6   7   9 1382.36  397.95   6
  -6  -7   9 1636.00  299.62   9
   6   7  -9 1256.97  258.12   8
  -6  -7   8 5844.20  565.72   9
  -6   7   8 5416.36  634.91   6
  -6   7   7  123.45  194.60   6
  -6  -7   7  701.61  214.78   9
  -6   7   6   62.67  162.15   6
  -6  -7   6  330.37  154.36   9
  -6   7   5 1181.79  316.57   6
  -6  -7   5 1346.12  299.86   9
  -6   7   4  687.75  272.40   6
  -6  -7   4 1039.39  256.75   9
  -6   7   3 1574.61  388.14   6
  -6  -7   3 1645.40  357.22   9
  -6   7   2 3126.80  497.45   6
  -6  -7   2 2884.42  443.26   9
  -6   7   114459.23 1013.82  13
  -6   7   114414.33 1047.17   6
  -6   7   0 9196.06  810.46  13
  -6   7   010050.66  862.33   6
  -6   7  -117548.41 1115.85  13
  -6   7  -2 4722.66  582.56  13
  -6   7  -3  318.95  180.22  13
  -6   7  -4 8150.02  792.28  13
  -6   7  -530167.47 1526.65  13
  -6   7  -6 4185.71  589.49  13
  -6   7  -7 3114.10  508.84  13
  -6  -7  -814756.03  792.86  11
  -6  -7  -814023.95  634.13  10
  -6   7  -816324.10 1057.54  13
  -6  -7  -918786.33  881.47  11
  -6  -7  -919832.15  745.86  10
  -6  -7 -10 1021.98  216.80  11
  -6  -7 -10  821.40  165.97  10
  -6  -7 -1118367.15  839.84  11
  -6  -7 -1118451.63  700.89  10
  -6  -7 -12 9965.46  609.39  11
  -6  -7 -12 9496.60  493.89  10
  -6  -7 -13 1530.63  237.25  11
  -6  -7 -13 1526.96  204.72  10
  -6  -7 -14  398.26  120.41  11
  -6  -7 -14  143.54   67.88  10
  -6  -7 -1514273.17  666.00  11
  -6  -7 -1514220.23  564.68  10
  -6  -7 -16 5146.81  390.02  11
  -6  -7 -16 5095.73  330.15  10
  -6  -7 -16 5576.00  339.54   9
  -6  -7 -17  793.36  162.47  11
  -6  -7 -17  866.04  134.99  10
  -6  -7 -18  274.32  101.51  11
  -6  -7 -18  481.15  101.63  10
  -6  -7 -19 1496.99  182.36  11
  -6  -7 -19 1463.49  156.81  10
  -6  -7 -20 1580.13  169.72  11
  -6  -7 -20 1492.90  144.81  10
  -6  -7 -21 1126.19  113.64  10
  -6  -7 -22   77.24   43.97  10
   6   8 -2121983.19  714.86   8
   6   8 -20  -21.13   68.53   8
   6   8 -1917578.38  734.53   8
   6   8 -18 2743.78  315.08   8
   6   8 -17 8642.00  569.90   8
  -6   8  17 8261.68  470.98  13
   6   8 -16 1040.97  206.13   8
  -6   8  16  874.23  197.55  13
   6   8 -1521856.85  937.11   8
  -6   8  1520829.93  878.39  13
   6   8 -14  566.50  195.64   8
  -6   8  14  274.88  161.26  13
   6   8 -13 2223.50  327.23   8
  -6   8  13 1877.54  307.75  13
   6   8 -12 1797.16  280.65   8
  -6   8  12 1555.37  289.90  13
   6   8 -1119214.46  926.61   8
  -6   8  1116805.21  925.91  13
  -6  -8  10 2640.02  327.27   9
   6   8 -10 2980.19  381.89   8
  -6   8  10 2955.73  408.38  13
  -6  -8   9  275.49  132.24   9
   6   8  -9  766.33  193.12   8
  -6   8   9  349.76  203.71  13
  -6  -8   8 1148.85  258.18   9
   6   8  -8 1148.90  241.66   8
  -6   8   8  761.24  223.35  13
  -6  -8   7   48.50  125.43   9
  -6   8   7   75.34  129.44  13
  -6  -8   6 1096.66  281.89   9
  -6   8   6 1028.54  262.98  13
  -6  -8   5 1298.07  274.70   9
  -6   8   5 1228.11  279.67  13
  -6  -8   4  503.33  213.46   9
  -6   8   4  105.71  159.31  13
  -6  -8   3 2563.84  380.24   9
  -6   8   3 2228.55  388.78  13
  -6  -8   2 4079.50  485.82   9
  -6   8   2 4146.48  511.71  13
  -6  -8   110486.75  763.62   9
  -6   8   1 9753.18  780.47  13
  -6   8   0  361.62  151.46  13
  -6   8  -1 3807.99  507.92  13
  -6   8  -2 2269.51  418.63  13
  -6   8  -333827.56 1423.10  13
  -6   8  -4  133.56  200.99  13
  -6   8  -5 3303.87  454.45  13
  -6   8  -6 2757.99  422.34  13
  -6   8  -731218.65 1387.04  13
  -6  -8  -8  444.94  137.46  11
  -6   8  -8   79.40  205.01  13
  -6  -8  -912978.94  646.39  11
  -6   8  -915175.95  928.93  13
  -6  -8 -10 4036.30  357.55  11
  -6   8 -10 4237.51  490.78  13
  -6  -8 -1113614.23  631.81  11
  -6  -8 -12  420.36  129.14  11
  -6  -8 -1330533.95  890.10  11
  -6  -8 -14 4474.85  336.44  11
  -6  -8 -15  112.18   74.04  11
  -6  -8 -15   -1.58   67.16   9
  -6  -8 -16  400.74  104.60  11
  -6  -8 -16  159.58   75.56   9
  -6  -8 -17 7627.43  369.52  11
  -6  -8 -18 2305.98  193.47  11
  -6  -8 -19  233.73   65.09  11
   6   9 -19 7611.26  374.13   8
   6   9 -18  102.00   85.96   8
   6   9 -1719379.32  689.74   8
   6   9 -16  136.95   87.03   8
  -6   9  16  297.01   82.06  13
   6   9 -15 2330.92  267.89   8
  -6   9  15 1864.96  208.76  13
   6   9 -14  345.89  123.19   8
  -6   9  14  336.15  121.10  13
   6   9 -1327813.58  957.98   8
  -6   9  1325885.00  874.88  13
   6   9 -12 1096.34  214.57   8
  -6   9  12  730.33  190.37  13
   6   9 -11 1327.76  227.39   8
  -6   9  11 1045.33  220.70  13
   6   9 -10  183.54   78.57   8
  -6   9  10  101.07  114.56  13
   6   9  -9 9381.08  570.32   8
  -6   9   9 7501.99  554.19  13
  -6  -9   8  268.75  131.30   9
   6   9  -8  275.12  113.41   8
  -6   9   8  216.00  159.63  13
  -6  -9   7 1833.21  272.41   9
  -6   9   7 1319.64  274.18  13
  -6  -9   6  304.29  131.97   9
  -6   9   6  221.92  146.76  13
  -6  -9   5 1232.58  249.98   9
  -6   9   5 1095.11  247.39  13
  -6  -9   4  535.28  182.31   9
  -6   9   4  312.99  170.04  13
  -6  -9   3 1251.04  278.14   9
  -6   9   3  988.08  238.22  13
  -6  -9   2  -35.70  110.36   9
  -6   9   2    9.44   81.66  13
  -6  -9   1  614.23  185.77   9
  -6   9   1  594.47  201.87  13
  -6  -9   0  263.23  108.80   9
  -6   9   0  319.55  185.02  13
  -6  -9  -115863.51  771.67   9
  -6   9  -116151.67  884.02  13
  -6   9  -2  159.15  160.89  13
  -6   9  -3 1350.80  279.25  13
  -6   9  -4 2491.60  355.71  13
  -6   9  -528698.16 1139.64  13
  -6  -9  -6  116.95   54.95  11
  -6   9  -6  229.58  166.95  13
  -6  -9  -7 8644.34  463.61  11
  -6   9  -7 8705.60  628.74  13
  -6  -9  -8  157.47   69.50  11
  -6   9  -8  307.02  141.57  13
  -6  -9  -920932.97  688.80  11
  -6   9  -923294.32  994.74  13
  -6  -9 -10 1645.66  190.52  11
  -6   9 -10 2043.60  298.21  13
  -6  -9 -1124507.76  703.19  11
  -6   9 -1128071.76  964.53  13
  -6  -9 -12  483.19  109.01  11
  -6  -9 -13 4759.58  290.52  11
  -6  -9 -13 4612.02  279.85   9
  -6  -9 -14  212.45   73.30  11
  -6  -9 -14  220.40   72.32   9
  -6  -9 -1514953.43  455.22  11
  -6  -9 -1514472.04  409.21   9
  -6  -9 -16   75.61   45.44  11
  -6  -9 -16   46.39   38.88   9
  -6  -9 -17    7.71   40.26  11
  -6  -9 -18  153.96   41.60  11
   6  10 -1510877.88  364.86   8
   6  10 -14 3674.49  227.36   8
  -6  10  14 3503.08  194.10  13
   6  10 -13   46.44   48.18   8
  -6  10  13   -6.49   37.60  13
   6  10 -12  463.95   99.15   8
  -6  10  12  709.74  114.17  13
   6  10 -11 6379.08  327.14   8
  -6  10  11 6354.48  365.40  13
   6  10 -10 1468.43  163.18   8
  -6  10  10 1708.26  201.54  13
  -6  10   9 1789.59  223.93  13
  -6  10   8  159.14   97.56  13
  -6  10   7  177.38  107.75  13
  -6 -10   6 3525.34  268.95   9
  -6  10   6 3225.98  323.11  13
  -6 -10   5  125.93   88.90   9
  -6  10   5  311.82  140.93  13
  -6 -10   4  251.68  102.49   9
  -6  10   4   -5.58   78.51  13
  -6 -10   3  992.99  168.78   9
  -6  10   3  826.79  188.35  13
  -6 -10   2 2137.25  238.06   9
  -6  10   2 1846.54  253.70  13
  -6 -10   1 4810.56  351.85   9
  -6  10   1 4803.38  421.11  13
  -6 -10   0  106.85   92.39   9
  -6  10   0  199.09  134.65  13
  -6 -10  -1  586.53  136.18   9
  -6  10  -1  562.81  167.39  13
  -6 -10  -2 6328.32  390.28   9
  -6  10  -2 6199.58  474.21  13
  -6 -10  -317268.10  627.09   9
  -6  10  -316670.54  753.86  13
  -6 -10  -4   97.65   83.71   9
  -6  10  -4   62.57  104.04  13
  -6 -10  -5 1011.59  135.82  11
  -6 -10  -5  834.48  142.08   9
  -6  10  -5 1035.02  203.84  13
  -6 -10  -6 7641.06  332.57  11
  -6 -10  -6 7236.13  383.40   9
  -6  10  -6 7433.03  480.44  13
  -6 -10  -715836.97  545.33   9
  -6  10  -716632.14  691.11  13
  -6 -10  -8  400.23   88.71  11
  -6 -10  -8  584.41  117.25   9
  -6  10  -8  289.71  117.92  13
  -6 -10  -9 7267.24  309.70  11
  -6 -10  -9 6889.32  334.96   9
  -6  10  -9 7489.07  435.82  13
  -6 -10 -10 6917.44  291.77  11
  -6 -10 -10 6883.94  318.35   9
  -6  10 -10 7248.94  396.98  13
  -6 -10 -11 7586.11  292.51  11
  -6 -10 -11 7695.75  317.87   9
  -6 -10 -12   18.42   24.97  11
  -6 -10 -12  117.17   62.30   9
  -6 -10 -1310177.76  297.10  11
  -6 -10 -1311222.01  319.10   9
  -6  11   9  -22.92   41.72  13
  -6  11   8 1906.89  168.18  13
  -6  11   7  710.40  113.67  13
  -6  11   6  124.32   65.46  13
  -6  11   5 2256.76  208.46  13
  -6 -11   4 2400.01  150.19   9
  -6  11   4 2806.97  242.99  13
  -6 -11   3   93.98   44.84   9
  -6  11   3  222.63   98.15  13
  -6 -11   2 1183.27  119.52   9
  -6  11   2 1287.80  176.03  13
  -6 -11   1 3944.99  222.52   9
  -6  11   1 3901.40  296.03  13
  -6  11   0 2102.96  227.92  13
  -6 -11   0 2026.92  162.55   9
  -6 -11  -1 4711.34  248.51   9
  -6  11  -1 4784.20  321.43  13
  -6 -11  -2 2544.09  185.40   9
  -6  11  -2 2668.85  250.76  13
  -6 -11  -3  927.36  116.32   9
  -6  11  -3 1027.68  165.80  13
  -6 -11  -4 9545.66  344.16   9
  -6  11  -4 9755.76  438.35  13
  -6 -11  -5 8245.56  314.20   9
  -6  11  -5 8220.71  391.81  13
  -6 -11  -6  820.86  107.90   9
  -6  11  -6  850.87  126.60  13
  -6 -11  -7  407.03   78.69   9
  -6  11  -7  317.96   84.52  13
  -6 -11  -8 6486.96  246.96   9
  -6 -11  -9 4754.60  198.50   9
   7   0 -28  -43.49   29.78  15
   7   0 -27  453.31  106.49  15
   7   0 -26   59.32   51.46  15
   7   0 -25 2291.84  291.72  15
   7   0 -24  -11.68  127.08  15
   7   0 -23 9923.37  719.99  15
   7   0 -22   33.23  140.18  15
  -7   0  21 1016.99  259.30   6
   7   0 -21 1667.16  345.64  15
  -7   0  20   65.89   55.80   6
   7   0 -20  118.65  107.29  15
  -7   0  1936726.68 1325.17   6
  -7   0  18   68.56   96.27   6
  -7   0  17 6448.82  558.59   6
  -7   0  17 6458.53  567.94   7
  -7   0  16 -280.48  118.35   7
  -7   0  1547956.34 1512.35   7
  -7   0  14  196.63  140.03   7
  -7   0  1329384.21 1157.36   7
  -7   0  12  -75.16  149.87   7
  -7   0  1120651.10 1232.26  10
  -7   0  1120700.07  953.93   7
  -7   0  10  -78.00   98.10  10
  -7   0  10  294.57  146.98   7
  -7   0   966093.05 2088.02  10
  -7   0   970211.24 1734.28   7
  -7   0   8  494.50  183.37  10
  -7   0   8  227.32  103.39   7
  -7   0   7  454.08  181.59  10
  -7   0   7  422.50  200.34   7
  -7   0   6  204.43  170.31  10
   7   0  -6  163.88  236.60   2
  -7   0   6  108.51  130.00   7
   7   0  -514171.01 1343.68   2
   7   0  -4 -121.74  222.32   2
   7   0  -3   28.50  120.63   2
   7   0  -2 -156.87  263.49   2
   7   0  -1 -119.86  182.35   2
   7   0   0  134.58  210.75   2
   7   0   1  250.04  178.69   2
   7   0   2  214.37  196.75   2
   7   0   315198.61 1348.72   2
  -7   0  -4  -81.50  149.53  10
   7   0   4  381.47  220.88   2
  -7   0  -533012.16 1350.12  10
   7   0   526791.60 1774.74   2
  -7   0  -6  292.92  156.87  10
   7   0   6   10.16  283.40   2
  -7   0  -7   -8.47   95.06  10
   7   0   7  295.58  289.49   2
  -7   0  -8  -55.67  128.40  10
   7   0   8  225.15  202.36   2
  -7   0  -957873.20 1885.02  10
   7   0   955944.49 2661.23   2
  -7   0 -10  -60.14  165.28  10
   7   0  10  280.01  228.15   2
  -7   0 -11 8397.50  757.41  10
  -7   0 -12  405.55  140.52  12
  -7   0 -12    0.93  176.37  10
  -7   0 -1366965.70 2119.04  10
  -7   0 -1367385.59 1820.16  12
  -7   0 -14  126.24  141.02  12
  -7   0 -14  374.67  221.95  10
  -7   0 -1535870.83 1562.01  10
  -7   0 -1534896.73 1358.24  12
  -7   0 -16  282.19  168.59  12
  -7   0 -16  126.52  139.03  10
  -7   0 -1713411.11  923.71  10
  -7   0 -1711733.52  806.19  12
  -7   0 -18    8.07   86.58  12
  -7   0 -18  280.60  181.06  10
  -7   0 -1910856.23  790.64  10
  -7   0 -19 9958.50  732.50  12
  -7   0 -20   39.32   92.85  12
  -7   0 -20   52.08  128.53  10
  -7   0 -21 2543.79  361.78  10
  -7   0 -21 2198.26  342.30  12
  -7   0 -22  120.57  124.40  10
  -7   0 -22   53.00  109.05  12
  -7   0 -23 5850.68  432.89  10
  -7   0 -23 5217.36  476.57  12
  -7   0 -24 -261.31   91.94  10
  -7   0 -24   -1.35   98.75  12
  -7   0 -25   35.79   79.29  12
   7   1 -28  -23.91   61.50  15
   7   1 -27 1097.77  179.28  15
   7  -1 -26  447.75  107.17  15
   7   1 -26  399.33  124.23  15
   7  -1 -25 3314.44  301.10  15
   7   1 -25 3572.67  401.95  15
   7  -1 -24  813.43  177.14  15
   7   1 -24  780.44  237.94  15
   7  -1 -23 7140.76  551.99  15
   7   1 -23 7170.17  656.04  15
   7   1 -22 1762.24  346.49  15
   7  -1 -22 1702.47  317.81  15
   7  -1 -2132498.00 1281.61  15
   7   1 -2130729.98 1437.63  15
  -7   1  20  352.24  167.67   6
  -7  -1  20  250.03  125.72   6
   7  -1 -20  856.07  248.16  15
   7   1 -20  317.68  223.09  15
  -7   1  19 1095.75  275.90   6
  -7  -1  19 1302.98  275.31   6
   7  -1 -19  753.37  223.29  15
  -7   1  18 6827.45  603.02   6
  -7  -1  18 7463.29  604.42   7
  -7   1  1742992.61 1459.89   6
  -7  -1  1745427.32 1495.17   7
  -7   1  16  219.60  130.71   6
  -7  -1  16  155.02  156.22   7
  -7   1  15 6208.99  563.86   6
  -7   1  15 6075.03  562.27   7
  -7  -1  15 6427.91  561.48   7
  -7   1  14 5892.02  553.46   6
  -7   1  14 6113.87  544.65   7
  -7  -1  14 5075.01  494.38   7
  -7   1  1343140.54 1482.99   6
  -7   1  1340515.20 1399.27   7
  -7  -1  1342742.62 1386.73   7
  -7  -1  12 1518.16  355.70  10
  -7   1  12 1637.44  312.54   7
  -7  -1  12 1589.16  295.37   7
  -7   1  1152780.04 1883.49  10
  -7  -1  1149456.80 1942.17  10
  -7  -1  1146377.30 3900.07   1
  -7   1  1151840.93 1558.24   7
  -7  -1  1150649.25 1475.91   7
  -7   1  10 6390.83  634.65  10
  -7  -1  10 5922.44  660.50  10
  -7   1  10 7460.15  579.86   7
  -7  -1  10 6791.35 1522.25   1
  -7  -1  10 6201.42  520.72   7
  -7   1   9 1144.72  264.34  10
  -7  -1   9 1563.81  351.23  10
  -7  -1   9 1771.15  986.09   1
  -7   1   9 1461.39  289.87   7
  -7  -1   9 1170.00  254.81   7
  -7   1   8 4223.78  486.50  10
  -7  -1   8 3663.16  535.75  10
  -7   1   8 3929.48  423.85   7
  -7  -1   8 3828.45  411.75   7
  -7  -1   7 9943.60 1698.88   1
  -7   1   711186.09  786.22  10
  -7  -1   7 9956.44  820.91  10
  -7   1   711727.99  724.12   7
  -7  -1   6 3356.08  942.12   1
  -7   1   6 3715.81  464.17  10
  -7  -1   6 3684.02  492.32  10
  -7   1   6 3723.88  408.70   7
   7   1  -6 3902.25  740.92   2
  -7  -1   5  456.38  191.04  10
  -7   1   5  438.51  188.46   7
  -7  -1   4 1227.05  626.38   1
  -7  -1   4  662.70  239.24  10
   7   1  -4  427.37  264.90   2
  -7  -1   3 -238.99  545.25   1
   7   1  -3 1347.45  478.22   2
  -7  -1   2 7775.33 1445.63   1
   7   1  -2 8469.72 1120.51   2
  -7  -1   1 -907.25  632.18   1
   7   1  -1  294.83  201.83   2
  -7  -1   0  509.88  642.10   1
   7   1   0  673.25  386.50   2
   7   1   123297.50 1787.23   2
  -7  -1  -124036.80 2386.96   1
  -7  -1  -2 5325.88  581.81  10
  -7  -1  -2 4988.90 1137.03   1
   7   1   2 5295.66  827.97   2
  -7  -1  -312691.17  883.29  10
   7   1   311257.15 1235.44   2
  -7  -1  -312443.21 1708.96   1
  -7   1  -4 2429.35  333.18  10
  -7  -1  -4 2063.67  346.92  10
  -7  -1  -4 2535.29  765.03   1
   7   1   4 2296.23  559.52   2
  -7   1  -5 5913.27  540.21  10
  -7  -1  -5 5791.67  610.14  10
  -7  -1  -5 5362.95  995.17   1
   7   1   5 5121.35  907.17   2
  -7   1  -6 4393.60  467.03  10
  -7  -1  -6 4617.62  565.38  10
  -7  -1  -6 3711.40  846.42   1
   7   1   6 5147.44  841.15   2
  -7   1  -741396.29 1429.25  10
  -7  -1  -741453.71 2580.58   1
  -7  -1  -742701.23 1661.87  10
   7  -1   734887.09 1958.84   2
   7   1   738625.88 2291.84   2
  -7   1  -8 1290.37  273.62  10
  -7  -1  -8 1127.92  269.12  10
  -7  -1  -8 1646.70  545.99   1
   7  -1   8 2003.69  492.98   2
   7   1   8 1570.83  503.14   2
  -7   1  -9 1618.63  290.37  10
  -7  -1  -9 1213.84  330.66  10
   7  -1   9  416.22  230.24   2
   7   1   9 1144.10  391.99   2
  -7   1 -10 3493.23  445.88  10
  -7  -1 -10 3752.47  529.52  10
  -7   1 -1159484.91 1793.70  10
  -7  -1 -1156061.41 2041.08  10
  -7   1 -12 1673.25  288.29  12
  -7   1 -12 2159.73  349.47  10
  -7  -1 -12 1402.77  359.70  10
  -7   1 -1317592.45 1005.51  10
  -7  -1 -1315436.32 1089.52  10
  -7   1 -1316284.73  895.38  12
  -7   1 -14 6216.71  611.05  10
  -7  -1 -14 5842.32  677.74  10
  -7   1 -14 6366.45  590.49  12
  -7   1 -1529628.80 1286.36  10
  -7  -1 -1527064.02 1445.50  10
  -7   1 -1528586.62 1220.57  12
  -7   1 -16  457.97  164.32  12
  -7   1 -16  321.59  157.10  10
  -7  -1 -16  741.03  284.46  10
  -7   1 -1711629.58  785.64  10
  -7  -1 -1710510.50  882.97  10
  -7   1 -1710226.14  745.96  12
  -7   1 -18 4889.27  498.84  10
  -7  -1 -18 4676.70  601.02  10
  -7   1 -18 4556.50  493.17  12
  -7  -1 -18 4581.26  509.41  12
  -7   1 -19 3961.27  442.46  10
  -7  -1 -19 2907.57  453.07  10
  -7   1 -19 2794.11  398.70  12
  -7  -1 -19 2721.98  402.45  12
  -7  -1 -20  276.80  133.32  12
  -7  -1 -20  156.31  157.47  10
  -7   1 -20   55.51   70.28  12
  -7  -1 -2110077.12  693.78  10
  -7   1 -21 9030.72  661.77  12
  -7  -1 -21 9358.41  686.77  12
  -7  -1 -22 3285.27  364.10  10
  -7   1 -22 3030.21  377.24  12
  -7  -1 -22 2872.24  362.83  12
  -7  -1 -23  143.47  107.34  10
  -7   1 -23    4.89  102.30  12
  -7  -1 -23  -19.61  113.80  12
  -7  -1 -24  152.26  103.02  10
  -7   1 -24   51.76  109.46  12
  -7  -1 -24  -42.29   87.93  12
  -7  -1 -25  245.25   91.60  10
  -7  -1 -25  314.82  111.11  12
  -7  -1 -26  963.58  138.15  12
   7   2 -28 2596.26  229.69  15
   7   2 -27  204.58  100.90  15
   7   2 -26 1851.99  267.74  15
   7   2 -25 5074.56  473.75  15
   7   2 -24 3490.54  451.33  15
   7   2 -2311030.34  821.26  15
   7   2 -22 4117.27  527.41  15
  -7   2  21 2606.85  362.21   6
   7   2 -21 2308.89  418.49  15
  -7   2  2019484.25  989.71   6
  -7  -2  2019155.08  913.52   6
   7   2 -2016794.40 1106.00  15
  -7   2  1929791.44 1225.19   6
  -7   2  18 2636.31  377.69   6
  -7  -2  18 2894.30  391.46   7
  -7   2  17 4277.12  484.28   6
  -7  -2  17 4514.42  481.85   7
  -7   2  1619487.72 1021.38   6
  -7  -2  1620311.52  974.99   7
  -7   2  1535898.82 1380.94   6
  -7  -2  1537642.53 1324.30   7
  -7   2  14 7006.47  629.87   6
  -7  -2  14 6554.13  556.96   7
  -7   2  1315537.68  928.76   6
  -7  -2  1315590.88  844.40   7
  -7   2  1226701.65 1202.12   6
  -7  -2  1225630.94 1431.37  10
  -7  -2  1226461.34 2981.26   1
  -7  -2  1225653.99 1071.84   7
  -7   2  11 4676.61  495.53   6
  -7  -2  11 4279.01  581.66  10
  -7   2  11 4115.23  455.37   7
  -7  -2  11 5204.89 1249.21   1
  -7  -2  11 4228.32  442.27   7
  -7   2  10  404.59  153.06   6
  -7  -2  10  698.93  251.47  10
  -7   2  10  896.51  226.05   7
  -7   2   929852.22 1243.89   6
  -7   2   928411.84 1264.62  10
  -7  -2   927500.15 1432.11  10
  -7  -2   931780.33 3045.27   1
  -7   2   931735.10 1247.97   7
  -7   2   811660.71  767.10   6
  -7   2   810154.91  739.17  10
  -7  -2   811265.15  905.49  10
  -7   2   812023.75  763.86   7
  -7  -2   8 9215.51 1666.03   1
  -7  -2   7  604.20  425.51   1
  -7   2   7 1334.80  270.41   6
  -7   2   7 1412.81  267.08  10
  -7  -2   7 1407.53  316.76  10
  -7   2   7 1177.01  248.01   7
  -7  -2   6  508.36  591.95   1
  -7   2   6 1615.93  277.07   6
  -7   2   6 1243.63  266.99  10
  -7  -2   6 1035.13  325.46  10
  -7   2   6 1218.49  244.07   7
   7   2  -5  337.21  303.04   2
  -7   2   5  376.44  141.15   6
  -7   2   5  485.48  173.44  10
  -7  -2   5  594.68  222.49  10
  -7  -2   5  506.46  183.21   9
  -7   2   5   38.38   90.41   7
  -7   2   4 9476.99  677.16   6
  -7   2   4 9227.90  639.58  10
  -7  -2   4 8589.65  742.23  10
  -7  -2   4 8464.75 1546.36   1
  -7  -2   4 9090.05  629.05   9
   7   2  -4 7722.94 1141.30   2
  -7   2   4 9628.86  655.76   7
   7   2  -3  812.82  419.81   2
  -7   2   3 1590.48  287.52   6
  -7  -2   3 2224.03  971.83   1
  -7  -2   3 1728.50  327.07  10
  -7  -2   3 2192.51  321.71   9
  -7   2   3 1836.92  294.99   7
   7   2  -2 -332.49  245.84   2
  -7  -2   2 -347.67  148.06  10
  -7  -2   2 -450.57  640.79   1
  -7  -2   2   50.13   94.79   9
  -7   2   2   25.98   64.01   7
  -7  -2   1 2393.92  385.88  10
  -7  -2   1 2553.68  346.98   9
  -7  -2   1 2179.74  822.25   1
   7   2  -1 2674.57  636.00   2
  -7  -2   0 2836.64  368.34   9
  -7  -2   0 2445.13  385.11  10
  -7  -2   0 1399.35  814.19   1
   7   2   0 3597.80  782.23   2
  -7  -2  -1  764.23  239.71  10
  -7  -2  -1  606.58  190.54   9
   7   2   1  423.90  298.44   2
  -7  -2  -2 6941.15 1368.31   1
  -7  -2  -2 7026.67  686.02  10
  -7  -2  -2 7839.53  604.84   9
   7   2   2 6544.42 1000.95   2
  -7  -2  -321422.33 1176.80  10
  -7  -2  -322293.33  996.43   9
   7   2   321275.86 1801.75   2
  -7  -2  -321195.91 2222.36   1
  -7  -2  -4 4789.17  567.90  10
  -7  -2  -4 4757.51  991.59   1
  -7  -2  -4 5527.09  522.85   9
   7   2   4 5446.09  900.85   2
  -7  -2  -518165.24 1101.32  10
  -7  -2  -519352.01  935.58   9
   7   2   519366.80 1711.73   2
  -7  -2  -520286.46 1905.46   1
  -7  -2  -612331.15 1472.20   1
  -7  -2  -610034.74  827.13  10
   7   2   611856.93 1306.86   2
  -7  -2  -7 8890.32  784.81  10
   7   2   7 9314.50 1175.54   2
  -7  -2  -7 7755.34 1175.67   1
  -7  -2  -8 8435.75 1154.14   1
  -7  -2  -8 8141.44  759.88  10
   7   2   8 7627.13 1043.23   2
  -7  -2  -923271.31 1292.68  10
  -7  -2  -926035.19 1980.49   1
  -7  -2 -10 9226.53  831.32  10
  -7  -2 -11  667.85  249.04  10
  -7   2 -11  369.26  146.56  12
  -7  -2 -1217815.10 1168.22  10
  -7   2 -1217513.41  900.36  12
  -7  -2 -1329319.04 1518.20  10
  -7   2 -1330658.68 1210.33  12
  -7  -2 -14 1825.39  390.77  10
  -7   2 -14 1997.57  323.71  12
  -7  -2 -15 7366.41  761.72  10
  -7   2 -15 7330.51  622.26  12
  -7  -2 -1611044.13  944.78  10
  -7   2 -1610707.42  752.34  12
  -7  -2 -17 2825.44  466.35  10
  -7   2 -17 2573.22  384.80  12
  -7  -2 -18  345.39  211.61  10
  -7   2 -18  381.32  149.77  12
  -7  -2 -19 5027.48  523.93  10
  -7   2 -19 4633.98  489.91  12
  -7  -2 -20 6363.40  538.00  10
  -7   2 -20 6712.43  577.45  12
  -7  -2 -20 5820.58  522.88  12
  -7  -2 -21   86.58  130.42  12
  -7  -2 -21  -70.14  112.07  10
  -7   2 -21  125.20  130.64  12
  -7  -2 -22  169.95  107.36  12
  -7  -2 -22   56.13  101.30  10
  -7  -2 -23 4271.92  346.97  10
  -7  -2 -23 4308.78  361.19  12
  -7  -2 -24 1130.24  171.41  10
  -7  -2 -24 1129.35  178.55  12
  -7  -2 -25 2570.95  210.13  10
  -7  -2 -25 2624.89  226.39  12
  -7  -2 -26   96.54   45.63  12
   7   3 -28 1079.67  145.22  15
   7   3 -27 3153.82  280.16  15
   7   3 -26 1972.99  264.32  15
   7   3 -25  290.74  173.97  15
   7   3 -24 4759.85  508.12  15
   7   3 -23 6507.78  616.88  15
   7   3 -22 7756.41  720.80  15
   7   3 -21 3421.82  505.23  15
  -7   3  21 3170.64  396.35   6
  -7   3  20 6532.14  602.89   6
   7   3 -20 5905.01  662.40  15
  -7   3  19  308.61  203.97   6
  -7   3  1828843.69 1262.92   6
  -7   3  17 5152.34  553.35   6
  -7  -3  17 5279.30  508.44   7
  -7   3  1610643.45  792.28   6
  -7  -3  1611667.56  746.05   7
  -7   3  15 4318.43  501.45   6
  -7  -3  15 4150.12  445.45   7
  -7   3  1433895.08 1406.44   6
  -7  -3  1434145.74 1257.28   7
  -7   3  13 4169.71  522.79   6
  -7  -3  13 3974.60  436.44   7
  -7   3  12 2986.04  444.20   6
  -7  -3  12 3314.04  524.41  10
  -7   3  1126319.60 1234.65   6
  -7  -3  1126716.14 1450.44  10
  -7   3  1041000.25 1522.35   6
  -7  -3  1038602.99 1723.98  10
  -7   3   9 7050.19  636.79   6
  -7  -3   9 6992.38  708.93  10
  -7   3   8  254.22  137.34   6
  -7  -3   8  243.66  208.12  10
  -7  -3   8  191.31  365.94   1
  -7  -3   7 8894.54 1546.19   1
  -7   3   7 9620.71  728.49   6
  -7   3   7 9318.20  666.11  10
  -7  -3   7 9794.03  843.31  10
  -7  -3   7 9872.74  683.99   9
  -7   3   6 9483.39  724.57   6
  -7   3   6 9092.76  643.79  10
  -7  -3   610414.29 1686.69   1
  -7  -3   610067.69  839.10  10
  -7  -3   6 9154.79  658.33   9
  -7   3   510181.63  743.33   6
  -7   3   510057.43  638.70  10
  -7  -3   510955.33  870.01  10
  -7  -3   510071.14 1676.29   1
  -7  -3   510816.76  720.01   9
  -7   3   4 1522.54  325.65   6
  -7  -3   4 1031.16  489.29   1
  -7   3   4 1278.50  241.97  10
  -7  -3   4 2068.35  368.73  10
  -7  -3   4 1417.94  273.01   9
   7   3  -3  264.15  374.42   2
  -7   3   3  -93.60  173.22   6
  -7  -3   3  109.44  167.94  10
  -7  -3   3  309.73  142.00   9
  -7   3   2 9815.77  742.84   6
  -7  -3   210301.94  817.81  10
  -7  -3   2 9755.48 1624.84   1
  -7  -3   211005.99  738.95   9
   7   3  -2 9342.56 1228.51   2
  -7   3   127069.31 1212.38   6
  -7  -3   127527.22 1344.33  10
  -7  -3   127224.98 1164.49   9
  -7  -3   127266.85 2574.62   1
   7   3  -126984.15 2105.70   2
   7   3   0 1533.07  517.07   2
  -7   3   0 1685.73  346.53   6
  -7  -3   0 1928.18  371.84  10
  -7  -3   0 1812.51  312.79   9
  -7  -3   0 1162.44  731.91   1
   7   3   1 4318.85  841.40   2
  -7   3  -1 4735.88  554.65   6
  -7  -3  -1 4605.74  561.37  10
  -7  -3  -1 5059.08  518.65   9
  -7  -3  -1 4620.91 1064.16   1
   7   3   2 1113.82  452.97   2
  -7  -3  -2 1137.24  527.55   1
  -7  -3  -2 1561.78  330.57  10
  -7  -3  -2 1730.53  300.37   9
   7   3   3  932.26  431.02   2
  -7  -3  -3  455.90  321.40   1
  -7  -3  -3 1059.35  305.93  10
  -7  -3  -3  513.42  205.30   9
  -7  -3  -421038.93 1194.48  10
  -7  -3  -421842.50 1092.56   9
   7   3   418897.60 1764.87   2
  -7  -3  -420904.63 2107.95   1
  -7  -3  -5 9779.43  834.27  10
  -7  -3  -5 9276.60  723.86   9
   7   3   5 9029.34 1211.46   2
  -7  -3  -5 9162.52 1321.49   1
  -7  -3  -616965.73 1686.78   1
  -7  -3  -617094.17 1082.89  10
  -7  -3  -618878.79 1028.78   9
   7   3   616200.02 1631.50   2
  -7  -3  -7 7199.12 1066.39   1
   7   3   7 5106.42  909.78   2
  -7  -3  -7 5928.29  655.48  10
  -7  -3  -7 6612.43  608.50   9
  -7  -3  -815792.16 1048.36  10
  -7  -3  -818629.40 1012.38   9
  -7  -3  -9 3037.39  464.17  10
  -7  -3 -1021878.01 1240.38  10
  -7  -3 -1110959.29  802.90  11
  -7  -3 -11 9793.35  841.97  10
  -7   3 -1111620.97  730.13  12
  -7  -3 -12 8068.10  695.28  11
  -7  -3 -12 6644.63  685.50  10
  -7   3 -12 7416.27  598.88  12
  -7  -3 -13 6663.02  632.46  11
  -7  -3 -13 5412.90  631.56  10
  -7   3 -13 5884.78  540.82  12
  -7  -3 -1431319.82 1377.86  11
  -7  -3 -1430123.79 1404.60  10
  -7   3 -1430134.29 1223.72  12
  -7  -3 -15 3876.43  496.55  10
  -7   3 -15 4267.44  462.93  12
  -7  -3 -16  384.41  176.23  10
  -7   3 -16  300.59  136.76  12
  -7  -3 -17 5993.29  570.72  10
  -7  -3 -1812588.81  770.06  10
  -7  -3 -19   26.07  134.87  10
  -7  -3 -20   -8.08   73.35  10
  -7  -3 -21 4769.08  393.16  10
  -7  -3 -22 5364.01  384.91  10
  -7  -3 -22 4921.02  385.06  12
  -7  -3 -23 3548.10  282.65  10
  -7  -3 -23 3509.70  294.65  12
  -7  -3 -24  184.48   78.84  12
  -7  -3 -24  134.20   75.20  10
  -7  -3 -25   22.27   55.43  10
  -7  -3 -25   50.72   55.93  12
   7   4 -27 4058.57  273.56  15
   7   4 -26  765.15  157.27  15
   7   4 -25 8393.06  518.57  15
   7   4 -24  179.45  114.58  15
   7   4 -23  530.03  229.31  15
   7   4 -22 8025.86  679.51  15
   7   4 -21 5594.84  602.26  15
  -7   4  21 5053.52  458.08   6
   7   4 -2013794.39  967.60  15
  -7   4  2013742.79  801.37   6
  -7   4  19  454.67  185.96   6
   7   4 -19   93.30  221.56  15
  -7   4  18 2471.48  386.75   6
  -7   4  17  192.85  200.18   6
   7   4 -17  120.13  110.61   8
  -7  -4  17  -79.92  133.85   7
  -7   4  1621776.85 1200.78   6
   7   4 -1621641.50 1024.14   8
  -7  -4  1622267.94 1014.50   7
  -7   4  15  814.34  277.27   6
   7   4 -15  412.70  158.65   8
  -7  -4  15  586.23  161.98   7
  -7   4  14 1266.84  309.84   6
   7   4 -14 1210.59  244.74   8
  -7  -4  14 1449.57  266.32   7
  -7   4  13 1519.06  343.84   6
   7   4 -13 1470.75  273.48   8
  -7   4  1243783.64 1704.98   6
  -7   4  11 7214.28  702.01   6
  -7  -4  11 7839.44  755.24  10
  -7   4  10 9164.30  779.09   6
  -7  -4  10 9421.97  834.53  10
  -7   4   9 6515.35  647.71   6
  -7  -4   9 5838.19  677.32  10
  -7  -4   9 6798.34  589.33   9
  -7   4   810691.03  828.85   6
  -7  -4   8 9373.56  841.43  10
  -7  -4   810100.82  715.40   9
  -7   4   717368.41 1044.19   6
  -7  -4   719132.82 1168.99  10
  -7  -4   718326.83  969.99   9
  -7  -4   6 1622.10  665.60   1
  -7   4   6 1589.92  332.94   6
  -7  -4   6 1289.18  328.72  10
  -7  -4   6 1482.60  302.41   9
  -7   4   5 1290.15  326.31   6
  -7  -4   5 1083.78  279.66  10
  -7  -4   5  665.77  210.57   9
  -7   4   4 8539.69  751.07   6
  -7  -4   4 9171.33  785.85  10
  -7  -4   410383.66 1726.39   1
  -7  -4   4 8932.99  698.85   9
  -7   4   331346.62 1387.46   6
  -7  -4   333303.32 1472.14  10
  -7  -4   332941.96 1338.49   9
  -7  -4   333251.39 2844.00   1
  -7   4   2  645.93  243.50   6
  -7  -4   2  980.78  253.92  10
  -7   4   1 4158.33  553.31   6
  -7  -4   1 4295.60  534.88  10
  -7  -4   1 4615.32  521.08   9
  -7  -4   1 3156.82 1044.31   1
  -7   4   0 1190.42  334.23   6
  -7  -4   0 1149.00  278.48  10
  -7  -4   0 1325.03  316.34   9
  -7  -4   0  595.86  618.69   1
  -7   4  -126339.26 1335.25   6
  -7  -4  -127082.63 1322.82  10
  -7  -4  -126045.64 1249.24   9
  -7  -4  -125751.35 2385.07   1
  -7  -4  -2 6861.34 1280.20   1
  -7  -4  -2 7288.81  698.38  10
  -7  -4  -2 7476.00  697.89   9
  -7  -4  -311893.67  889.34  10
  -7  -4  -311805.63  878.48   9
  -7  -4  -311235.46 1540.67   1
  -7  -4  -4 7299.35  698.16  10
  -7  -4  -4 7065.24  700.72   9
  -7  -4  -5   29.68   73.03  10
  -7  -4  -5  460.02  220.08   9
  -7  -4  -612425.88  905.52  10
  -7  -4  -612373.20  927.51   9
  -7  -4  -710071.54  824.28  10
  -7  -4  -711129.22  884.02   9
  -7  -4  -818150.22 1093.72  10
  -7  -4  -820845.65 1169.27   9
  -7  -4  -9  -16.63  111.55  10
  -7  -4  -9  -20.85  143.81   9
  -7  -4 -1010586.03  823.25  11
  -7  -4 -10 9968.72  789.66  10
  -7  -4 -1011808.81  851.33   9
  -7  -4 -11  749.79  244.37  11
  -7  -4 -11  442.08  244.02  10
  -7  -4 -1232310.38 1428.96  11
  -7  -4 -1230155.57 1267.29  10
  -7  -4 -13  682.48  241.83  11
  -7  -4 -13  325.56  138.36  10
  -7  -4 -14  650.30  237.02  11
  -7  -4 -14  647.18  213.69  10
  -7  -4 -15 5727.65  557.49  11
  -7  -4 -15 6252.10  529.31  10
  -7  -4 -1620377.83 1003.69  11
  -7  -4 -1621945.42  943.97  10
  -7  -4 -17 2013.81  286.99  10
  -7  -4 -18   44.48  100.75  10
  -7  -4 -19 3790.12  352.10  10
  -7  -4 -2011940.46  576.95  10
  -7  -4 -21 5355.65  364.84  10
  -7  -4 -22  514.97  122.82  12
  -7  -4 -22  376.65  113.34  10
  -7  -4 -23  275.38   76.55  12
  -7  -4 -23  415.01   96.67  10
  -7  -4 -24 1458.53  146.99  10
  -7  -4 -24 1337.21  139.39  12
  -7  -4 -2513453.59  349.51  10
   7   5 -26  218.84   68.80  15
   7   5 -25 2679.87  239.36  15
   7   5 -24 5402.06  400.79  15
   7   5 -2310564.50  617.50  15
   7   5 -22  844.08  212.98  15
   7   5 -21  557.59  204.08  15
  -7   5  21  666.48  180.90   6
   7   5 -20 8101.11  694.98  15
  -7   5  20 7089.04  531.40   6
   7   5 -19 4055.71  519.06  15
  -7   5  19 3665.93  415.20   6
   7   5 -18 7519.69  715.53  15
   7   5 -18 6645.60  544.50   8
  -7   5  18 7119.80  608.58   6
  -7   5  17  203.99  178.91   6
   7   5 -17  166.02  101.48   8
  -7   5  16 1571.55  333.60   6
   7   5 -16 1331.06  244.72   8
  -7  -5  16 1657.25  297.09   7
  -7   5  15  178.18  172.62   6
   7   5 -15  102.28   87.77   8
  -7  -5  15  104.58  105.29   7
   7   5 -1419212.43  940.31   8
  -7   5  1419620.39 1177.05   6
  -7   5  13 1665.71  391.27   6
   7   5 -13 1753.32  281.92   8
  -7   5  12 3253.04  527.63   6
  -7   5  11  497.00  266.20   6
  -7   5  1014580.58 1058.78   6
  -7  -5  1014867.72 1020.35  10
  -7   5   922288.91 1305.94   6
  -7  -5   921947.73 1083.63   9
  -7   5   812202.17  962.80   6
  -7  -5   811839.41  806.35   9
  -7   5   7  294.61  208.27   6
  -7  -5   7   57.75  134.69   9
  -7   5   6 -118.59  191.25   6
  -7  -5   6  -76.49  181.42  10
  -7  -5   6  313.10  166.93   9
  -7   5   524005.37 1344.05   6
  -7  -5   524896.59 1195.81   9
  -7   5   4 2155.87  440.11   6
  -7  -5   4 2947.70  439.28  10
  -7  -5   4 2766.31  424.76   9
  -7   5   310960.03  951.28   6
  -7  -5   312843.02  894.30  10
  -7  -5   311680.66  834.59   9
  -7   5   2  673.50  305.21   6
  -7  -5   2 1053.54  264.97  10
  -7  -5   2  485.88  216.08   9
  -7   5   136923.75 1686.23   6
  -7  -5   139265.71 1541.83  10
  -7  -5   138298.52 1539.12   9
  -7   5   0  443.41  295.98   6
  -7  -5   0  837.07  246.85  10
  -7  -5   0  399.28  167.91   9
  -7  -5  -112070.79  844.61  10
  -7  -5  -112221.35  908.68   9
  -7   5  -111724.44  943.97   6
  -7  -5  -2 8425.76  708.46  10
  -7  -5  -2 8964.08  804.94   9
  -7  -5  -314861.44  939.49  10
  -7  -5  -314843.51 1023.27   9
  -7  -5  -412575.32  868.62  10
  -7  -5  -412691.18  966.39   9
  -7  -5  -520068.53 1099.89  10
  -7  -5  -519946.00 1216.17   9
  -7  -5  -6  568.96  235.34  10
  -7  -5  -6  861.11  300.38   9
  -7  -5  -7 4483.28  503.58  10
  -7  -5  -7 4637.21  606.31   9
  -7  -5  -8 9644.71  710.69  10
  -7  -5  -8 9537.67  849.14   9
  -7  -5  -9 6945.89  577.69  10
  -7  -5  -9 7396.47  730.74   9
  -7  -5 -10 5925.78  601.65  11
  -7  -5 -10 5369.93  496.52  10
  -7  -5 -10 5851.87  663.76   9
  -7  -5 -11 4033.60  478.26  11
  -7  -5 -11 4999.31  473.90  10
  -7  -5 -11 5328.18  571.68   9
  -7  -5 -12 3639.70  435.65  11
  -7  -5 -12 3430.48  384.59  10
  -7  -5 -12 3606.27  440.00   9
  -7  -5 -13   57.20   98.43  11
  -7  -5 -13  -18.59   72.55  10
  -7  -5 -1415766.25  856.02  11
  -7  -5 -1415609.49  742.58  10
  -7  -5 -15 4224.26  432.73  11
  -7  -5 -15 4388.94  392.36  10
  -7  -5 -16  799.83  204.55  11
  -7  -5 -16  821.36  179.01  10
  -7  -5 -17  445.15  125.95  11
  -7  -5 -17  438.06  142.22  10
  -7  -5 -18 4855.03  361.43  10
  -7  -5 -19 8387.91  438.64  10
  -7  -5 -20  904.35  149.61  10
  -7  -5 -21  292.60   94.09  10
  -7  -5 -22 1315.38  147.91  10
  -7  -5 -2313770.95  397.87  10
  -7  -5 -2313434.21  392.76  12
   7   6 -24 2007.52  189.92  15
   7   6 -23 4173.36  311.02  15
   7   6 -2210927.71  568.35  15
   7   6 -21 3082.53  358.63  15
   7   6 -20  824.63  203.45  15
   7   6 -19 4077.49  446.78  15
   7   6 -18 4857.16  513.19  15
   7   6 -18 4004.17  396.79   8
  -7   6  18 4241.06  443.43   6
  -7   6  17  234.23  173.82   6
   7   6 -17  180.19  178.18  15
   7   6 -17  121.68   86.92   8
  -7   6  16 2055.03  377.63   6
   7   6 -16 2464.12  371.71  15
   7   6 -16 2567.38  332.64   8
  -7   6  15 1487.99  348.70   6
   7   6 -15 1217.06  243.12   8
  -7  -6  15 1876.13  266.43   7
  -7   6  14  654.42  243.24   6
   7   6 -14 1088.26  215.48   8
  -7   6  13  675.85  248.97   6
   7   6 -13  493.36  183.76   8
  -7   6  1214566.97 1001.11   6
  -7   6  1112448.96  947.36   6
  -7   6  10 6183.21  695.57   6
  -7   6   9 1201.21  329.36   6
  -7  -6   9 1173.26  285.24   9
  -7   6   8  255.95  195.52   6
  -7  -6   8   -0.76  108.30   9
  -7  -6   722659.84 1142.96   9
  -7   6   721008.62 1239.91   6
  -7  -6   6 4997.48  558.66   9
  -7   6   6 5069.21  636.91   6
  -7   6   5  705.87  279.65   6
  -7  -6   5  630.14  260.00   9
  -7  -6   4 4202.38  526.07   9
  -7   6   4 3786.82  528.11   6
  -7  -6   329186.15 1334.99   9
  -7   6   328454.98 1448.98   6
  -7   6   2 2198.58  441.85   6
  -7  -6   2 1800.47  347.15  10
  -7  -6   2 2257.83  408.21   9
  -7  -6   1 6513.44  613.20  10
  -7  -6   1 5104.11  593.15   9
  -7   6   1 5386.98  665.72   6
  -7  -6   025227.66 1270.99   9
  -7   6   024292.52 1329.09   6
  -7  -6  -125588.07 1298.84   9
  -7   6  -126660.72 1438.23  13
  -7   6  -125748.82 1361.55   6
  -7   6  -2 3296.83  509.45   6
  -7  -6  -2 4606.13  461.82  10
  -7  -6  -2 3767.58  523.97   9
  -7   6  -2 3251.83  515.01  13
  -7  -6  -3 7912.80  602.94  10
  -7  -6  -3 6679.91  695.81   9
  -7   6  -3 8056.37  801.71  13
  -7  -6  -412468.14  738.71  10
  -7  -6  -411569.43  902.99   9
  -7  -6  -5 8368.19  592.21  10
  -7  -6  -5 7310.85  737.09   9
  -7  -6  -610939.72  667.00  10
  -7  -6  -611037.01  911.37   9
  -7  -6  -7 8953.65  586.96  10
  -7  -6  -7 9416.93  823.15   9
  -7  -6  -8   40.57   80.68  10
  -7  -6  -8  178.51  176.63   9
  -7  -6  -9 4019.31  451.92  11
  -7  -6  -9 3673.88  367.58  10
  -7  -6  -9 3645.96  486.58   9
  -7  -6 -10 9560.23  656.19  11
  -7  -6 -10 8707.42  543.94  10
  -7  -6 -10 8491.19  693.37   9
  -7  -6 -11  203.46  127.47  11
  -7  -6 -11  247.89  128.13  10
  -7  -6 -11  411.30  193.21   9
  -7  -6 -12 4582.41  437.26  11
  -7  -6 -12 3843.36  345.03  10
  -7  -6 -12 4317.32  430.45   9
  -7  -6 -13 3577.46  370.68  11
  -7  -6 -13 3366.09  316.55  10
  -7  -6 -13 3717.33  367.72   9
  -7  -6 -14   51.12   81.95  11
  -7  -6 -14  127.04  100.40  10
  -7  -6 -15   16.76   53.99  11
  -7  -6 -15   63.16   83.08  10
  -7  -6 -16 2224.03  252.18  11
  -7  -6 -16 2325.45  236.38  10
  -7  -6 -17 4602.60  345.60  11
  -7  -6 -17 4635.45  315.28  10
  -7  -6 -18 2589.40  219.02  10
  -7  -6 -19   95.75   68.23  10
  -7  -6 -20   51.29   54.74  10
  -7  -6 -21 7014.41  278.81  10
  -7  -6 -22 4010.53  183.05  10
  -7  -6 -22 3807.74  182.91  12
   7   7 -20 3235.10  267.83  15
  -7   7  20 2803.35  207.78  13
   7   7 -19 1165.27  182.88  15
  -7   7  19 1019.19  173.50  13
   7   7 -18   41.51  112.39  15
   7   7 -18   61.38   72.83   8
  -7   7  18  -78.48   46.51  13
   7   7 -17 3690.86  362.10  15
   7   7 -17 2991.82  327.73   8
   7   7 -16    7.28   45.04  15
   7   7 -16  -50.30   56.93   8
   7   7 -15 -104.94  123.03  15
   7   7 -15   54.18   82.06   8
   7   7 -14 3435.69  359.04  15
   7   7 -14 3222.05  372.33   8
  -7   7  14 2558.79  389.08   6
   7   7 -13 4598.42  416.17  15
   7   7 -13 4313.56  419.08   8
  -7   7  13 4198.14  517.11   6
  -7   7  12 4465.52  553.67   6
  -7   7  11  387.66  204.77   6
  -7   7  10  122.24  190.52   6
  -7  -7   911258.90  735.78   9
  -7   7   9 9989.81  832.57   6
  -7  -7   818463.47  961.38   9
  -7   7   817386.19 1085.48   6
  -7   7   7  485.22  223.59   6
  -7  -7   7  739.77  228.74   9
  -7  -7   6 8847.68  700.39   9
  -7   7   6 7691.95  732.81   6
  -7  -7   514704.00  900.52   9
  -7   7   513618.95  971.14   6
  -7  -7   4 9460.86  732.28   9
  -7   7   4 8758.26  787.63   6
  -7   7   3 1460.86  345.06   6
  -7  -7   3 1613.27  340.49   9
  -7   7   3 1665.64  352.47  13
  -7  -7   215545.04  949.71   9
  -7   7   215757.00 1030.19  13
  -7   7   216007.24 1049.62   6
  -7  -7   113993.25  905.80   9
  -7   7   114659.90 1001.22  13
  -7   7   115021.29 1007.31   6
  -7  -7   0 2461.52  394.61   9
  -7   7   0 2568.02  438.69  13
  -7  -7  -1 2486.36  410.70   9
  -7   7  -1 2656.09  430.92  13
  -7  -7  -219416.28 1077.88   9
  -7   7  -221866.89 1196.00  13
  -7  -7  -3 9593.80  755.75   9
  -7   7  -310256.55  826.37  13
  -7  -7  -4 3505.51  481.10   9
  -7   7  -4 4158.96  567.95  13
  -7  -7  -5 4914.53  381.07  10
  -7  -7  -5 4143.96  507.13   9
  -7   7  -5 5703.92  620.49  13
  -7  -7  -6 2528.61  271.32  10
  -7  -7  -6 2187.07  353.41   9
  -7   7  -6 2941.26  450.45  13
  -7  -7  -7 2088.81  234.31  10
  -7  -7  -7 2007.35  349.11   9
  -7   7  -7 2303.93  432.37  13
  -7  -7  -8 4292.30  334.10  10
  -7  -7  -8 4524.91  472.59   9
  -7  -7  -9  709.08  168.94  11
  -7  -7  -9  733.21  158.90  10
  -7  -7  -9  493.01  171.19   9
  -7  -7 -10  259.03  113.81  11
  -7  -7 -10  320.66  124.44  10
  -7  -7 -10  492.78  151.42   9
  -7  -7 -11 1644.02  226.81  11
  -7  -7 -11 1650.49  203.51  10
  -7  -7 -11 1730.28  257.75   9
  -7  -7 -12 2062.29  252.74  11
  -7  -7 -12 2102.71  226.39  10
  -7  -7 -12 2363.28  277.19   9
  -7  -7 -13  217.70   98.14  11
  -7  -7 -13  231.21   72.10  10
  -7  -7 -13  469.53  133.10   9
  -7  -7 -14 3457.52  289.21  11
  -7  -7 -14 3214.95  253.89  10
  -7  -7 -14 3367.30  263.43   9
  -7  -7 -15 1942.48  206.35  11
  -7  -7 -15 1954.74  191.27  10
  -7  -7 -16 3442.84  259.52  11
  -7  -7 -16 3705.72  243.72  10
  -7  -7 -17   91.12   55.57  10
  -7  -7 -18   69.86   40.26  10
  -7  -7 -19 3323.92  171.00  10
  -7   8  18  372.81   79.20  13
  -7   8  17 1098.13  154.06  13
   7   8 -16  -45.01   94.99   8
  -7   8  16   83.77   83.75  13
   7   8 -15   37.04   76.83   8
  -7   8  15  188.15  120.70  13
   7   8 -14 2111.57  266.17   8
  -7   8  14 1911.99  251.01  13
  -7   8  13  532.45  173.75  13
  -7   8  12  106.84  114.26  13
  -7   8  11 1675.52  292.01  13
  -7   8  1016033.45  849.72  13
  -7   8   9  512.99  185.65  13
  -7  -8   810044.74  629.01   9
  -7   8   8 9372.92  688.34  13
  -7  -8   7 1998.24  301.83   9
  -7   8   7 1858.47  332.43  13
  -7  -8   616008.20  831.56   9
  -7   8   615681.18  908.84  13
  -7  -8   5  774.25  212.28   9
  -7   8   5  529.11  198.00  13
  -7  -8   418852.02  930.82   9
  -7   8   418104.59  984.55  13
  -7  -8   3 2254.68  333.14   9
  -7   8   3 2133.61  368.49  13
  -7  -8   2 8367.29  638.85   9
  -7   8   2 7603.04  660.73  13
  -7  -8   1 3373.94  426.01   9
  -7   8   1 2734.61  412.63  13
  -7  -8   032396.56 1250.84   9
  -7   8   034231.43 1349.08  13
  -7  -8  -1 1949.07  325.63   9
  -7   8  -1 1819.68  326.07  13
  -7  -8  -2  198.46  164.37   9
  -7   8  -2   29.13  144.71  13
  -7  -8  -3 1695.98  290.84   9
  -7   8  -3 2053.13  328.74  13
  -7  -8  -415294.54  771.41   9
  -7   8  -416862.47  920.49  13
  -7  -8  -5 3351.14  367.49   9
  -7   8  -5 3713.52  459.15  13
  -7  -8  -6 1085.62  220.29   9
  -7   8  -6 1488.24  293.38  13
  -7  -8  -7 1820.96  259.62   9
  -7   8  -7 2154.59  369.77  13
  -7  -8  -8 3547.24  335.28   9
  -7   8  -8 4039.42  444.73  13
  -7  -8  -9 1275.51  178.48  11
  -7  -8  -9 1049.01  186.29   9
  -7  -8 -10 1657.63  188.13  11
  -7  -8 -10 1649.57  217.33   9
  -7  -8 -11  224.18   73.24  11
  -7  -8 -11  180.01  105.17   9
  -7  -8 -12  191.02   77.01  11
  -7  -8 -12  275.77  105.99   9
  -7  -8 -13 2180.38  198.04  11
  -7  -8 -13 2137.61  190.76   9
  -7  -8 -14  747.55  108.72  11
  -7  -8 -14  813.85  111.66   9
  -7  -8 -15  377.65   77.13  11
  -7   9  15   86.43   42.96  13
  -7   9  14   67.84   50.88  13
  -7   9  13   43.94   77.74  13
  -7   9  12 2303.70  246.57  13
  -7   9  11  488.73  128.81  13
  -7   9  10 1770.72  240.62  13
  -7   9   9  269.68  128.49  13
  -7   9   811763.87  638.79  13
  -7  -9   7   10.49   84.45   9
  -7   9   7   47.40  101.15  13
  -7  -9   613663.46  643.39   9
  -7   9   612527.12  684.58  13
  -7  -9   5  452.95  159.90   9
  -7   9   5  511.31  159.61  13
  -7  -9   4 5500.92  426.36   9
  -7   9   4 5721.47  478.71  13
  -7  -9   3  191.22  119.44   9
  -7   9   3  470.67  173.63  13
  -7  -9   234240.83 1034.53   9
  -7   9   236069.85 1197.51  13
  -7  -9   1 1702.78  254.49   9
  -7   9   1 1495.06  264.29  13
  -7  -9   0 1663.94  237.76   9
  -7   9   0 1762.85  289.96  13
  -7  -9  -1  119.38  109.87   9
  -7   9  -1  484.12  153.77  13
  -7  -9  -236764.43 1005.34   9
  -7   9  -239094.54 1211.60  13
  -7  -9  -3  121.88  103.73   9
  -7   9  -3  183.64  129.55  13
  -7  -9  -4 1737.18  222.01   9
  -7   9  -4 1770.94  268.77  13
  -7  -9  -5  251.43  109.87   9
  -7   9  -5   33.74  112.06  13
  -7  -9  -617664.53  630.82   9
  -7   9  -619468.97  802.03  13
  -7  -9  -7  112.68   89.93   9
  -7   9  -7  -26.31  102.42  13
  -7  -9  -8  938.97  155.76   9
  -7   9  -8 1329.28  208.93  13
  -7  -9  -9   36.57   70.18   9
  -7  -9 -10 2066.31  183.15   9
  -7  -9 -11   36.72   60.25   9
  -7  -9 -12  124.01   56.51   9
  -7  -9 -13  -26.38   38.76   9
  -7  10  11 1544.00  151.88  13
  -7  10  10 8993.86  379.31  13
  -7  10   9  174.14   72.00  13
  -7  10   8 2022.42  207.28  13
  -7  10   7 6022.66  359.75  13
  -7  10   6 9753.14  470.17  13
  -7  10   5  859.13  160.81  13
  -7 -10   4 9421.61  379.23   9
  -7  10   410102.75  499.60  13
  -7 -10   3 4379.15  270.20   9
  -7  10   3 4517.90  344.19  13
  -7 -10   2 3233.03  236.84   9
  -7  10   2 3479.47  310.32  13
  -7 -10   1  752.72  121.46   9
  -7  10   1  723.21  152.41  13
  -7 -10   023081.68  620.24   9
  -7  10   024233.76  785.90  13
  -7 -10  -1 5275.09  300.19   9
  -7  10  -1 5196.73  369.62  13
  -7 -10  -2  167.12   87.86   9
  -7  10  -2  127.24   88.96  13
  -7 -10  -3 3244.65  234.69   9
  -7  10  -3 3485.04  293.38  13
  -7 -10  -413330.39  447.95   9
  -7  10  -413843.47  551.87  13
  -7 -10  -5 1794.47  167.23   9
  -7  10  -5 1711.54  188.73  13
  -7 -10  -6 2322.76  183.13   9
  -7  10  -6 2142.25  203.66  13
  -7 -10  -7 1613.73  149.45   9
  -7  10  -7 1339.42  153.77  13
  -7 -10  -8 3316.14  193.64   9
  -7 -10  -9 3373.43  178.59   9
  -7 -10 -10  970.45   90.41   9
  -7  11   4 3825.05  212.07  13
  -7  11   3  259.74   72.95  13
  -7  11   2 5217.68  256.54  13
  -7  11   1 8805.53  331.18  13
  -7  11   0  483.79   91.06  13
   8   0 -2612707.76  406.57  15
   8   0 -25   -8.87   69.11  15
   8   0 -24 4438.26  351.60  15
   8   0 -23  -61.11   75.88  15
   8   0 -2231488.97 1143.08  15
  -8   0  21  203.97  155.03   6
   8   0 -21  -85.31  142.22  15
  -8   0  20 5051.00  479.16   6
   8   0 -20 3897.87  465.02  15
  -8   0  19   79.21  127.21   6
  -8   0  1816644.41  899.36   6
  -8   0  17  152.65  164.38   6
  -8   0  16 1887.26  326.45   6
  -8   0  15   56.14   98.91   6
  -8   0  15  341.42  165.71   7
  -8   0  14 5208.34  549.22   6
  -8   0  14 6093.69  572.58   7
  -8   0  13   89.15  166.02   7
  -8   0  12 1402.31  298.24   7
  -8   0  11   60.03  157.17  10
  -8   0  11  155.92  172.13   7
  -8   0  10  799.94  259.52  10
  -8   0  10  834.61  219.04   7
  -8   0   9   29.93  180.47  10
  -8   0   9  -46.08  124.52   7
  -8   0   811456.29  899.09  10
  -8   0   812422.05  804.86   7
  -8   0   7  149.19  235.87  10
  -8   0   7 -225.49  139.38   7
  -8   0   6 1424.93  327.05  10
  -8   0   6 2274.36  346.49   7
  -8   0   5 -199.14  174.76  10
  -8   0   5  -63.35  120.99   7
  -8   0   422187.63 1175.65  10
   8   0  -423806.45 1888.38   2
  -8   0   424259.74 1098.41   7
  -8   0   3  -19.02   76.42  10
  -8   0   3  -46.64   93.62   7
   8   0  -3   83.28  149.86   2
  -8   0   2 8640.13  714.45  10
  -8   0   2 8663.87  667.88   7
   8   0  -2 7953.76 1050.73   2
  -8   0   1  148.83  159.33  10
  -8   0   1  373.18  204.39   7
   8   0  -1  101.56  245.37   2
  -8   0   044927.40 1650.81  10
   8   0   045606.20 2522.20   2
  -8   0   047114.47 1496.51   7
  -8   0  -1  -53.16  194.29  10
  -8   0  -1  311.56  173.58   7
  -8   0  -272047.66 2108.99  10
  -8   0  -277692.87 1903.85   7
  -8   0  -3 -280.52  210.98  10
  -8   0  -415751.35 1008.68  10
  -8   0  -5  325.93  207.61  10
  -8   0  -637069.23 1552.26  10
  -8   0  -7  173.09  140.79  10
  -8   0  -8  633.06  243.09  10
  -8   0  -9   22.61  124.29  10
  -8   0 -1032763.56 1473.21  10
  -8   0 -11  104.60  115.07  10
  -8   0 -12 1032.55  283.12  10
  -8   0 -13   76.31  113.42  10
  -8   0 -14 2057.83  369.66  10
  -8   0 -14 2305.07  330.23  12
  -8   0 -15  -20.44   79.70  10
  -8   0 -15  -65.19   81.14  12
  -8   0 -16 -174.83  175.56  10
  -8   0 -16 -100.77   97.11  12
  -8   0 -17   70.61  155.01  10
  -8   0 -17  153.31  113.24  12
  -8   0 -18   -1.94  112.23  10
  -8   0 -18  -15.78   95.88  12
  -8   0 -19  -99.25   88.79  10
  -8   0 -19   59.71   82.78  12
  -8   0 -20 6993.62  492.66  10
  -8   0 -20 6674.97  499.17  12
  -8   0 -21   64.67   92.31  10
  -8   0 -21  -75.18  120.84  12
  -8   0 -22  120.20   82.85  12
   8   1 -2610612.20  439.80  15
   8   1 -25  228.33  119.93  15
   8   1 -2422602.23  868.74  15
   8  -1 -23 3460.43  295.79  15
   8   1 -23 3718.72  411.66  15
  -8   1  22  337.40  152.02   6
   8  -1 -22  193.78  117.31  15
   8   1 -22  -53.54  111.62  15
  -8   1  21 1823.07  297.03   6
  -8  -1  21 2032.03  285.16   6
   8  -1 -21 1607.69  243.45  15
   8   1 -21 1350.29  288.51  15
  -8  -1  2019552.69  909.02   6
   8  -1 -2017355.46  853.24  15
   8   1 -2017986.51 1012.55  15
  -8   1  19 1323.68  287.20   6
  -8  -1  19 1023.75  237.86   6
   8  -1 -19 1275.52  262.86  15
  -8   1  18 1278.30  263.24   6
  -8  -1  18 1201.31  290.47   6
  -8   1  17 1092.54  254.64   6
  -8  -1  17 1152.77  254.06   6
  -8  -1  17 1314.98  261.12   7
  -8   1  16 4650.26  516.09   6
  -8  -1  16 4995.10  517.06   7
  -8   1  15 1092.06  260.15   6
  -8  -1  15  810.37  242.07   7
  -8   1  14  842.12  266.76   6
  -8  -1  14  734.97  234.74   7
  -8   1  13  511.74  194.90   6
  -8   1  13  768.81  227.55   7
  -8  -1  13  460.75  187.07   7
  -8   1  12  687.17  255.39   6
  -8   1  12  632.00  231.31   7
  -8  -1  12  854.59  248.71   7
  -8   1  11  376.80  176.92   6
  -8  -1  11  467.27  220.43  10
  -8   1  11  394.98  210.89   7
  -8  -1  11  277.57  140.55   7
  -8   1  10 1559.71  348.51  10
  -8   1  10 2528.12  391.60   6
  -8  -1  10 1931.50  434.70  10
  -8   1  10 2570.12  392.95   7
  -8  -1  10 2363.47  355.98   7
  -8   1   9 -171.51  192.24   6
  -8   1   9  -71.21  170.93  10
  -8  -1   9   79.01  152.29  10
  -8   1   9   34.60  128.17   7
  -8  -1   9  269.76  172.74   7
  -8   1   8  702.03  233.76  10
  -8  -1   8  899.67  273.44  10
  -8   1   8 1264.57  279.80   7
  -8  -1   8 1180.56  259.80   7
  -8   1   7 2847.86  418.96  10
  -8  -1   7 2546.60  451.68  10
  -8   1   7 3173.24  437.02   7
  -8  -1   7 2809.00  402.86   7
  -8   1   626203.43 1250.71  10
  -8  -1   627547.79 1390.27  10
  -8   1   628586.17 1220.58   7
  -8  -1   628986.13 1207.04   7
  -8   1   5  100.52  184.26  10
  -8  -1   5  587.18  263.27  10
  -8   1   5  447.26  181.57   7
  -8  -1   5   51.71  100.23   7
  -8   1   4  333.67  197.04  10
  -8  -1   4  523.10  231.07  10
  -8   1   4 1169.85  272.05   7
   8  -1  -4  202.71  261.94   2
  -8  -1   4  973.44  235.75   7
   8   1  -4 1141.41  428.14   2
  -8   1   3 7648.85  667.04  10
  -8  -1   3 8156.97  761.68  10
   8  -1  -3 8028.44 1057.80   2
  -8   1   3 8899.80  673.41   7
  -8  -1   3 8078.78  644.64   7
   8   1  -3 7997.59 1150.35   2
  -8   1   238866.69 1474.47  10
  -8  -1   240546.93 1667.84  10
   8  -1  -238949.01 2225.20   2
   8   1  -243078.55 2627.57   2
  -8   1   244956.06 1493.88   7
  -8  -1   242275.38 1434.95   7
  -8   1   1 1116.18  283.22   6
  -8   1   1  456.76  228.71  10
  -8  -1   1  818.13  279.19  10
   8  -1  -1 1191.25  388.71   2
  -8   1   1  629.48  232.90   7
  -8  -1   1  968.12  231.86   7
   8   1  -1  773.32  368.43   2
  -8   1   024137.17 1157.43   6
  -8   1   023543.67 1156.37  10
  -8  -1   022366.48 1245.37  10
  -8   1   023887.76 1086.95   7
  -8  -1   022252.76 1051.40   7
  -8   1  -115978.80  945.57   6
  -8   1  -116249.84  984.17  10
  -8  -1  -115489.12 1041.30  10
  -8   1  -117091.52  923.15   7
  -8  -1  -115649.66  869.20   7
  -8   1  -239657.59 1480.19  10
  -8  -1  -241534.64 1688.86  10
  -8   1  -246274.56 1490.54   7
  -8  -1  -242665.58 1431.28   7
  -8   1  -3 4496.15  524.42  10
  -8  -1  -3 4884.29  597.69  10
  -8  -1  -3 5123.90  517.15   7
  -8   1  -445943.86 1593.23  10
  -8  -1  -445888.20 1786.33  10
  -8   1  -516821.58  967.23  10
  -8  -1  -515737.22 1054.53  10
  -8   1  -6 2365.58  393.80  10
  -8  -1  -6 2300.14  412.90  10
  -8   1  -7 1083.72  269.94  10
  -8  -1  -7 1076.98  292.61  10
  -8   1  -818884.68 1023.65  10
  -8  -1  -817963.77 1153.65  10
  -8   1  -9 8954.73  713.90  10
  -8  -1  -9 8942.87  822.58  10
  -8   1 -10  256.81  183.23  10
  -8  -1 -10   34.43  193.53  10
  -8   1 -11 1395.47  339.50  10
  -8  -1 -11 1315.41  309.69  10
  -8   1 -12 9340.83  718.76  10
  -8  -1 -12 8640.13  787.73  10
  -8   1 -13 3536.03  446.37  10
  -8  -1 -13 3306.54  528.49  10
  -8  -1 -14 2522.51  356.65  12
  -8   1 -14 2816.91  408.15  10
  -8  -1 -14 2776.49  462.84  10
  -8  -1 -15  -85.77   87.92  12
  -8   1 -15   54.42  130.51  10
  -8  -1 -15  500.79  229.73  10
  -8   1 -15  271.72  148.48  12
  -8  -1 -16  983.00  225.46  12
  -8   1 -16 1064.73  248.58  10
  -8  -1 -16 1195.72  307.56  10
  -8   1 -16 1053.97  221.53  12
  -8   1 -17 2849.45  372.21  10
  -8  -1 -17 2527.26  421.57  10
  -8   1 -17 2390.66  319.72  12
  -8  -1 -17 2477.16  348.11  12
  -8  -1 -18  847.86  205.82  12
  -8  -1 -18  877.08  265.95  10
  -8   1 -18 1252.59  253.45  12
  -8  -1 -19  -64.24  126.49  10
  -8   1 -19    3.33   61.09  12
  -8  -1 -19  -77.49   72.31  12
  -8  -1 -20  318.54  127.04  10
  -8  -1 -20    9.54   32.13  12
  -8  -1 -21 2307.20  255.68  10
  -8  -1 -21 2145.45  263.43  12
  -8  -1 -22 8791.03  427.04  10
  -8  -1 -22 8122.62  430.29  12
  -8  -1 -23   22.48   34.15  12
   8   2 -26 7664.01  383.48  15
   8   2 -2514072.83  608.17  15
   8   2 -24 4845.64  422.92  15
   8   2 -23 1752.42  300.98  15
   8   2 -2218625.20  945.43  15
  -8   2  2224538.29  945.98   6
  -8   2  2114012.35  789.55   6
  -8  -2  2113710.85  699.90   6
  -8   2  20 2215.42  332.78   6
  -8  -2  20 1743.47  309.48   6
   8   2 -20 1852.19  358.23  15
  -8   2  19 2033.02  343.70   6
  -8  -2  19 1753.89  297.04   6
  -8   2  18 2875.57  410.31   6
  -8  -2  18 2308.23  347.79   7
  -8   2  17 6347.14  589.95   6
  -8  -2  17 6671.54  575.48   7
  -8   2  16 1325.78  308.21   6
  -8  -2  16  793.34  230.49   7
  -8   2  15 1070.04  279.81   6
  -8  -2  15  768.06  244.02   7
  -8   2  14  451.77  234.78   6
  -8  -2  14  815.62  234.67   7
  -8   2  13 5612.91  580.38   6
  -8  -2  13 5252.58  520.99   7
  -8   2  12 1892.85  357.44   6
  -8  -2  12 1600.70  307.33   7
  -8   2  11   42.59  148.22   6
  -8  -2  11  225.90  234.41  10
  -8  -2  11   82.96  157.54   7
  -8   2  1011639.45  842.24   6
  -8  -2  1011598.83  983.15  10
  -8  -2  1011585.23  768.52   7
  -8   2   9 6707.95  630.37   6
  -8  -2   9 6644.37  749.31  10
  -8   2   9 7222.91  640.37   7
  -8  -2   9 6800.40  592.58   7
  -8   2   810912.55  806.51   6
  -8   2   810786.86  821.34  10
  -8  -2   810671.55  915.74  10
  -8   2   811083.66  794.15   7
  -8  -2   810218.54  733.31   7
  -8   2   7 2385.55  413.40   6
  -8   2   7 2273.96  380.10  10
  -8  -2   7 2365.31  467.40  10
  -8   2   7 2793.13  426.15   7
  -8  -2   7 2055.80  351.81   7
  -8   2   6 1821.99  349.40   6
  -8   2   6 1457.33  324.35  10
  -8  -2   6 1501.68  354.66  10
  -8   2   6 1863.57  329.01   7
  -8   2   515038.66  934.08   6
  -8   2   515048.38  903.21  10
  -8  -2   515095.11 1072.57  10
  -8   2   514998.29  901.34   7
  -8   2   423663.00 1179.84   6
  -8   2   422945.46 1101.67  10
  -8  -2   424556.25 1342.83  10
  -8   2   424999.40 1150.47   7
  -8   2   3 1420.11  317.90   6
  -8   2   3 1168.18  280.04  10
  -8  -2   3 1363.69  381.99  10
  -8   2   3 1524.91  316.27   7
  -8   2   2  664.57  246.22   6
  -8   2   2  -53.43  167.32  10
  -8  -2   2  193.04  198.81  10
  -8   2   2  898.90  266.08   7
  -8   2   121360.29 1124.81   6
  -8   2   121843.63 1038.89  10
  -8  -2   122190.48 1266.84  10
  -8   2   122345.73 1078.20   7
  -8   2   037921.98 1490.33   6
  -8   2   038443.27 1366.73  10
  -8  -2   037532.01 1661.17  10
  -8  -2   036743.50 1375.48   9
  -8   2   038689.11 1416.45   7
  -8   2  -1  381.54  169.48   6
  -8   2  -1  336.22  170.03  10
  -8  -2  -1 -122.78  196.59  10
  -8  -2  -1  787.01  208.17   9
  -8   2  -1  344.49  182.86   7
  -8   2  -231531.93 1236.11  10
  -8  -2  -231568.16 1533.56  10
  -8  -2  -230746.50 1269.48   9
  -8   2  -326289.62 1126.68  10
  -8  -2  -325443.75 1368.39  10
  -8   2  -4 5481.54  534.17  10
  -8  -2  -4 5526.18  654.28  10
  -8  -2  -4 5740.82  553.93   9
  -8   2  -5 2318.21  341.81  10
  -8  -2  -5 2601.15  489.85  10
  -8  -2  -5 3148.46  431.04   9
  -8   2  -614481.64  838.15  10
  -8  -2  -613068.27  978.80  10
  -8   2  -715146.77  850.49  10
  -8  -2  -713683.02 1014.75  10
  -8  -2  -8  429.80  225.93  10
  -8  -2  -9  194.56  219.85  10
  -8  -2 -10 7866.80  789.05  10
  -8  -2 -11 5386.42  660.97  10
  -8  -2 -12 6755.86  747.75  10
  -8  -2 -13 1151.13  356.60  10
  -8  -2 -14  733.01  208.78  12
  -8  -2 -14  403.44  262.69  10
  -8  -2 -15 1563.91  271.71  12
  -8  -2 -15 1070.40  318.54  10
  -8  -2 -16 1093.92  228.86  12
  -8  -2 -16  959.71  273.93  10
  -8  -2 -17  725.27  222.42  12
  -8  -2 -17  736.94  243.93  10
  -8  -2 -18 3278.19  385.53  10
  -8  -2 -18 3307.78  373.72  12
  -8  -2 -19 3127.94  350.03  10
  -8  -2 -19 3033.36  329.48  12
  -8  -2 -20  297.83  101.99  12
  -8  -2 -20  283.29  135.12  10
  -8  -2 -21  320.30  115.57  10
  -8  -2 -21  325.91   95.78  12
  -8  -2 -22 2090.47  205.45  10
  -8  -2 -22 2014.93  193.65  12
  -8  -2 -23 2052.17  168.89  10
   8   3 -26 1279.16  147.70  15
   8   3 -25  559.43  132.63  15
   8   3 -24 6193.50  439.56  15
   8   3 -2321100.98  897.29  15
   8   3 -22 3093.38  392.29  15
  -8   3  22 3340.69  335.45   6
  -8  -3  21 6582.97  467.30   6
   8   3 -21 5237.45  530.10  15
  -8   3  21 6508.76  509.93   6
  -8  -3  20 6624.65  490.49   6
   8   3 -20 5838.26  572.74  15
  -8   3  20 6672.06  564.91   6
  -8   3  19 5568.93  543.94   6
   8   3 -19 4261.67  524.27  15
  -8   3  18 9241.76  727.10   6
  -8  -3  1810009.94  655.92   7
  -8   3  17 3126.42  445.02   6
  -8  -3  17 3058.15  390.17   7
  -8   3  16  506.33  201.22   6
  -8  -3  16  505.70  187.76   7
  -8   3  15 6784.83  643.87   6
  -8  -3  15 6959.28  586.84   7
  -8   3  1413259.21  898.83   6
  -8  -3  1412979.13  797.84   7
  -8   3  13 1508.30  329.23   6
  -8  -3  13 1411.74  298.07   7
  -8   3  12 9067.79  770.18   6
  -8  -3  12 8700.69  671.07   7
  -8   3  11 3503.52  496.80   6
  -8  -3  11 3768.53  611.09  10
  -8  -3  11 3055.32  415.35   7
  -8   3  10 3403.03  483.82   6
  -8  -3  10 3418.29  567.26  10
  -8  -3  10 3470.88  426.36   7
  -8   3   9 1822.57  390.03   6
  -8  -3   9 1209.28  352.61  10
  -8   3   8 9651.12  775.36   6
  -8  -3   810459.56  918.50  10
  -8   3   714162.26  940.10   6
  -8  -3   715383.04 1081.22  10
  -8   3   6 2429.00  372.54  10
  -8   3   6 2312.32  401.15   6
  -8  -3   6 2517.81  467.27  10
  -8   3   5 3978.14  511.31   6
  -8   3   5 4269.62  470.64  10
  -8  -3   5 4295.04  558.36  10
  -8   3   4 2164.73  380.56   6
  -8   3   4 2097.39  344.67  10
  -8  -3   4 2135.68  403.41  10
  -8  -3   4 2341.18  385.53   9
  -8   3   321460.26 1159.95   6
  -8   3   323454.02 1053.12  10
  -8  -3   322874.21 1299.04  10
  -8  -3   322107.18 1104.60   9
  -8   3   2 7634.21  700.48   6
  -8  -3   2 7709.53  773.63  10
  -8  -3   2 7321.57  648.79   9
  -8   3   1 4019.00  535.41   6
  -8  -3   1 3635.98  542.01  10
  -8  -3   1 3863.01  479.22   9
  -8   3   0 4801.57  561.54   6
  -8  -3   0 4967.29  621.13  10
  -8  -3   0 4835.08  547.24   9
  -8   3  -134738.36 1486.21   6
  -8  -3  -134523.47 1590.70  10
  -8  -3  -132965.93 1375.89   9
  -8  -3  -2 2705.51  480.24  10
  -8  -3  -2 2217.84  381.67   9
  -8  -3  -3 1582.24  318.99  10
  -8  -3  -3 1920.10  362.09   9
  -8  -3  -420006.34 1212.45  10
  -8  -3  -420423.17 1096.89   9
  -8  -3  -518799.08 1162.61  10
  -8  -3  -520544.32 1101.69   9
  -8  -3  -6 1957.43  395.43  10
  -8  -3  -6 2116.27  356.04   9
  -8  -3  -7  417.53  246.28  10
  -8  -3  -7  505.66  218.72   9
  -8  -3  -8 6583.18  699.52  10
  -8  -3  -9 9206.58  813.10  10
  -8  -3 -10 5155.73  613.21  10
  -8  -3 -11 4149.63  533.35  10
  -8  -3 -12  520.04  269.58  10
  -8  -3 -13 1780.23  375.40  10
  -8  -3 -14 8742.81  705.74  10
  -8  -3 -15  222.72  186.77  10
  -8  -3 -16 4273.34  462.53  10
  -8  -3 -17 1838.79  260.71  12
  -8  -3 -17 2439.24  328.52  10
  -8  -3 -18  310.58   96.83  12
  -8  -3 -18  318.10  137.39  10
  -8  -3 -19  658.03  131.42  12
  -8  -3 -19  774.01  181.03  10
  -8  -3 -20 4280.74  329.02  10
  -8  -3 -20 4347.00  310.36  12
  -8  -3 -21 3098.34  255.31  10
  -8  -3 -21 3031.88  231.99  12
  -8  -3 -22  301.69   93.24  10
  -8  -3 -22  122.42   53.64  12
   8   4 -2512239.88  437.82  15
   8   4 -24  187.13  101.38  15
   8   4 -23 4413.60  370.03  15
   8   4 -22 2589.24  320.14  15
   8   4 -21 5277.47  476.46  15
  -8   4  21 6107.37  456.11   6
  -8  -4  2011403.10  603.48   6
   8   4 -20 9720.62  685.84  15
  -8   4  2010830.34  649.23   6
   8   4 -19 8406.88  669.45  15
  -8   4  19 8422.07  611.44   6
  -8   4  18  527.49  207.42   6
  -8  -4  18 1022.82  193.87   7
  -8   4  17  356.72  225.19   6
  -8  -4  17  651.04  179.44   7
  -8   4  1610854.23  817.64   6
  -8  -4  1611859.49  717.13   7
  -8   4  15 4907.26  577.45   6
  -8  -4  15 4516.34  473.31   7
  -8   4  14 7002.54  688.80   6
  -8  -4  14 7768.95  621.35   7
  -8   4  13  455.48  253.55   6
  -8  -4  13   28.52  126.81   7
  -8   4  1214018.80  974.94   6
  -8  -4  1214674.91  856.90   7
  -8   4  11  946.29  290.52   6
  -8   4  1017881.95 1094.95   6
  -8  -4  1020897.28 1250.90  10
  -8   4   9 1706.81  383.64   6
  -8  -4   9 1977.63  397.21  10
  -8   4   8  589.05  273.46   6
  -8  -4   8  870.06  236.85  10
  -8   4   7 1319.22  346.05   6
  -8  -4   7 1517.68  383.65  10
  -8   4   6 8884.64  793.94   6
  -8  -4   6 9755.72  835.27  10
  -8   4   513593.09  962.67   6
  -8  -4   515115.67 1033.03  10
  -8  -4   513751.04  886.33   9
  -8   4   4 1474.90  356.26   6
  -8  -4   4 1023.11  297.70  10
  -8  -4   4  874.66  268.43   9
  -8   4   3 1232.87  365.05   6
  -8  -4   3 1635.91  348.38  10
  -8  -4   3 1099.64  328.95   9
  -8   4   2 4063.93  567.44   6
  -8  -4   2 3574.00  518.35  10
  -8  -4   2 3460.93  486.76   9
  -8   4   131560.24 1507.44   6
  -8  -4   132336.20 1493.31  10
  -8  -4   131151.41 1382.80   9
  -8   4   0  827.92  339.97   6
  -8  -4   0 1775.79  373.32  10
  -8  -4   0 1371.98  326.10   9
  -8   4  -1  317.63  203.28   6
  -8  -4  -1   53.11  110.59  10
  -8  -4  -1  157.53  215.74   9
  -8  -4  -2 3181.05  467.96  10
  -8  -4  -2 3138.46  459.75   9
  -8  -4  -334234.88 1514.94  10
  -8  -4  -335582.95 1526.91   9
  -8  -4  -4 1950.45  386.29  10
  -8  -4  -4 2211.40  392.96   9
  -8  -4  -5 7156.71  701.61  10
  -8  -4  -5 7264.51  708.28   9
  -8  -4  -6 1085.88  305.37  10
  -8  -4  -6 1229.24  332.64   9
  -8  -4  -714069.20  956.31  10
  -8  -4  -715841.04  998.24   9
  -8  -4  -8 4603.10  558.31  10
  -8  -4  -8 4987.75  567.93   9
  -8  -4  -9 5389.28  569.12  10
  -8  -4  -9 5737.28  567.44   9
  -8  -4 -10  -20.37  146.53  10
  -8  -4 -11 5541.15  546.54  10
  -8  -4 -1214088.11  812.01  10
  -8  -4 -13 5735.35  505.03  10
  -8  -4 -14 5251.31  461.40  10
  -8  -4 -15  175.89  141.45  10
  -8  -4 -16 4572.44  396.16  10
  -8  -4 -17  275.60  129.49  10
  -8  -4 -18 9655.34  497.51  10
  -8  -4 -18 9501.27  464.95  12
  -8  -4 -19 2648.74  252.50  10
  -8  -4 -19 2627.02  225.08  12
  -8  -4 -20  985.85  126.76  12
  -8  -4 -20 1080.77  154.98  10
  -8  -4 -21  665.63   87.11  12
  -8  -4 -21  867.45  125.25  10
  -8  -4 -22 3720.98  201.54  10
   8   5 -23 8350.53  395.16  15
   8   5 -22 3554.15  300.62  15
   8   5 -21 8316.07  513.44  15
  -8  -5  20  176.87   79.69   6
  -8   5  20  299.59  117.64   6
  -8   5  19   56.48   78.48   6
   8   5 -19  -67.53  131.08  15
   8   5 -18 8105.01  614.43  15
  -8   5  18 7361.65  568.15   6
   8   5 -17 2593.59  365.52  15
  -8  -5  17 2937.20  311.56   7
  -8   5  17 2488.32  375.68   6
  -8  -5  16 9971.21  620.69   7
  -8   5  16 8711.56  676.50   6
  -8   5  15   69.01  177.36   6
  -8  -5  15   41.65  131.37   7
  -8  -5  1412425.87  749.91   7
  -8   5  1412168.25  868.93   6
  -8   5  13  370.89  204.10   6
  -8  -5  13  532.56  201.34   7
  -8  -5  1216955.50  903.97   7
  -8   5  1217461.57 1088.33   6
  -8   5  11 2339.70  424.89   6
  -8   5  10 5373.58  641.75   6
  -8   5   9 4481.54  595.43   6
  -8  -5   9 4934.41  571.55  10
  -8   5   818767.50 1181.74   6
  -8  -5   820994.00 1165.95  10
  -8   5   7 1493.78  370.63   6
  -8  -5   7 2081.10  384.29  10
  -8   5   6  -37.05  161.59   6
  -8  -5   6  -43.22   87.92  10
  -8  -5   6   95.50  164.77   9
  -8   5   5 3198.53  522.08   6
  -8  -5   5 3445.85  477.21  10
  -8  -5   5 3521.81  482.35   9
  -8  -5   416824.45 1018.33  10
  -8  -5   414447.00  932.15   9
  -8   5   415790.08 1099.89   6
  -8  -5   3 7730.74  700.80  10
  -8  -5   3 7329.52  660.26   9
  -8   5   3 7746.21  780.69   6
  -8   5   2 1143.53  344.23   6
  -8  -5   2  976.50  285.77  10
  -8  -5   2  588.33  273.46   9
  -8   5   1 3281.26  510.19   6
  -8  -5   1 3577.17  475.79  10
  -8  -5   1 3538.84  505.56   9
  -8  -5   0 4502.08  514.16  10
  -8  -5   0 4414.10  565.22   9
  -8   5   0 4036.56  535.19   6
  -8  -5  -131394.08 1360.23  10
  -8  -5  -129744.01 1407.32   9
  -8   5  -130625.71 1460.95   6
  -8  -5  -2  293.69  173.71  10
  -8  -5  -2  543.67  258.75   9
  -8   5  -2  446.67  224.94  13
  -8  -5  -3 3622.32  487.40  10
  -8  -5  -3 4021.48  566.08   9
  -8   5  -3 5444.41  732.86  13
  -8  -5  -4 1721.18  337.39  10
  -8  -5  -4 1194.35  329.27   9
  -8  -5  -5 9971.19  747.41  10
  -8  -5  -511086.86  873.80   9
  -8  -5  -6 5874.44  537.69  10
  -8  -5  -6 5272.40  623.00   9
  -8  -5  -7 4470.40  476.83  10
  -8  -5  -7 4951.59  584.40   9
  -8  -5  -8 1976.82  306.90  10
  -8  -5  -8 1678.31  346.09   9
  -8  -5  -9 4519.44  440.10  10
  -8  -5  -9 4462.69  532.32   9
  -8  -5 -1013738.97  733.53  10
  -8  -5 -1015766.13  856.91   9
  -8  -5 -11 9446.88  589.44  10
  -8  -5 -12 8191.83  525.95  10
  -8  -5 -13  801.87  187.58  10
  -8  -5 -1415892.27  669.86  10
  -8  -5 -15  153.09  101.27  10
  -8  -5 -1613086.14  546.41  10
  -8  -5 -17  912.00  153.49  10
  -8  -5 -18 5731.80  322.73  10
  -8  -5 -18 5175.61  277.89  12
  -8  -5 -19  849.87   96.61  12
  -8  -5 -19  795.71  124.27  10
  -8  -5 -2012637.13  387.94  10
  -8  -5 -21  142.19   45.73  10
   8   6 -21  300.98   85.98  15
   8   6 -20 7340.76  406.55  15
  -8   6  20 7601.38  387.09  13
   8   6 -19 4894.66  367.86  15
   8   6 -18 4671.76  379.12  15
   8   6 -17 1733.62  251.21  15
  -8   6  17 1540.90  275.94   6
   8   6 -1611233.77  634.17  15
  -8  -6  1611831.74  577.86   7
  -8   6  1611521.20  709.77   6
  -8   6  15   97.08  161.46   6
   8   6 -15  187.52  113.41  15
  -8  -6  15  193.69   86.33   7
  -8  -6  1413077.93  698.66   7
  -8   6  1413308.28  848.15   6
  -8  -6  13 9136.53  609.19   7
  -8   6  13 7561.97  656.46   6
  -8   6  1211788.78  851.26   6
  -8   6  11 2771.78  452.56   6
  -8   6  1013798.64  931.03   6
  -8   6   9 5801.60  630.96   6
  -8   6   8 5519.95  599.19   6
  -8  -6   714204.53  878.19   9
  -8   6   713547.16  957.18   6
  -8  -6   613561.09  862.22   9
  -8   6   613366.38  957.90   6
  -8   6   5  235.90  204.34   6
  -8  -6   5  207.36  135.19  10
  -8  -6   5  390.69  166.02   9
  -8   6   4  186.24  188.58   6
  -8  -6   4  513.56  178.38  10
  -8  -6   4  252.61  189.45   9
  -8  -6   3 9610.86  741.49   9
  -8   6   310070.12  853.94   6
  -8  -6   2 9029.95  733.63   9
  -8   6   2 8709.98  791.73   6
  -8  -6   1 7375.31  584.23  10
  -8  -6   1 6368.79  634.25   9
  -8   6   1 6700.78  699.02  13
  -8   6   1 7206.93  701.41   6
  -8   6   0 1272.76  363.44   6
  -8  -6   0 1681.15  286.25  10
  -8  -6   0 1524.09  330.85   9
  -8   6   0 1074.44  331.62  13
  -8   6  -1 2581.27  427.05   6
  -8  -6  -1 2106.30  309.46  10
  -8  -6  -1 2061.24  389.16   9
  -8   6  -1 2382.05  438.91  13
  -8  -6  -2 1576.79  261.07  10
  -8  -6  -2 1672.15  364.33   9
  -8   6  -2 1638.09  388.96  13
  -8  -6  -3 6946.56  524.43  10
  -8  -6  -3 6650.57  657.35   9
  -8  -6  -4 4510.03  415.66  10
  -8  -6  -4 4500.59  562.15   9
  -8  -6  -5 3179.48  344.33  10
  -8  -6  -5 3077.79  476.68   9
  -8  -6  -6 1285.93  212.28  10
  -8  -6  -6 1024.27  312.44   9
  -8  -6  -7  329.89  142.69  10
  -8  -6  -7  309.92  194.84   9
  -8  -6  -812196.92  613.44  10
  -8  -6  -812413.06  778.28   9
  -8  -6  -9 4072.96  345.12  10
  -8  -6  -9 4198.25  427.52   9
  -8  -6 -10 1270.27  198.65  10
  -8  -6 -10 1404.30  256.93   9
  -8  -6 -11  889.23  158.01  10
  -8  -6 -11  877.79  171.05   9
  -8  -6 -1215767.45  610.74  10
  -8  -6 -13 2482.65  232.71  10
  -8  -6 -14 5724.21  339.49  10
  -8  -6 -15 9095.31  402.54  10
  -8  -6 -16 8979.02  372.77  10
  -8  -6 -17 1156.13  127.19  10
  -8  -6 -18 9048.67  312.31  10
  -8   7  18 4585.79  289.65  13
   8   7 -17 2125.32  189.46  15
  -8   7  17 2524.25  253.72  13
   8   7 -16 7088.30  391.67  15
  -8   7  16 7094.59  455.51  13
   8   7 -1518123.67  644.99  15
  -8   7  1517394.73  754.68  13
   8   7 -14 6154.87  390.80  15
  -8  -7  14 5460.60  382.16   7
   8   7 -13  138.44   64.62  15
  -8  -7  13  255.23  117.23   7
   8   7 -12 8795.29  498.23  15
  -8  -7  12 8096.33  520.33   7
  -8   7  1131782.10 1253.55   6
  -8   7  10 4226.97  493.15   6
  -8   7   9 5753.91  572.17   6
  -8   7   8 6973.07  639.08   6
  -8   7   7 7654.41  670.28   6
  -8   7   6 1668.57  343.60   6
  -8  -7   6 1719.57  314.33   9
  -8   7   6 2072.79  353.27  13
  -8  -7   5 4206.97  454.68   9
  -8   7   5 4509.47  512.27  13
  -8   7   5 4440.42  531.05   6
  -8  -7   4 7435.10  603.79   9
  -8   7   4 7040.45  646.84  13
  -8   7   4 6907.06  642.98   6
  -8  -7   3  629.84  214.06   9
  -8   7   3  401.27  214.88  13
  -8  -7   2 1138.64  271.01   9
  -8   7   2 1349.76  314.22  13
  -8  -7   1 4245.89  474.63   9
  -8   7   1 4464.86  525.31  13
  -8  -7   0  815.31  237.74   9
  -8   7   0 1063.32  278.83  13
  -8  -7  -1 3039.80  409.60   9
  -8   7  -1 3476.43  457.81  13
  -8  -7  -2 1899.35  344.03   9
  -8   7  -2 1951.83  339.69  13
  -8  -7  -3 2123.64  227.42  10
  -8  -7  -3 1871.56  324.67   9
  -8   7  -3 2454.81  366.31  13
  -8  -7  -4 1060.12  163.36  10
  -8  -7  -4  993.38  251.23   9
  -8   7  -4 1106.94  276.80  13
  -8  -7  -5  536.09  114.12  10
  -8  -7  -5  443.20  173.90   9
  -8   7  -5  584.51  177.99  13
  -8  -7  -6 3169.60  270.47  10
  -8  -7  -6 2940.46  354.27   9
  -8  -7  -7 4630.77  314.23  10
  -8  -7  -7 4624.53  422.30   9
  -8  -7  -8  136.07   56.27  10
  -8  -7  -8   77.86  123.82   9
  -8  -7  -9 2655.31  231.40  10
  -8  -7  -9 2616.09  286.89   9
  -8  -7 -10 6545.20  343.81  10
  -8  -7 -10 6298.04  390.93   9
  -8  -7 -11 6731.93  332.79  10
  -8  -7 -11 6495.23  361.59   9
  -8  -7 -12 1376.39  147.42  10
  -8  -7 -12 1370.96  158.16   9
  -8  -7 -1314566.30  436.83  10
  -8  -7 -14 4602.15  232.63  10
  -8  -7 -15   86.45   48.60  10
  -8   8  16  494.02   95.90  13
  -8   8  15 1083.11  149.55  13
  -8   8  14 2688.03  254.09  13
  -8  -8  1326082.63  654.57   7
  -8   8  1331838.36  889.63  13
  -8  -8  12  147.19   72.49   7
  -8   8  12  -32.46   89.60  13
  -8  -8  11  938.89  174.05   7
  -8   8  11 1219.87  221.64  13
  -8   8  10 2057.13  272.61  13
  -8   8   923271.50  904.48  13
  -8   8   8  514.09  169.27  13
  -8   8   7 6160.92  497.09  13
  -8   8   6 3252.28  379.12  13
  -8  -8   5 6315.85  475.18   9
  -8   8   5 7337.70  558.96  13
  -8  -8   4   24.75  122.66   9
  -8   8   4 -110.38  149.88  13
  -8  -8   3 4783.31  431.81   9
  -8   8   3 4351.42  442.07  13
  -8  -8   2  620.07  173.20   9
  -8   8   2  648.13  204.42  13
  -8  -8   1  -49.09  117.89   9
  -8   8   1  -69.23  109.21  13
  -8  -8   0  376.53  147.90   9
  -8   8   0  335.45  151.37  13
  -8  -8  -1   60.65  106.69   9
  -8   8  -1  183.75  153.44  13
  -8  -8  -2  353.69  148.21   9
  -8   8  -2  416.32  160.92  13
  -8  -8  -3  -68.78   97.60   9
  -8   8  -3  163.72  127.01  13
  -8  -8  -4  553.91  144.50   9
  -8   8  -4  792.77  205.03  13
  -8  -8  -5 4231.90  338.79   9
  -8   8  -5 5915.07  463.67  13
  -8  -8  -6 1203.76  178.14   9
  -8  -8  -7 4302.96  310.87   9
  -8  -8  -8  640.54  128.19   9
  -8  -8  -9 4220.94  272.43   9
  -8  -8 -10 1433.33  156.76   9
  -8  -8 -1114202.15  403.69   9
  -8   9  12   32.34   42.87  13
  -8   9  1122742.76  615.51  13
  -8   9  10  323.11   88.84  13
  -8  -9  10   33.31   31.91   7
  -8   9   9 9585.81  449.61  13
  -8  -9   9 8859.33  366.44   7
  -8   9   8  172.88   90.54  13
  -8   9   710312.14  498.18  13
  -8   9   6  185.77  102.13  13
  -8   9   510765.42  529.54  13
  -8   9   4  -56.30   88.36  13
  -8  -9   3 1730.86  197.14   9
  -8   9   3 2053.09  256.54  13
  -8  -9   2   56.54   77.30   9
  -8   9   2  123.53   99.23  13
  -8  -9   1 6478.92  358.55   9
  -8   9   1 7022.17  440.99  13
  -8  -9   0  731.47  142.16   9
  -8   9   0  835.92  168.81  13
  -8  -9  -1   73.10   80.54   9
  -8   9  -1  -68.00  101.26  13
  -8  -9  -2  390.59  100.04   9
  -8   9  -2  457.05  125.22  13
  -8  -9  -3  321.44   88.83   9
  -8   9  -3  378.45  117.06  13
  -8  -9  -4   53.30   66.28   9
  -8   9  -4  -23.57   65.09  13
  -8  -9  -5  787.80  126.55   9
  -8   9  -5  655.69  132.37  13
  -8  -9  -6  379.66   91.47   9
  -8  -9  -7 1841.55  156.06   9
  -8  -9  -8   26.16   45.25   9
  -8  -9  -9 6391.36  232.05   9
  -8  10   6 2258.34  170.68  13
  -8  10   5 2606.42  184.69  13
  -8  10   4  528.66   96.12  13
  -8  10   3 4439.95  250.91  13
  -8  10   2 2446.58  190.39  13
  -8  10   1   58.77   52.11  13
  -8  10   0   75.30   57.77  13
   9   0 -23  564.26  102.01  15
   9   0 -22 -120.55   83.57  15
  -9   0  21 1716.71  228.07   6
   9   0 -21 1173.24  189.71  15
  -9   0  20   45.67   87.64   6
   9   0 -20  292.50  117.58  15
  -9   0  19  -44.26  137.93   6
   9   0 -19  150.16  151.19  15
  -9   0  18 -175.57  181.77   6
  -9   0  17 6325.71  550.25   6
  -9   0  16   53.39  147.31   6
  -9   0  15 4124.79  478.83   6
  -9   0  14  122.55  170.01   6
  -9   0  1312805.82  852.39   6
  -9   0  1312312.20  820.02   7
  -9   0  12   79.02  178.99   6
  -9   0  12   48.68  193.38   7
  -9   0  1150092.93 1698.47   6
  -9   0  1147625.09 1611.11   7
  -9   0  10  319.92  199.02   6
  -9   0  10   -6.64  201.26   7
  -9   0   9 3059.44  440.64   6
  -9   0   9 2847.02  474.46  10
  -9   0   9 2748.99  431.21   7
  -9   0   8  142.32  224.70  10
  -9   0   8  107.98  160.63   7
  -9   0   750444.63 1872.31  10
  -9   0   755307.39 1762.99   7
  -9   0   6  215.06  183.69  10
  -9   0   6  123.88  196.64   7
  -9   0   5 3939.93  551.47  10
  -9   0   5 3867.99  476.49   7
  -9   0   4 -149.25  200.71  10
  -9   0   4  209.00  220.59   7
  -9   0   336213.83 1539.01  10
  -9   0   337035.69 1442.35   7
  -9   0   2  -16.04  151.71   6
  -9   0   2 -141.15  189.88  10
  -9   0   2  394.25  222.47   7
  -9   0   111831.75  824.18   6
  -9   0   111964.60  893.78  10
  -9   0   112408.91  832.54   7
  -9   0   0  185.28  220.70   6
  -9   0   0  150.85  154.26  10
  -9   0   0   89.33  191.53   7
  -9   0  -1 2588.38  433.63   6
  -9   0  -1 2940.88  466.19  10
  -9   0  -1 3111.74  415.25   7
  -9   0  -2  168.61  186.97  10
  -9   0  -2   -5.20  164.02   7
  -9   0  -311388.89  865.59  10
  -9   0  -4 -194.95  139.07  10
  -9   0  -5  558.02  215.28  10
  -9   0  -6   58.19  134.52  10
  -9   0  -7  181.22  171.74  10
  -9   0  -8 -175.40  179.74  10
  -9   0  -9  570.46  189.49  10
  -9   0 -10 -111.17  131.38  10
  -9   0 -11 9182.11  738.28  10
  -9   0 -12  -27.87  138.93  10
  -9   0 -1311155.47  760.73  10
  -9   0 -14  248.54  140.39  10
  -9   0 -1515384.10  819.20  10
  -9   0 -16 -171.86  119.54  10
  -9   0 -1720152.29  793.73  10
  -9   0 -18   93.19  107.76  10
   9   1 -23  688.93  141.18  15
   9   1 -22  122.71  113.20  15
  -9   1  21 1059.86  192.96   6
  -9  -1  21  985.48  180.47   6
   9   1 -21  535.33  159.21  15
  -9   1  20  879.45  211.33   6
  -9  -1  20  516.65  159.49   6
   9  -1 -20  408.18  118.47  15
   9   1 -20  627.94  175.55  15
  -9   1  19 8885.55  608.94   6
  -9  -1  19 9209.62  590.33   6
   9  -1 -19 7487.00  474.98  15
   9   1 -19 7470.43  577.75  15
  -9   1  18  579.44  191.08   6
  -9  -1  18  350.38  182.62   6
   9  -1 -18  607.68  150.49  15
  -9   1  17 3725.41  421.31   6
  -9  -1  17 3499.99  419.96   6
  -9   1  16 1151.41  289.87   6
  -9  -1  16 1347.82  280.95   6
  -9   1  1511913.80  788.66   6
  -9  -1  1511285.18  764.95   6
  -9  -1  1511645.28  758.65   7
  -9   1  14  546.43  216.65   6
  -9  -1  14  675.12  213.43   6
  -9  -1  14  490.43  214.41   7
  -9   1  1311741.58  825.48   6
  -9  -1  1311513.37  785.61   7
  -9   1  12 1401.10  327.26   6
  -9  -1  12 1645.89  346.66   7
  -9   1  1114530.56  935.76   6
  -9  -1  1114339.52  887.49   7
  -9   1  10 5062.58  567.16   6
  -9  -1  10 4987.74  659.77  10
  -9   1  10 5067.08  561.60   7
  -9  -1  10 5052.75  555.76   7
  -9   1   961758.40 1920.96   6
  -9  -1   959929.75 2148.26  10
  -9   1   960381.13 1851.16   7
  -9  -1   960046.46 1814.81   7
  -9   1   8 1378.17  356.07  10
  -9   1   8 1891.50  365.39   6
  -9  -1   8 1765.35  439.28  10
  -9   1   8 1666.24  349.26   7
  -9  -1   8 1891.77  346.77   7
  -9   1   7 -376.57  212.41   6
  -9   1   7  -38.99  168.39  10
  -9  -1   7  368.25  239.54  10
  -9   1   7  184.53  192.34   7
  -9  -1   7  -43.73  188.21   7
  -9   1   6 3757.52  511.00   6
  -9   1   6 3735.15  513.83  10
  -9  -1   6 3617.71  545.11  10
  -9   1   6 3862.88  503.94   7
  -9  -1   6 4175.44  512.72   7
  -9   1   525191.96 1238.61   6
  -9   1   524139.49 1219.86  10
  -9  -1   525422.46 1364.75  10
  -9   1   525638.59 1195.52   7
  -9  -1   525411.59 1198.96   7
  -9   1   4 1385.09  332.13   6
  -9   1   4 1479.57  351.57  10
  -9  -1   4 1725.92  384.10  10
  -9   1   4 1552.62  342.70   7
  -9  -1   4 1666.55  324.99   7
  -9   1   3 2598.26  421.47   6
  -9   1   3 2603.57  440.44  10
  -9  -1   3 2635.77  466.02  10
  -9  -1   3 2788.41  423.96   7
  -9   1   3 2485.71  401.93   7
  -9   1   2 4640.98  538.66   6
  -9   1   2 3965.07  511.71  10
  -9  -1   2 4677.14  592.58  10
  -9   1   2 4294.02  495.25   7
  -9  -1   2 3857.93  492.81   7
  -9   1   115839.11  995.24   6
  -9   1   116064.67  987.88  10
  -9  -1   115797.09 1078.04  10
  -9   1   116773.97  968.25   7
  -9  -1   116009.39  950.66   7
  -9   1   0  814.49  286.79   6
  -9   1   0 1010.92  278.30  10
  -9  -1   0  539.83  249.37  10
  -9   1   0  843.01  265.46   7
  -9  -1   0  691.90  214.87   7
  -9   1  -1 7873.57  690.39   6
  -9   1  -1 7628.55  662.15  10
  -9  -1  -1 7190.98  738.06  10
  -9   1  -1 8320.12  682.01   7
  -9  -1  -1 7591.96  646.50   7
  -9   1  -2 2582.98  387.33  10
  -9  -1  -2 2218.65  423.22  10
  -9  -1  -2 2218.38  383.59   7
  -9  -1  -3   85.14  190.19  10
  -9  -1  -3  -61.56  163.70   7
  -9   1  -4  380.12  168.35  10
  -9  -1  -4  105.55  212.79  10
  -9   1  -5  103.11  120.68  10
  -9  -1  -5  -61.22  132.97  10
  -9   1  -6 1226.03  258.00  10
  -9  -1  -6  872.13  246.56  10
  -9   1  -7  308.58  180.85  10
  -9  -1  -7 -117.37  158.06  10
  -9   1  -8  236.72  184.49  10
  -9  -1  -8 1004.15  328.79  10
  -9   1  -9 5103.03  522.23  10
  -9  -1  -9 5368.67  609.58  10
  -9   1 -10  424.36  157.55  10
  -9  -1 -10  458.67  215.78  10
  -9   1 -11  187.95  136.54  10
  -9  -1 -11  113.54  159.84  10
  -9   1 -12 1283.90  280.86  10
  -9  -1 -12 1160.48  296.70  10
  -9   1 -1321829.10  944.37  10
  -9  -1 -1320625.12 1089.03  10
  -9   1 -14  140.53   84.43  10
  -9  -1 -14  331.53  168.53  10
  -9  -1 -1512909.51  800.84  10
  -9  -1 -16 3098.66  381.13  10
  -9  -1 -17 5510.05  466.31  10
  -9  -1 -18  265.83  111.49  10
  -9  -1 -1912613.50  511.58  10
   9   2 -23 1460.30  183.67  15
   9   2 -22 1636.21  223.62  15
  -9   2  21 1835.19  252.21   6
  -9  -2  21 1810.53  220.62   6
   9   2 -21 1331.71  233.15  15
  -9   2  20 2009.08  291.59   6
  -9  -2  20 1580.64  234.95   6
   9   2 -20 1594.02  274.48  15
  -9   2  19   53.12  142.75   6
  -9  -2  19  -17.55   98.46   6
   9   2 -19  -16.87  133.24  15
  -9   2  1811999.14  753.30   6
  -9  -2  1811631.13  677.86   6
  -9   2  1710324.29  718.47   6
  -9  -2  1710378.96  669.69   6
  -9   2  16  968.99  263.96   6
  -9  -2  16  704.84  217.35   6
  -9  -2  16  777.24  237.27   7
  -9   2  15 1898.89  355.34   6
  -9  -2  15 2181.27  328.63   7
  -9   2  1410713.42  781.22   6
  -9  -2  14 9929.41  702.41   7
  -9   2  1315114.37  929.77   6
  -9  -2  1315260.86  876.66   7
  -9   2  12 1207.69  312.21   6
  -9  -2  12 1164.30  292.67   7
  -9   2  1122943.56 1176.98   6
  -9  -2  1122408.51 1090.30   7
  -9   2  1019183.69 1082.75   6
  -9  -2  1019594.34 1255.61  10
  -9  -2  1018292.10  994.48   7
  -9   2   9 2679.76  440.48   6
  -9  -2   9 3208.60  515.99  10
  -9  -2   9 2970.60  433.03   7
  -9   2   8 9606.96  778.19   6
  -9  -2   8 9781.25  888.92  10
  -9  -2   8 8878.17  714.79   7
  -9   2   722823.86 1187.68   6
  -9  -2   722822.95 1324.42  10
  -9  -2   722275.71 1114.38   7
  -9   2   610277.56  810.74   6
  -9   2   6 9060.72  733.85  10
  -9  -2   610205.65  897.14  10
  -9  -2   6 9707.98  751.48   7
  -9   2   5 1302.90  329.45   6
  -9   2   5 1461.47  315.81  10
  -9  -2   5 1462.46  388.48  10
  -9  -2   5 1391.91  320.28   7
  -9   2   4 5896.27  622.01   6
  -9   2   4 6358.63  608.88  10
  -9  -2   4 6758.28  732.66  10
  -9  -2   4 6343.70  624.51   7
  -9   2   311546.44  850.06   6
  -9   2   310302.24  749.75  10
  -9  -2   310483.81  919.47  10
  -9  -2   311342.15  818.02   7
  -9   2   2 8570.83  742.41   6
  -9   2   2 8336.81  678.50  10
  -9  -2   2 8249.09  802.42  10
  -9  -2   2 8546.94  710.45   7
  -9   2   1 6087.88  643.17   6
  -9   2   1 6035.13  570.53  10
  -9  -2   1 5871.72  690.64  10
  -9  -2   1 5973.33  605.66   7
  -9   2   010895.67  830.01   6
  -9   2   010148.39  727.23  10
  -9  -2   010261.32  887.24  10
  -9  -2   0 9360.09  750.14   7
  -9   2  -1  264.73  185.41  10
  -9  -2  -1  344.23  230.38  10
  -9  -2  -1  440.85  213.35   7
  -9   2  -2  480.62  167.39  10
  -9  -2  -2  450.87  204.53  10
  -9  -2  -2  792.14  225.94   7
  -9   2  -3 3285.88  411.07  10
  -9  -2  -3 2667.81  438.62  10
  -9  -2  -3 3178.79  430.73   7
  -9   2  -4 1447.49  256.16  10
  -9  -2  -4 1040.09  323.94  10
  -9  -2  -4 1625.13  302.09   7
  -9   2  -5 1436.93  263.41  10
  -9  -2  -5 1156.77  310.42  10
  -9   2  -6 3357.20  404.56  10
  -9  -2  -6 3240.81  506.38  10
  -9  -2  -7 1677.01  370.09  10
  -9  -2  -8  252.71  198.20  10
  -9  -2  -9 2311.71  425.35  10
  -9  -2 -10 3705.78  512.73  10
  -9  -2 -11 8669.64  755.74  10
  -9  -2 -12  -72.85  159.71  10
  -9  -2 -13  367.51  200.68  10
  -9  -2 -14 9822.63  738.09  10
  -9  -2 -1512438.77  756.42  10
  -9  -2 -16  825.47  208.72  10
  -9  -2 -17 7182.96  474.54  10
  -9  -2 -18 8001.55  437.58  10
  -9  -2 -19 1217.55  158.75  10
   9   3 -23 1026.21  144.67  15
   9   3 -22  999.68  170.77  15
   9   3 -21 6472.66  443.04  15
  -9   3  21 6849.39  412.27   6
  -9  -3  20 5968.87  406.13   6
   9   3 -20 5375.24  438.67  15
  -9   3  20 6039.19  442.92   6
  -9   3  19 1269.76  247.73   6
  -9  -3  19 1378.20  218.80   6
   9   3 -19 1337.49  258.28  15
  -9   3  18  619.29  207.78   6
  -9  -3  18  479.75  170.19   6
   9   3 -18  653.89  185.22  15
  -9   3  17  849.88  267.38   6
  -9  -3  17  599.65  205.77   6
  -9  -3  17  525.12  180.87   7
  -9   3  1614644.42  885.28   6
  -9  -3  1614247.94  764.00   7
  -9   3  15 5936.22  595.54   6
  -9  -3  15 6087.89  528.85   7
  -9   3  14  234.58  209.94   6
  -9  -3  14  236.57  157.16   7
  -9   3  13  167.40  187.70   6
  -9  -3  13 -115.37  180.45   7
  -9   3  1224299.02 1213.67   6
  -9  -3  1223607.79 1081.07   7
  -9   3  11 3019.59  451.67   6
  -9  -3  11 3300.68  432.99   7
  -9   3  10 7360.29  689.35   6
  -9  -3  10 8025.24  769.10  10
  -9  -3  10 7437.40  630.75   7
  -9   3   911140.15  843.03   6
  -9  -3   912747.25  985.28  10
  -9  -3   911423.57  805.92   7
  -9   3   819360.94 1102.70   6
  -9  -3   820778.01 1238.97  10
  -9  -3   818992.11 1031.85   7
  -9   3   7  948.88  308.88   6
  -9  -3   7 1177.17  312.83  10
  -9  -3   7  983.62  302.33   7
  -9   3   611281.18  855.32   6
  -9  -3   611578.11  916.01  10
  -9  -3   611212.66  818.96   7
  -9   3   5 2547.78  437.38   6
  -9  -3   5 2912.26  500.12  10
  -9  -3   5 2582.54  408.10   7
  -9   3   411724.78  887.30   6
  -9  -3   412303.05  963.44  10
  -9  -3   412439.68  869.76   7
  -9   3   311713.71  872.25   6
  -9   3   313291.33  808.64  10
  -9  -3   312870.28  990.80  10
  -9  -3   312045.22  850.78   7
  -9   3   217144.50 1072.77   6
  -9  -3   217664.57 1142.76  10
  -9   3   1 1298.74  309.67   6
  -9  -3   1 1256.43  382.81  10
  -9   3   0 4037.88  506.76   6
  -9  -3   0 4077.68  529.45  10
  -9  -3  -121773.15 1250.69  10
  -9  -3  -2 7449.71  732.15  10
  -9  -3  -3 5367.68  638.96  10
  -9  -3  -3 5377.15  565.04   7
  -9  -3  -4  976.79  295.26  10
  -9  -3  -4 1625.87  330.32   7
  -9  -3  -5 2563.40  437.13  10
  -9  -3  -5 2603.95  383.35   7
  -9  -3  -6  266.29  212.52  10
  -9  -3  -7 7419.20  700.72  10
  -9  -3  -8 6949.40  672.97  10
  -9  -3  -9  264.12  190.12  10
  -9  -3 -10 -228.78  204.12  10
  -9  -3 -11 3286.69  445.09  10
  -9  -3 -1210857.14  742.38  10
  -9  -3 -13 7368.34  581.45  10
  -9  -3 -14  374.70  165.18  10
  -9  -3 -15 1347.30  241.33  10
  -9  -3 -1616823.15  698.29  10
  -9  -3 -17 1825.61  224.00  10
  -9  -3 -18 2121.87  212.17  10
  -9  -3 -19 3584.83  230.03  10
   9   4 -22  293.17   78.76  15
   9   4 -21    0.63   67.31  15
  -9   4  20  472.77  129.74   6
  -9  -4  20  528.80  100.03   6
   9   4 -20  546.13  150.78  15
  -9  -4  19 9024.05  484.70   6
   9   4 -19 9031.91  545.16  15
  -9   4  19 9699.13  547.30   6
  -9  -4  18 3850.41  361.09   6
   9   4 -18 3186.76  346.69  15
  -9   4  18 3745.11  385.12   6
   9   4 -17 2003.97  287.77  15
  -9  -4  17 2057.76  281.78   7
  -9   4  17 2101.94  315.79   6
  -9   4  16  176.12  146.32   6
  -9  -4  16 -249.16  116.14   7
  -9  -4  15 6182.74  497.99   7
  -9   4  15 5698.33  569.24   6
  -9  -4  14 8133.99  595.79   7
  -9   4  14 9124.56  738.70   6
  -9   4  13 4297.70  546.71   6
  -9  -4  13 4473.71  463.21   7
  -9   4  12 1724.33  376.11   6
  -9  -4  12 1525.50  299.21   7
  -9   4  11  253.83  255.00   6
  -9  -4  11  185.36  190.31   7
  -9   4  1019205.21 1131.34   6
  -9  -4  1018078.63  957.65   7
  -9  -4   9  182.85  151.07  10
  -9   4   9   47.27  247.56   6
  -9  -4   9  460.31  200.95   7
  -9   4   819781.01 1155.16   6
  -9  -4   819885.89 1134.94  10
  -9  -4   818300.18  993.38   7
  -9   4   7  562.11  247.82   6
  -9  -4   7  642.16  259.42  10
  -9  -4   7  435.75  212.85   7
  -9   4   6 4240.82  567.03   6
  -9  -4   6 4032.33  532.29  10
  -9  -4   5 2871.63  461.76  10
  -9   4   5 2437.47  452.05   6
  -9   4   415613.05 1054.58   6
  -9  -4   415598.65  999.90  10
  -9   4   3  986.66  352.92   6
  -9  -4   3 1055.61  290.89  10
  -9   4   2 4382.00  567.62   6
  -9  -4   2 4086.09  536.24  10
  -9  -4   113264.25  930.21  10
  -9   4   113637.95  982.06   6
  -9  -4   016454.85 1031.20  10
  -9   4   017399.05 1080.63   6
  -9  -4  -1 5445.84  597.17  10
  -9  -4  -2  214.20  176.61  10
  -9  -4  -3 5957.65  621.21  10
  -9  -4  -4 1384.19  306.96  10
  -9  -4  -518779.26 1045.78  10
  -9  -4  -6 1567.02  320.74  10
  -9  -4  -6 1965.37  308.52   7
  -9  -4  -7   63.94  148.29  10
  -9  -4  -8  456.75  171.47  10
  -9  -4  -912919.58  766.27  10
  -9  -4 -10 3165.13  374.57  10
  -9  -4 -11 1104.92  215.37  10
  -9  -4 -12  -69.31   91.50  10
  -9  -4 -13 2902.71  307.96  10
  -9  -4 -1413339.40  598.81  10
  -9  -4 -15 3250.54  278.62  10
  -9  -4 -16 1741.27  197.35  10
  -9  -4 -17   30.80   55.14  10
  -9  -4 -1811187.62  384.78  10
   9   5 -20  -61.15   53.36  15
   9   5 -19  460.34  122.32  15
  -9  -5  18 1122.96  176.11   6
   9   5 -18  864.46  165.71  15
  -9   5  18  872.77  195.12   6
   9   5 -17 8302.26  510.02  15
  -9  -5  17 8088.75  407.82   7
  -9   5  17 8359.52  531.02   6
   9   5 -16 2936.92  308.96  15
  -9  -5  16 2666.06  269.87   7
  -9   5  16 2940.93  352.33   6
  -9  -5  15 4877.13  406.28   7
  -9   5  15 4618.23  465.84   6
  -9   5  14   31.90  109.71   6
  -9  -5  14  143.20  116.15   7
  -9  -5  13 4261.98  421.49   7
  -9   5  13 3715.29  453.61   6
  -9  -5  1215857.61  815.34   7
  -9   5  1217265.86  966.05   6
  -9   5  11 1029.37  288.36   6
  -9  -5  11  948.48  235.26   7
  -9  -5  10 3935.61  453.70   7
  -9   5  10 4417.45  538.96   6
  -9   5   9  125.87  217.34   6
  -9  -5   9  596.67  211.58   7
  -9  -5   8 9117.63  700.51  10
  -9  -5   8 7580.67  618.75   7
  -9   5   8 8122.34  714.86   6
  -9   5   7  359.28  214.52   6
  -9  -5   7  197.30  158.77  10
  -9  -5   610352.90  735.69  10
  -9   5   6 9196.63  769.41   6
  -9  -5   5 3264.69  439.32  10
  -9   5   5 3014.82  459.11   6
  -9   5   4 1115.69  306.36   6
  -9  -5   4 1169.09  291.87  10
  -9   5   3 2898.72  458.95   6
  -9  -5   3 3231.07  427.03  10
  -9  -5   2 6623.91  603.49  10
  -9   5   2 6869.73  670.67   6
  -9  -5   1 7779.08  643.53  10
  -9   5   1 8051.54  712.17   6
  -9   5   0  283.49  184.82   6
  -9  -5   0  820.85  208.79  10
  -9  -5   0  900.39  266.53   9
  -9   5   0 1061.01  311.50  13
  -9  -5  -1 3948.70  468.30  10
  -9  -5  -1 4312.90  514.68   9
  -9   5  -1 5707.85  681.86  13
  -9  -5  -2 1250.41  276.82  10
  -9  -5  -2 1621.04  352.36   9
  -9  -5  -319094.46  929.36  10
  -9  -5  -319002.93 1055.71   9
  -9  -5  -4 3239.14  376.66  10
  -9  -5  -4 3392.19  468.28   9
  -9  -5  -5  221.16  130.24  10
  -9  -5  -5  453.72  208.39   9
  -9  -5  -6 1086.47  232.91  10
  -9  -5  -6 1348.74  283.13   9
  -9  -5  -725316.93  939.40  10
  -9  -5  -8  291.56  125.99  10
  -9  -5  -9  -51.40   81.49  10
  -9  -5 -10 1619.50  231.07  10
  -9  -5 -1113721.59  586.55  10
  -9  -5 -12 1993.40  222.61  10
  -9  -5 -13 1271.49  164.76  10
  -9  -5 -14  719.87  127.73  10
  -9  -5 -15 4895.90  275.68  10
  -9  -5 -16 9180.86  342.45  10
  -9  -5 -17  431.75   73.41  10
  -9   6  18   50.16   65.31  13
   9   6 -17  332.17   74.96  15
  -9   6  17  478.06  119.01  13
   9   6 -16 2149.12  216.57  15
   9   6 -15 6187.69  367.69  15
  -9  -6  15 6442.81  366.03   7
   9   6 -14 5249.24  353.72  15
  -9  -6  14 5627.38  386.42   7
  -9   6  14 6280.89  492.86   6
  -9   6  13  615.33  223.67   6
   9   6 -13  643.45  140.03  15
  -9  -6  13  413.60  111.41   7
  -9  -6  12 2064.75  280.72   7
  -9   6  12 2232.36  344.49   6
  -9  -6  11 2761.06  338.34   7
  -9   6  11 2899.41  400.91   6
  -9  -6  1014276.50  737.35   7
  -9   6  1015588.19  873.26   6
  -9   6   9  355.14  225.26   6
  -9  -6   9  315.96  148.57   7
  -9  -6   8 2588.04  355.80   7
  -9   6   8 2522.64  375.88   6
  -9   6   7 2256.90  377.60   6
  -9   6   6  817.06  271.69   6
  -9  -6   5 2889.67  314.28  10
  -9   6   5 2946.51  414.29   6
  -9  -6   4 2754.68  307.38  10
  -9   6   4 2268.94  364.88  13
  -9   6   4 2653.54  408.00   6
  -9  -6   3 7266.61  480.77  10
  -9   6   3 7575.10  658.80  13
  -9   6   3 6608.68  617.40   6
  -9   6   2 1037.14  265.08   6
  -9  -6   2  920.02  199.46  10
  -9   6   2  999.34  271.39  13
  -9  -6   1 7692.08  487.00  10
  -9   6   1 8703.90  704.28  13
  -9   6   1 7958.17  651.27   6
  -9  -6   0 2793.52  302.64  10
  -9  -6   0 2781.96  379.46   9
  -9   6   0 3252.12  435.40  13
  -9  -6  -113068.49  620.94  10
  -9  -6  -111790.87  763.87   9
  -9  -6  -211841.54  579.35  10
  -9  -6  -211426.96  748.69   9
  -9  -6  -3 3368.10  309.01  10
  -9  -6  -3 3028.90  411.15   9
  -9  -6  -4 2986.28  290.55  10
  -9  -6  -4 2616.71  368.28   9
  -9  -6  -519182.60  695.48  10
  -9  -6  -518492.58  861.41   9
  -9  -6  -6 3925.46  314.17  10
  -9  -6  -6 4025.05  397.88   9
  -9  -6  -7  818.98  146.57  10
  -9  -6  -7  751.43  168.27   9
  -9  -6  -8 7019.82  386.73  10
  -9  -6  -914123.80  524.79  10
  -9  -6 -10  491.98  113.89  10
  -9  -6 -11  142.84   67.22  10
  -9  -6 -12 9044.72  360.22  10
  -9  -6 -13 5941.21  272.02  10
  -9  -6 -14 3570.76  192.88  10
  -9   7  15  212.90   78.21  13
  -9   7  14 6028.04  364.88  13
  -9  -7  13 2635.21  223.07   7
  -9   7  13 3562.31  305.32  13
  -9  -7  12 2145.10  219.26   7
  -9   7  12 2155.10  260.40  13
  -9  -7  11   69.17   84.36   7
  -9   7  11   80.39  105.18  13
  -9  -7  10   59.62   96.12   7
  -9   7  10  354.00  151.21  13
  -9  -7   9 2486.64  283.00   7
  -9   7   9 2843.15  335.09  13
  -9  -7   8  330.47  150.71   7
  -9   7   8   34.95  103.67  13
  -9   7   7  295.46  165.53  13
  -9   7   6 3280.49  368.76  13
  -9   7   5 2724.90  349.19  13
  -9   7   4 3394.45  383.46  13
  -9   7   3 3178.49  365.96  13
  -9   7   2 3534.82  398.10  13
  -9   7   1 7833.55  568.00  13
  -9   7   015680.25  778.94  13
  -9  -7  -1 3034.97  341.20   9
  -9   7  -1 4114.08  396.16  13
  -9  -7  -2  543.39  159.02   9
  -9   7  -2  733.06  195.38  13
  -9  -7  -3 8705.87  495.79   9
  -9  -7  -414444.04  446.82  10
  -9  -7  -413811.99  598.49   9
  -9  -7  -5 1473.22  148.46  10
  -9  -7  -5 1295.45  188.54   9
  -9  -7  -6 4848.32  250.73  10
  -9  -7  -6 4847.00  325.85   9
  -9  -7  -7 9076.49  327.03  10
  -9  -7  -7 8593.21  327.87   7
  -9  -7  -8 4927.36  231.09  10
  -9  -7  -9  225.86   55.46  10
  -9   8  12 5440.40  278.67  13
  -9   8  11  332.23   88.12  13
  -9  -8  10  175.67   67.42   7
  -9   8  10    0.79   57.94  13
  -9  -8   9  197.33   73.29   7
  -9   8   9  230.40   78.44  13
  -9   8   8  374.75  104.67  13
  -9  -8   8  398.80  106.18   7
  -9   8   7  397.80  111.04  13
  -9  -8   7  402.94  103.62   7
  -9   8   6 2991.68  281.40  13
  -9  -8   6 2964.37  245.28   7
  -9   8   5  128.99   88.84  13
  -9   8   4  483.55  154.98  13
  -9   8   3  829.12  161.00  13
  -9   8   211709.70  538.92  13
  -9   8   1   90.19   72.11  13
  -9   8   0  694.59  137.50  13
  -9   8  -1 2867.25  259.06  13
  -9   8  -220033.74  616.00  13
  -9  -9   3   92.24   38.82   7
  -9  -9   2   62.20   39.68   7
 -10   0  19   99.43  112.36   6
  10   0 -19   68.96   55.62  15
 -10   0  18 8817.24  532.00   6
  10   0 -18 6871.29  401.86  15
 -10   0  17  161.55  135.60   6
  10   0 -17 -133.20   77.72  15
 -10   0  1615695.72  784.34   6
 -10   0  15  -74.16  149.33   6
 -10   0  1413599.10  782.89   6
 -10   0  13  -77.93  145.12   6
 -10   0  12 4693.62  495.75   6
 -10   0  11  -23.24  163.70   6
 -10   0  1017620.45  972.99   6
 -10   0   9  135.74  163.10   6
 -10   0   9   23.76  164.05   7
 -10   0   8  273.21  186.86   6
 -10   0   8  408.61  200.75   7
 -10   0   7  -68.66  194.17  10
 -10   0   7  -61.52  162.92   6
 -10   0   7  141.67  159.15   7
 -10   0   6  808.33  266.84   6
 -10   0   6 1113.12  310.79  10
 -10   0   6 1022.43  253.44   7
 -10   0   5  -49.01  134.78   6
 -10   0   5  139.14  157.86  10
 -10   0   5  -50.11  136.77   7
 -10   0   4  117.21  166.05   6
 -10   0   4   36.73   95.71  10
 -10   0   4 -112.02  172.85   7
 -10   0   3   84.11  169.85   6
 -10   0   3   67.40  129.57  10
 -10   0   3   80.78  139.15   7
 -10   0   2  213.88  126.75   6
 -10   0   2  309.11  170.77  10
 -10   0   2  172.95  137.79   7
 -10   0   1  232.67  135.19   6
 -10   0   1  129.95  172.53  10
 -10   0   1  -86.46  161.87   7
 -10   0   0 3125.41  456.31  10
 -10   0   0 3145.55  450.12   6
 -10   0   0 2840.36  399.37   7
 -10   0  -1   -7.92  134.77  10
 -10   0  -1  198.88  155.50   7
 -10   0  -2 8877.92  720.58  10
 -10   0  -3  155.03  181.34  10
 -10   0  -426404.64 1211.44  10
 -10   0  -5  196.59  163.79  10
 -10   0  -6  451.77  182.91  10
 -10   0  -7  148.43  133.29  10
 -10   0  -826808.39 1135.31  10
 -10   0  -9  176.06  142.80  10
 -10   0 -10 4721.10  443.21  10
 -10   0 -11  210.10  139.88  10
 -10   0 -1230641.78 1026.10  10
 -10   0 -13   28.64   97.41  10
 -10   0 -1419433.14  676.58  10
  10   1 -20 1444.59  153.45  15
 -10  -1  19 3136.47  286.66   6
  10   1 -19 2184.17  228.97  15
 -10   1  19 2918.92  294.33   6
 -10   1  1823884.33  886.64   6
 -10  -1  1822265.96  805.79   6
 -10   1  17  -51.32  124.01   6
 -10  -1  17  -52.65   71.65   6
  10   1 -17   46.00   60.15  15
 -10   1  16 9035.36  609.05   6
 -10  -1  16 9268.85  589.07   6
  10  -1 -16 7915.47  435.18  15
 -10   1  15 2627.14  347.85   6
 -10  -1  15 2567.50  345.24   6
 -10   1  1412045.21  738.36   6
 -10  -1  1412311.77  742.21   6
 -10   1  13  138.96  173.51   6
 -10  -1  13   54.07  177.39   6
 -10   1  1217663.63  940.26   6
 -10  -1  1217025.68  913.88   6
 -10  -1  1218077.08  916.55   7
 -10   1  11 2160.22  363.22   6
 -10  -1  11 1921.12  339.51   6
 -10  -1  11 1951.70  341.17   7
 -10   1  10  -24.14  170.33   6
 -10  -1  10 -198.48  215.77   6
 -10  -1  10 -176.27  192.82   7
 -10   1   9 1067.16  304.45   6
 -10  -1   9 1266.57  298.34   6
 -10  -1   9 1423.20  295.51   7
 -10   1   8 3715.94  474.17   6
 -10  -1   8 3573.34  461.46   6
 -10  -1   8 3581.77  453.85   7
 -10   1   7  510.34  225.08   6
 -10  -1   7  823.97  247.30   6
 -10  -1   7  652.30  298.34  10
 -10  -1   7  900.89  272.27   7
 -10   1   6  102.41  172.15   6
 -10  -1   6  158.12  175.79   6
 -10  -1   6    1.76  201.00  10
 -10  -1   6  220.63  162.28   7
 -10   1   5   78.80  179.14   6
 -10  -1   5  -99.25  159.74   6
 -10   1   5   45.22  140.42  10
 -10  -1   5   87.37  208.86  10
 -10  -1   5 -114.05  147.57   7
 -10   1   4   19.72  164.34   6
 -10  -1   4 -124.20  158.76   6
 -10   1   4  231.63  177.12  10
 -10  -1   4  371.00  204.20  10
 -10  -1   4  280.51  203.40   7
 -10   1   3 1543.84  343.49   6
 -10  -1   3 1351.95  328.41   6
 -10   1   3 1689.29  345.85  10
 -10  -1   3 1250.35  330.01  10
 -10  -1   3 1811.89  349.12   7
 -10   1   2  321.93  188.51   6
 -10  -1   2  437.19  220.25   6
 -10   1   2  604.27  210.87  10
 -10  -1   2  413.75  241.45  10
 -10  -1   2  335.07  192.00   7
 -10   1   1  273.37  177.50   6
 -10  -1   1  135.56  141.22   6
 -10   1   1  392.65  184.34  10
 -10  -1   1   61.76  150.04  10
 -10  -1   1  159.70  144.49   7
 -10   1   0 8380.27  690.89   6
 -10  -1   0 8769.20  706.51   6
 -10   1   0 8198.45  667.31  10
 -10  -1   0 8423.37  737.21  10
 -10  -1   0 8117.43  658.13   7
 -10   1  -1 2914.92  403.31  10
 -10  -1  -1 2995.62  449.34  10
 -10  -1  -1 2960.13  423.76   7
 -10   1  -213659.52  833.83  10
 -10  -1  -214468.23  956.90  10
 -10  -1  -215768.80  873.49   7
 -10   1  -3 1988.08  312.48  10
 -10  -1  -3 1962.44  395.42  10
 -10   1  -4 5929.75  539.02  10
 -10  -1  -4 5993.78  626.28  10
 -10   1  -5 4681.21  477.90  10
 -10  -1  -5 4520.48  530.81  10
 -10   1  -623225.29 1004.95  10
 -10  -1  -622712.79 1160.61  10
 -10   1  -7 1423.92  281.72  10
 -10  -1  -7 1597.95  331.04  10
 -10   1  -8  496.44  155.07  10
 -10  -1  -8  521.07  210.24  10
 -10   1  -9 2664.68  334.72  10
 -10  -1  -9 2593.62  376.56  10
 -10   1 -1024594.62  891.43  10
 -10  -1 -1024305.78 1080.71  10
 -10  -1 -11  254.53  151.07  10
 -10  -1 -12 6596.43  522.73  10
 -10  -1 -13 3717.65  366.53  10
 -10  -1 -14 9479.48  531.27  10
 -10  -1 -15   35.73   65.20  10
  10   2 -2015519.65  512.33  15
 -10   2  19 1258.80  187.34   6
 -10  -2  19 1286.69  183.13   6
[truncated: 27,602 more chars]
