# Supplementary material for: Crystal structure of {2,6-bis­[(di­methyl­amino)­meth­yl]phenyl-κ3 N,C 1,N′}(bromido/chlorido)­mercury(II)
Source: Acta Crystallogr E Crystallogr Commun. 2017 Oct 20;73(Pt 11):1679–82. doi: 10.1107/S2056989017014682 (PMC5683489; doi:10.1107/S2056989017014682)
Supplement: Supplementary file 2 [file e-73-01679-Isup2.hkl]

data_I                                                                          
_shelx_title '    ag-243 in P2(1)/n'                                            
_shelx_refln_list_code          4                                               
_shelx_F_calc_maximum      505.87                                               
_exptl_crystal_F_000      1655.06                                               
_reflns_d_resolution_high  0.7957                                               
                                                                                
loop_                                                                           
 _space_group_symop_operation_xyz                                               
 'x, y, z'                                                                      
 '-x+1/2, y+1/2, -z+1/2'                                                        
 '-x, -y, -z'                                                                   
 'x-1/2, -y-1/2, z-1/2'                                                         
                                                                                
_cell_length_a     9.5187                                                       
_cell_length_b    10.8854                                                       
_cell_length_c    27.8353                                                       
_cell_angle_alpha  90.000                                                       
_cell_angle_beta   93.856                                                       
_cell_angle_gamma  90.000                                                       
                                                                                
_shelx_F_squared_multiplier     1.000                                           
                                                                                
loop_                                                                           
 _refln_index_h                                                                 
 _refln_index_k                                                                 
 _refln_index_l                                                                 
 _refln_F_squared_calc                                                          
 _refln_F_squared_meas                                                          
 _refln_F_squared_sigma                                                         
 _refln_observed_status                                                         
   2   0   0       8883.47       8596.43       686.97 o                         
   4   0   0       7594.19       9654.40      1110.93 o                         
   6   0   0      37133.61      36452.71      2751.01 o                         
   8   0   0      50744.37      47326.39      1042.77 o                         
  10   0   0       3322.00       3109.71       256.78 o                         
   1   1   0       6278.16       5457.07       276.00 o                         
   3   1   0      41798.82      40394.05      1451.86 o                         
   4   1   0       5294.73       4430.93       805.76 o                         
   5   1   0       8669.35       9041.90       633.53 o                         
   6   1   0      49368.66      46221.13      1992.37 o                         
   7   1   0        113.82        628.61       340.20 o                         
   8   1   0      24531.99      23900.28       520.89 o                         
   9   1   0        975.16        800.01       117.08 o                         
  10   1   0       8973.86       8600.56       317.16 o                         
  11   1   0       3655.49       4013.01       455.97 o                         
   1   2   0        465.23        741.68       167.79 o                         
   2   2   0      40306.24      40297.24       878.68 o                         
   3   2   0      35954.12      36286.24       846.06 o                         
   4   2   0        607.55        644.34       213.39 o                         
   5   2   0      29352.34      29217.99      1417.68 o                         
   6   2   0      23683.53      23440.56      1409.58 o                         
   7   2   0       2474.66       2755.10       384.06 o                         
   8   2   0      41160.57      38929.25       666.65 o                         
   9   2   0      10850.93      10428.94       406.42 o                         
  10   2   0        945.85        889.03       121.73 o                         
  11   2   0          0.37        365.23       209.45 o                         
   1   3   0      18044.82      18064.21       713.98 o                         
   2   3   0      44708.25      47553.12      2052.87 o                         
   3   3   0      64758.97      65698.91      2233.31 o                         
   4   3   0      43939.85      44591.67      1686.59 o                         
   5   3   0      13092.96      13108.61      1021.72 o                         
   6   3   0       4972.25       4781.59       664.10 o                         
   7   3   0       1984.23       1781.02       183.38 o                         
   8   3   0       4935.01       4995.07       340.52 o                         
   9   3   0       3912.40       4168.03       376.11 o                         
  10   3   0       4735.53       4987.40       392.70 o                         
  11   3   0      21921.17      22545.82       621.86 o                         
   0   4   0      17881.96      20281.05       916.07 o                         
   1   4   0      17861.00      18386.96       487.71 o                         
   2   4   0      68948.80      73786.38      2127.05 o                         
   3   4   0      39207.52      39221.31      4935.43 o                         
   4   4   0       2651.65       3032.99       766.84 o                         
   5   4   0      65648.83      65908.84      3481.28 o                         
   6   4   0      26477.58      24488.62      2257.24 o                         
   7   4   0       1308.08       1182.57       175.03 o                         
   8   4   0       1375.87       1419.79       231.95 o                         
   9   4   0      16870.35      17380.99       766.45 o                         
  10   4   0       7753.74       7782.99       451.06 o                         
  11   4   0         54.72        -27.99        61.66 o                         
   1   5   0       1363.88       1560.66       292.51 o                         
   2   5   0       1687.93       2091.97       412.33 o                         
   3   5   0      57836.64      60895.50      2155.23 o                         
   4   5   0      89487.67      94275.88      5188.54 o                         
   5   5   0      17915.44      16064.19      1746.08 o                         
   6   5   0      14900.41      15522.92       833.81 o                         
   7   5   0         85.36        569.24       132.81 o                         
   8   5   0       4305.85       4447.51       318.51 o                         
   9   5   0        914.00        754.22       152.81 o                         
  10   5   0       9110.90       9308.79       420.65 o                         
   0   6   0      14983.54      15126.32      1587.36 o                         
   1   6   0      33679.32      35315.31      1247.41 o                         
   2   6   0      55155.52      56704.88      1924.33 o                         
   3   6   0       3303.28       3492.86       549.21 o                         
   4   6   0       8258.87       8053.87       847.03 o                         
   5   6   0       3096.21       2844.32       375.19 o                         
   6   6   0       7418.43       6500.31       546.63 o                         
   7   6   0      27537.00      25468.17       943.72 o                         
   8   6   0       1565.63       1497.26       166.65 o                         
   9   6   0       2810.17       2987.22       213.58 o                         
  10   6   0      10407.96      10479.83       327.51 o                         
   1   7   0      19838.92      17860.32      1234.77 o                         
   2   7   0        682.89        364.56       392.61 o                         
   3   7   0      16023.65      16409.54      1100.95 o                         
   4   7   0      21255.59      20623.86       883.62 o                         
   5   7   0      18922.19      18237.34       693.63 o                         
   6   7   0      11166.43       9878.98       606.73 o                         
   7   7   0       2539.99       2578.97       301.41 o                         
   8   7   0       1048.03        961.63       185.86 o                         
   9   7   0      13145.91      16109.35       800.26 o                         
  10   7   0       1082.87        987.56       127.33 o                         
   0   8   0        855.13         70.27       150.23 o                         
   1   8   0      39637.26      36583.53      2420.62 o                         
   2   8   0       6379.79       7298.22       542.12 o                         
   3   8   0       3164.47       3281.96       440.33 o                         
   4   8   0       6066.07       5357.21       603.27 o                         
   5   8   0       1333.71       1156.91       297.30 o                         
   6   8   0        130.08        371.52       155.60 o                         
   7   8   0      36442.92      34180.39       942.54 o                         
   8   8   0        378.01        365.98       108.68 o                         
   9   8   0       1047.53        713.60       141.26 o                         
   1   9   0      57739.86      53759.12      1002.79 o                         
   2   9   0        671.79        762.59       178.69 o                         
   3   9   0        481.80        606.89       228.39 o                         
   4   9   0        506.33        620.07       211.09 o                         
   5   9   0      19357.94      17187.35       978.99 o                         
   6   9   0        232.33        291.86        96.35 o                         
   7   9   0       1719.40       1751.75       188.89 o                         
   8   9   0        838.93        799.52       111.71 o                         
   0  10   0       7282.37       6527.87       518.92 o                         
   1  10   0      13293.44      12622.96       500.11 o                         
   2  10   0      11206.13      10398.21       707.63 o                         
   3  10   0        668.07       1000.23       254.08 o                         
   4  10   0       1525.01       1445.74       277.33 o                         
   5  10   0       1009.03        981.11       240.67 o                         
   6  10   0        122.99        148.34        78.27 o                         
   7  10   0      25270.02      24181.30       591.80 o                         
   8  10   0          6.75         77.36        59.35 o                         
   1  11   0       2000.60       2188.47       196.91 o                         
   2  11   0        965.53       1009.10       218.59 o                         
   3  11   0       4492.02       4157.40       405.38 o                         
   4  11   0      20067.77      18508.79       802.40 o                         
   5  11   0       3615.75       3408.06       200.11 o                         
   6  11   0       2053.65       2109.37       135.96 o                         
   7  11   0        467.25        497.03        93.55 o                         
   0  12   0        668.57        611.84       132.92 o                         
   1  12   0       4767.58       4586.61       349.39 o                         
   2  12   0      13129.52      13258.26       378.84 o                         
   3  12   0        172.53        200.60       105.69 o                         
   4  12   0       1231.38       1125.66       107.85 o                         
   5  12   0       1781.04       1744.65       171.73 o                         
   1  13   0        151.24        233.77        60.47 o                         
   2  13   0         80.66        159.69        52.67 o                         
   3  13   0       6171.91       5909.74       254.82 o                         
 -11   0   1      14395.21      14469.38       810.39 o                         
  -9   0   1      13028.87      12407.23       503.30 o                         
  -7   0   1          7.37       -123.14       187.34 o                         
  -5   0   1      11350.26      11045.00      1449.19 o                         
   3   0   1      43215.61      41504.81      2010.41 o                         
   5   0   1     255464.11     238312.91      6249.47 o                         
   7   0   1        220.86        256.88       183.58 o                         
   9   0   1       3097.85       2981.28       259.13 o                         
  11   0   1      30947.80      32306.02      1158.69 o                         
 -11   1   1       9749.53       9957.23       700.50 o                         
 -10   1   1        202.72        199.06        72.00 o                         
  -9   1   1      17627.35      16560.50       456.36 o                         
  -8   1   1        822.27        867.88       105.16 o                         
  -7   1   1          6.78          4.03       617.49 o                         
  -6   1   1      23863.53      24348.24      1379.18 o                         
  -5   1   1     121262.59     117249.98      2233.16 o                         
  -4   1   1      25966.85      26462.62       535.22 o                         
  -3   1   1       7677.17       8586.53       654.54 o                         
  -2   1   1      11568.31      11735.86       412.79 o                         
   2   1   1       5630.56       5730.48       269.13 o                         
   4   1   1          6.47        -75.18       291.95 o                         
   5   1   1      20512.55      19036.46       911.26 o                         
   6   1   1       4071.07       4169.47       570.59 o                         
   7   1   1      24443.77      24213.39      1469.79 o                         
   8   1   1      17141.67      16565.54       435.30 o                         
   9   1   1       8006.51       7960.55       313.24 o                         
  10   1   1       3136.78       3035.22       251.63 o                         
  11   1   1       8887.47       9252.11       435.02 o                         
 -11   2   1      13316.25      14159.43       545.43 o                         
 -10   2   1       3454.40       3462.83       229.60 o                         
  -9   2   1       6603.21       6163.05       319.93 o                         
  -8   2   1      24001.32      22533.45       574.29 o                         
  -7   2   1       2330.99       2555.86       235.86 o                         
  -6   2   1      12303.99      12659.31      1057.17 o                         
  -5   2   1       2236.06       2220.49       440.86 o                         
  -4   2   1       1292.84       1417.40       147.55 o                         
  -3   2   1      99466.59      97930.36      1488.51 o                         
  -2   2   1       9096.66       8177.94       778.68 o                         
  -1   2   1       5426.21       6141.53       458.77 o                         
   0   2   1      27774.55      26232.59       874.56 o                         
   1   2   1       3524.44       3754.95       492.07 o                         
   2   2   1      48732.11      47995.30      1288.73 o                         
   3   2   1      48319.95      49237.23       921.09 o                         
   4   2   1        116.81        395.93       185.37 o                         
   5   2   1      94635.73      94696.05      2530.82 o                         
   6   2   1      20004.20      20355.26      1304.93 o                         
   7   2   1        377.47        629.86       137.07 o                         
   8   2   1        409.12        371.00        99.83 o                         
   9   2   1        323.37        355.37       122.88 o                         
  10   2   1       4143.70       4005.64       275.16 o                         
  11   2   1      13476.01      13890.06       776.36 o                         
 -11   3   1       4310.51       4483.80       303.71 o                         
 -10   3   1       2463.44       2732.63       249.81 o                         
  -9   3   1       1064.50       1317.43       247.35 o                         
  -8   3   1       4150.32       3953.92       306.35 o                         
  -7   3   1      27764.84      27977.14       670.54 o                         
  -6   3   1      38303.17      37712.25      1832.35 o                         
  -5   3   1      18401.27      18163.74      1204.11 o                         
  -4   3   1       7475.29       7381.29       459.89 o                         
  -3   3   1       3680.72       3636.04       336.31 o                         
  -2   3   1      24201.41      24977.14      1427.62 o                         
  -1   3   1      29986.61      29842.82      1236.00 o                         
   0   3   1     132635.75     133677.45      5615.58 o                         
   1   3   1      44810.24      44498.91       763.09 o                         
   2   3   1      28092.40      33391.48      1788.85 o                         
   3   3   1      24002.86      24615.73       934.79 o                         
   4   3   1       1264.46       1312.25       267.65 o                         
   5   3   1         52.02        -76.03       186.20 o                         
   6   3   1       2054.60       1610.59       487.85 o                         
   7   3   1       4903.69       4885.74       291.32 o                         
   8   3   1      35774.39      34946.84       875.77 o                         
   9   3   1      22612.36      22368.99      1284.92 o                         
  10   3   1       1484.00       1590.97       229.19 o                         
  11   3   1        476.17        650.03       203.84 o                         
 -11   4   1        126.98        135.55        78.11 o                         
 -10   4   1        160.76        162.19        91.82 o                         
  -9   4   1      13580.76      13811.46       693.83 o                         
  -8   4   1      33840.84      32529.48       864.74 o                         
  -7   4   1       4700.44       4418.95       304.79 o                         
  -6   4   1      14332.38      13364.97      1743.99 o                         
  -5   4   1      21967.77      22232.19      2068.49 o                         
  -4   4   1       8056.93       8466.03       697.57 o                         
  -3   4   1       3807.47       3450.14       686.34 o                         
  -2   4   1      10148.52      11576.28       845.79 o                         
  -1   4   1     102751.15     102835.09      5594.98 o                         
   0   4   1      82314.59      91255.95      2022.97 o                         
   1   4   1      13697.66      14923.66       664.80 o                         
   2   4   1     105708.86     115208.54      2695.71 o                         
   3   4   1      28187.54      27876.97      2942.37 o                         
   4   4   1       1407.99       1279.53       321.84 o                         
   5   4   1       3935.03       4051.50       899.17 o                         
   6   4   1      50496.62      47232.50      3095.28 o                         
   7   4   1      27937.57      27138.77       735.91 o                         
   8   4   1         96.41        153.19        91.00 o                         
   9   4   1       5522.57       5594.87       613.51 o                         
  10   4   1       4706.85       4922.15       357.82 o                         
  11   4   1       1808.16       2022.48       232.32 o                         
 -10   5   1       1042.88       1010.93       161.60 o                         
  -9   5   1       7572.00       8120.17       490.54 o                         
  -8   5   1       3535.45       3571.46       294.48 o                         
  -7   5   1      41466.42      39304.36       940.01 o                         
  -6   5   1      34192.73      35292.04       983.37 o                         
  -5   5   1        183.50       -514.24       514.24 o                         
  -4   5   1        505.15        533.18       267.32 o                         
  -3   5   1       2383.24       2482.31       469.39 o                         
  -2   5   1       3189.89       3314.87       748.44 o                         
  -1   5   1       4124.86       4586.16       464.67 o                         
   0   5   1      80548.73      90444.11      3792.32 o                         
   1   5   1     152129.55     156397.73      6977.35 o                         
   2   5   1      41212.30      42247.46      3396.00 o                         
   3   5   1      34593.53      37514.33      1695.47 o                         
   4   5   1         14.15       -291.50       291.50 o                         
   5   5   1      23419.96      22544.00      2037.21 o                         
   6   5   1        233.62        413.15       207.37 o                         
   7   5   1      12048.13      12347.81       531.58 o                         
   8   5   1      31360.02      31459.29       834.98 o                         
   9   5   1       4313.93       4664.09       480.94 o                         
  10   5   1        830.00        921.52       140.08 o                         
 -10   6   1       8045.43       8291.23       297.98 o                         
  -9   6   1       7437.05       8242.54       350.53 o                         
  -8   6   1       6905.64       7145.41       333.41 o                         
  -7   6   1       5556.52       5894.31       426.11 o                         
  -6   6   1         63.92        735.43       601.74 o                         
  -5   6   1      26353.60      26489.38      1189.87 o                         
  -4   6   1      15944.83      17170.14      1236.72 o                         
  -3   6   1       8334.15       8100.02       820.50 o                         
  -2   6   1      50237.61      54197.50      1913.15 o                         
  -1   6   1      37283.72      37940.24      1734.55 o                         
   0   6   1       4826.46       4404.74       619.91 o                         
   1   6   1       7930.56       9595.13       647.95 o                         
   2   6   1       3367.85       3732.65       525.90 o                         
   3   6   1       4699.75       3805.90       573.46 o                         
   4   6   1      49468.99      49442.02      2051.46 o                         
   6   6   1       8412.74       7651.67       587.72 o                         
   7   6   1      27689.29      26681.61       808.26 o                         
   8   6   1       2367.68       2321.36       195.13 o                         
   9   6   1      12099.78      12935.86       656.29 o                         
  10   6   1       5843.16       6152.07       245.38 o                         
 -10   7   1          4.46         28.28        65.34 o                         
  -9   7   1       7573.02       8047.92       583.54 o                         
  -8   7   1       4567.46       4466.00       361.81 o                         
  -7   7   1      15822.72      14928.03       574.14 o                         
  -6   7   1      16427.40      14832.64       748.32 o                         
  -5   7   1        478.43        135.24       275.13 o                         
  -4   7   1      27287.77      26066.34      1119.77 o                         
  -3   7   1        931.94        207.29       168.35 o                         
  -2   7   1      19493.36      19616.21      1144.80 o                         
  -1   7   1       1275.81        557.78       521.12 o                         
   0   7   1      12700.64      12074.40      1019.21 o                         
   1   7   1      15187.14      14705.31      1484.75 o                         
   2   7   1      34466.16      35472.15      1764.22 o                         
   3   7   1       4688.43       4477.02       603.06 o                         
   4   7   1      12007.97      11895.40       685.55 o                         
   5   7   1       6899.19       6303.75       508.57 o                         
   6   7   1      19198.90      18028.64      1146.39 o                         
   7   7   1       2879.54       2640.28       305.44 o                         
   8   7   1       3386.83       3337.38       313.61 o                         
   9   7   1       3371.90       3673.87       554.32 o                         
  10   7   1      12281.42      12342.45       379.57 o                         
  -9   8   1         19.75         92.66        74.08 o                         
  -8   8   1          7.86        -61.17        82.31 o                         
  -7   8   1       3306.04       3161.83       328.41 o                         
  -6   8   1      11068.42      10418.77       560.76 o                         
  -5   8   1       1786.41       1777.40       352.00 o                         
  -4   8   1      31464.11      29520.30      1382.68 o                         
  -3   8   1       8091.88       7468.24       583.13 o                         
  -2   8   1      36676.04      36558.99      1204.89 o                         
  -1   8   1      16884.70      14938.89      1607.50 o                         
   0   8   1        159.34        290.47       177.98 o                         
   1   8   1       2070.38       2464.89       715.90 o                         
   2   8   1       4463.74       4990.70       618.33 o                         
   3   8   1        135.09        581.69       534.86 o                         
   4   8   1      61178.55      57804.95      1976.01 o                         
   5   8   1         28.01        -98.74       162.85 o                         
   6   8   1       4149.79       3912.20       521.82 o                         
   7   8   1       2170.81       1938.31       236.72 o                         
   8   8   1        225.95        114.18        89.99 o                         
   9   8   1       3070.25       2945.71       266.15 o                         
  -8   9   1       6948.62       6889.19       285.81 o                         
  -7   9   1       1401.85       1653.61       188.33 o                         
  -6   9   1        592.09        621.80       140.44 o                         
  -5   9   1        345.49        405.08       178.62 o                         
  -4   9   1      58022.73      53273.23      1743.78 o                         
  -3   9   1       1150.95       1147.24       283.17 o                         
  -2   9   1      33206.06      32286.21       839.94 o                         
  -1   9   1        756.76        990.26       138.77 o                         
   0   9   1       1309.22       1284.59       161.58 o                         
   1   9   1         22.02        128.86        81.52 o                         
   2   9   1      35313.02      33669.89      1338.03 o                         
   3   9   1        414.52        716.09       206.62 o                         
   4   9   1       4561.39       4567.36       515.49 o                         
   5   9   1        263.20        175.45       187.00 o                         
   6   9   1      17533.98      16426.96       597.25 o                         
   7   9   1         20.57        283.22       187.36 o                         
   8   9   1         61.72         10.88        72.48 o                         
  -8  10   1          1.27         60.38        53.54 o                         
  -7  10   1        788.18        761.83        97.59 o                         
  -6  10   1       5445.10       4939.17       277.40 o                         
  -5  10   1      10814.83       9588.26       417.45 o                         
  -4  10   1       9913.46       9576.79       671.16 o                         
  -3  10   1       6715.76       6737.33       569.53 o                         
  -2  10   1      21213.24      20034.81       623.45 o                         
  -1  10   1      14430.06      13066.54       716.65 o                         
   0  10   1        284.47        239.11        87.16 o                         
   1  10   1       5658.73       5385.53       331.42 o                         
   2  10   1       2007.57       2007.61       324.65 o                         
   3  10   1         83.77        118.63       124.80 o                         
   4  10   1      34308.29      30114.43      1203.39 o                         
   5  10   1        805.28        813.70       223.00 o                         
   6  10   1        547.55        593.12       108.53 o                         
   7  10   1       5728.97       5387.74       239.40 o                         
  -7  11   1       9023.73       9046.50       340.24 o                         
  -6  11   1       4392.45       4036.89       182.74 o                         
  -5  11   1        815.97        761.03       100.32 o                         
  -4  11   1       6435.25       6165.79       469.62 o                         
  -3  11   1        605.48        714.80       178.67 o                         
  -2  11   1       1633.75       1405.20       253.03 o                         
  -1  11   1        251.66        256.50        81.92 o                         
   0  11   1       4822.81       4501.99       274.96 o                         
   1  11   1      23157.76      21472.28       573.71 o                         
   2  11   1       5215.89       4785.38       443.47 o                         
   3  11   1       3833.33       3726.48       393.30 o                         
   4  11   1       2212.12       2211.13       294.06 o                         
   5  11   1       3112.08       2805.63       183.51 o                         
   6  11   1       5240.71       4868.54       201.98 o                         
  -5  12   1       5223.23       4756.11       271.93 o                         
  -4  12   1       1182.61       1124.86       165.85 o                         
  -3  12   1        788.32        971.22       168.95 o                         
  -2  12   1       6543.50       6590.08       269.66 o                         
  -1  12   1      15159.51      15617.22       614.42 o                         
   0  12   1       1199.43       1417.14       136.16 o                         
   1  12   1        517.98        701.50       161.72 o                         
   2  12   1        637.48        896.38       121.79 o                         
   3  12   1       3276.77       3166.83       288.35 o                         
   4  12   1       2981.84       2940.93       150.26 o                         
   5  12   1         27.50        104.97        30.29 o                         
  -3  13   1        143.65         78.61        47.81 o                         
  -2  13   1       1871.86       1797.05       147.67 o                         
  -1  13   1        241.94        234.31        71.08 o                         
   0  13   1       7307.03       7181.37       330.98 o                         
   1  13   1      15237.51      13422.87       387.65 o                         
   2  13   1       3117.19       3041.06       202.04 o                         
   3  13   1       1253.79       1128.92       108.19 o                         
 -10   0   2         47.89        232.48        84.11 o                         
  -8   0   2       9104.82       8770.81       454.63 o                         
  -6   0   2     123036.27     118304.25      5095.73 o                         
  -4   0   2       2110.76       1965.70       527.36 o                         
   0   0   2      10943.44      10068.74       258.74 o                         
   4   0   2        288.45        358.52       379.26 o                         
   6   0   2      28228.61      26280.54      2283.84 o                         
   8   0   2      80426.22      77322.63      2899.85 o                         
  10   0   2      10563.77       9120.87       740.30 o                         
 -11   1   2         64.35        -34.69       119.68 o                         
 -10   1   2        382.94        429.92        95.58 o                         
  -9   1   2       4444.58       4394.95       240.11 o                         
  -8   1   2      45482.81      42804.73       914.87 o                         
  -7   1   2       8747.18       8447.91       909.86 o                         
  -6   1   2       1951.35       1897.97       558.14 o                         
  -5   1   2       6919.38       5853.19       527.93 o                         
  -4   1   2      22008.81      22668.49       580.72 o                         
  -3   1   2       2490.35       2202.27       163.55 o                         
  -2   1   2       2513.99       2689.35       288.61 o                         
  -1   1   2        507.83        728.54       156.99 o                         
   1   1   2        266.13        366.28       102.05 o                         
   2   1   2       3434.87       3558.77       223.15 o                         
   3   1   2        172.09        184.09       252.50 o                         
   4   1   2      18371.64      18177.18      1100.08 o                         
   5   1   2      23677.91      22600.85       988.46 o                         
   6   1   2      44083.03      43589.50      1803.83 o                         
   7   1   2       4769.29       5413.94       451.12 o                         
   8   1   2      45294.22      43891.96      1165.89 o                         
   9   1   2       2236.44       2423.50       235.42 o                         
  10   1   2      15496.56      15065.39       558.20 o                         
  11   1   2       1372.13       1565.51       199.03 o                         
 -11   2   2      14559.06      15384.45       462.19 o                         
 -10   2   2       3961.39       3797.90       243.30 o                         
  -9   2   2       9464.69       8663.36       374.62 o                         
  -8   2   2        158.21        380.87       211.14 o                         
  -7   2   2        104.31        -92.44       114.74 o                         
  -6   2   2      53261.30      51345.18      2088.79 o                         
  -5   2   2       3346.77       3507.47       519.71 o                         
  -4   2   2      10636.59      11623.66       431.88 o                         
  -3   2   2      16087.94      15962.97       490.85 o                         
  -2   2   2       5556.26       5024.33       214.15 o                         
  -1   2   2      41860.20      40825.83      1147.67 o                         
   0   2   2      17538.65      16919.92       621.81 o                         
   1   2   2       6331.30       5573.38       604.70 o                         
   2   2   2      81845.40      80511.40      2741.63 o                         
   3   2   2      38960.21      38684.99       807.45 o                         
   4   2   2      10859.38      10758.27       513.01 o                         
   5   2   2        565.20        832.30       284.05 o                         
   6   2   2       2526.28       2296.07       440.01 o                         
   7   2   2       7701.77       7526.56       406.40 o                         
   8   2   2      33362.92      32114.51       787.91 o                         
   9   2   2        681.75        587.69       115.45 o                         
  10   2   2      14520.43      14416.69       496.27 o                         
  11   2   2      13045.26      13648.43       751.39 o                         
 -11   3   2        861.78        593.56       124.24 o                         
 -10   3   2       5650.01       5818.59       354.07 o                         
  -9   3   2      18504.07      17867.94       803.54 o                         
  -8   3   2       8605.07       7742.98       416.50 o                         
  -7   3   2      10665.20      10544.62       413.26 o                         
  -6   3   2      10700.43      10239.65       971.24 o                         
  -5   3   2      31041.77      32165.94      1590.16 o                         
  -4   3   2      12954.12      13678.46       640.46 o                         
  -3   3   2      70889.52      74317.20      2838.72 o                         
  -2   3   2      41898.68      38458.63      2962.77 o                         
  -1   3   2      19200.90      17942.30       932.01 o                         
   0   3   2      79915.50      80665.56      3140.27 o                         
   1   3   2        122.61        153.65       129.69 o                         
   2   3   2        230.62        138.58       295.92 o                         
   3   3   2       8921.70       8696.08       603.45 o                         
   4   3   2      17069.19      16633.84       849.62 o                         
   5   3   2      89192.15      88447.55      2597.19 o                         
   6   3   2      50467.24      49301.16      2069.98 o                         
   7   3   2       1789.22       1556.40       191.77 o                         
   8   3   2       2615.20       2496.57       306.97 o                         
   9   3   2       7631.54       7653.58       752.19 o                         
  10   3   2        382.76        488.77       158.33 o                         
  11   3   2       1186.28       1306.82       248.01 o                         
 -11   4   2      13020.96      14318.61       453.50 o                         
 -10   4   2       4900.46       5067.50       307.21 o                         
  -9   4   2       3953.47       4346.58       400.47 o                         
  -8   4   2       3968.78       3786.68       309.09 o                         
  -7   4   2        705.66        853.68       180.56 o                         
  -6   4   2       1216.09        209.24       525.23 o                         
  -5   4   2       1352.18       1138.93       580.09 o                         
  -4   4   2      73025.16      73334.52      2062.05 o                         
  -3   4   2      89766.65      98826.42      3469.11 o                         
  -2   4   2        828.33       1109.67       296.17 o                         
  -1   4   2      66825.47      65874.67      1534.99 o                         
   0   4   2      11108.33      12168.69       485.57 o                         
   1   4   2       5210.87       5775.90       297.68 o                         
   2   4   2      10202.99      11836.14       883.70 o                         
   3   4   2      98616.80     107293.97      3704.68 o                         
   4   4   2      60818.56      56161.53      4035.21 o                         
   5   4   2         22.64        174.83       331.90 o                         
   6   4   2      13395.34      11870.05      1574.12 o                         
   7   4   2       7564.79       7520.56       473.20 o                         
   8   4   2       3364.12       3245.98       336.93 o                         
   9   4   2        180.15        220.06       181.44 o                         
  10   4   2       4863.27       5183.28       356.97 o                         
  11   4   2      12137.22      13413.28       535.15 o                         
 -10   5   2      13499.86      14677.74       443.40 o                         
  -9   5   2       7027.18       6920.45       460.88 o                         
  -8   5   2        960.22        919.76       176.04 o                         
  -7   5   2        755.72        774.13       156.84 o                         
  -6   5   2       2141.87       2706.49       374.21 o                         
  -5   5   2       4002.33       4262.96       740.20 o                         
  -4   5   2       6165.92       6912.18       826.02 o                         
  -3   5   2      40968.26      44541.21      1857.56 o                         
  -2   5   2     116431.21     118967.77      6367.10 o                         
  -1   5   2      21898.50      23946.57      1004.86 o                         
   0   5   2      18161.13      20967.69       683.31 o                         
   1   5   2       1146.29       1512.20       283.47 o                         
   2   5   2      64282.74      65053.68      4200.46 o                         
   3   5   2        604.48        639.00       264.95 o                         
   4   5   2      32282.08      33641.38      2295.11 o                         
   5   5   2      44124.25      41409.93      2701.64 o                         
   6   5   2      10885.27      10571.85       533.89 o                         
   7   5   2       8668.27       8906.20       546.37 o                         
   8   5   2        532.91        421.95       124.73 o                         
   9   5   2       1227.38       1453.88       223.64 o                         
  10   5   2       4689.91       4953.70       290.23 o                         
 -10   6   2       3854.53       3944.64       182.52 o                         
  -9   6   2        711.95       1001.20       141.19 o                         
  -8   6   2       9669.19       9128.14       552.85 o                         
  -7   6   2       2147.21       2125.77       233.12 o                         
  -6   6   2       7104.28       6863.34       427.84 o                         
  -5   6   2      29659.59      28743.85      1247.15 o                         
  -4   6   2      48091.84      48702.09      2074.48 o                         
  -3   6   2       4908.08       4522.83       635.49 o                         
  -2   6   2       3111.86       3290.14       512.19 o                         
  -1   6   2        191.94        -71.63       121.97 o                         
   0   6   2        877.04        816.30       327.61 o                         
   1   6   2      46448.69      49282.11      2480.53 o                         
   2   6   2         86.95        179.89       211.96 o                         
   3   6   2      11562.23      10775.90       915.60 o                         
   4   6   2      42332.73      42691.64      1890.34 o                         
   5   6   2      12193.39      11837.49      1339.74 o                         
   6   6   2      24051.77      23420.92       948.51 o                         
   7   6   2       3923.63       3969.65       299.20 o                         
   8   6   2       1551.54       1661.09       191.39 o                         
   9   6   2      11991.77      12009.61       470.73 o                         
  10   6   2       2860.38       2894.65       165.66 o                         
 -10   7   2       7085.39       6851.49       325.02 o                         
  -9   7   2       3383.89       3631.55       408.99 o                         
  -8   7   2       1241.11       1271.44       210.84 o                         
  -7   7   2      17267.50      16187.82       597.28 o                         
  -6   7   2       3081.21       3078.54       340.00 o                         
  -5   7   2       2656.37       2635.84       342.52 o                         
  -4   7   2        835.85        674.10       223.24 o                         
  -3   7   2       3358.68       3364.54       527.10 o                         
  -2   7   2      13899.18      14617.74      1008.33 o                         
  -1   7   2      47223.81      42588.56      2353.55 o                         
   0   7   2       4326.94       4261.79       627.77 o                         
   1   7   2      11539.75      11401.87      1307.62 o                         
   2   7   2      17483.32      18296.69      1095.73 o                         
   3   7   2      12656.48      12253.45       962.97 o                         
   4   7   2       2694.19       2612.76       328.25 o                         
   5   7   2       5415.35       5128.55       447.21 o                         
   6   7   2       5561.33       4851.90       598.50 o                         
   7   7   2      22444.94      21150.41      1258.84 o                         
   8   7   2       1843.56       1978.99       248.33 o                         
   9   7   2        496.79        650.22       126.71 o                         
  -9   8   2      11673.97      12030.15       553.67 o                         
  -8   8   2        853.24        649.40       135.76 o                         
  -7   8   2       8492.83       8235.64       471.84 o                         
  -6   8   2       4510.59       4224.04       361.97 o                         
  -5   8   2      18452.05      16289.21      1035.69 o                         
  -4   8   2       4654.65       4314.82       457.87 o                         
  -3   8   2       2848.95       2650.13       344.29 o                         
  -2   8   2        163.95         50.39       185.04 o                         
  -1   8   2      12992.83      12301.86      1442.73 o                         
   0   8   2        949.93        677.52       338.67 o                         
   1   8   2      64855.51      58876.14      2948.60 o                         
   2   8   2       1138.42       1248.80       502.19 o                         
   3   8   2       5116.14       4884.04       468.80 o                         
   4   8   2       8204.39       8618.96       784.60 o                         
   5   8   2       2624.21       2775.63       436.95 o                         
   6   8   2       2596.02       2331.62       430.09 o                         
   7   8   2        161.57        111.38       111.59 o                         
   8   8   2        419.87        394.22       112.00 o                         
   9   8   2      19765.75      20581.98       632.86 o                         
  -9   9   2         74.85         63.90        40.77 o                         
  -8   9   2         13.14         88.22        62.65 o                         
  -7   9   2      37670.05      36004.93       939.54 o                         
  -6   9   2          6.29        -10.02        67.44 o                         
  -5   9   2      13017.99      12130.86       828.69 o                         
  -4   9   2       1928.83       1709.03       358.93 o                         
  -3   9   2        238.73        380.58       178.53 o                         
  -2   9   2       2052.53       2192.55       291.99 o                         
  -1   9   2      36443.48      35163.54       827.84 o                         
   0   9   2        867.56        844.73       145.79 o                         
   1   9   2      19304.22      18342.06       571.29 o                         
   2   9   2       1332.26        950.76       222.04 o                         
   3   9   2      26891.86      25554.57      1207.63 o                         
   4   9   2        479.48        748.27       236.56 o                         
   5   9   2        619.68        383.85       192.52 o                         
   6   9   2         12.44        163.51       165.29 o                         
   7   9   2      40928.47      38782.36      1196.94 o                         
   8   9   2        478.49        430.47        80.30 o                         
  -8  10   2       2681.84       2513.53       195.60 o                         
  -7  10   2       3473.61       3419.06       193.42 o                         
  -6  10   2       2174.02       2066.70       178.35 o                         
  -5  10   2      15009.96      13713.66       498.91 o                         
  -4  10   2      10129.31       8870.77       647.10 o                         
  -3  10   2         60.09        138.00       157.72 o                         
  -2  10   2       3537.06       3334.17       268.11 o                         
  -1  10   2       8257.35       7903.53       402.66 o                         
   0  10   2       2920.69       2493.08       228.44 o                         
   1  10   2      30393.48      29665.03      1185.85 o                         
   2  10   2        505.01        584.39       197.26 o                         
   3  10   2       2202.81       2054.16       328.58 o                         
   4  10   2       7110.85       6711.84       572.45 o                         
   5  10   2       3347.65       3014.50       382.49 o                         
   6  10   2       6863.33       6448.74       309.59 o                         
   7  10   2        191.19        151.34        64.22 o                         
  -7  11   2       5641.18       5360.47       263.56 o                         
  -6  11   2       1446.82       1251.53       101.59 o                         
  -5  11   2        196.17        236.96        67.64 o                         
  -4  11   2         68.67          5.35        36.68 o                         
  -3  11   2       1698.86       1632.65       260.64 o                         
  -2  11   2      18577.70      17791.93       802.97 o                         
  -1  11   2       7773.40       7645.80       359.33 o                         
   0  11   2       5061.27       4529.88       276.44 o                         
   1  11   2       3785.88       3688.13       394.12 o                         
   2  11   2       6289.18       6076.35       501.65 o                         
   3  11   2       1658.71       1388.85       257.48 o                         
   4  11   2       4155.87       4234.59       401.68 o                         
   5  11   2       3500.81       3165.39       193.13 o                         
   6  11   2       2700.32       2660.42       153.16 o                         
  -5  12   2       5128.05       4880.06       271.50 o                         
  -4  12   2      16037.60      14968.00       541.34 o                         
  -3  12   2       3542.50       3427.05       287.67 o                         
  -2  12   2       1209.76       1273.25       126.12 o                         
  -1  12   2        175.61        132.20        75.86 o                         
   0  12   2       1436.91       1368.00       202.68 o                         
   1  12   2       3069.91       3067.88       307.00 o                         
   2  12   2        291.23        318.76       124.21 o                         
   3  12   2       5166.08       4937.89       356.62 o                         
   4  12   2      11950.82      11224.93       287.53 o                         
   5  12   2        660.02        584.79        62.23 o                         
  -2  13   2      14035.78      11885.24       337.62 o                         
  -1  13   2       1569.89       1570.28       148.89 o                         
   0  13   2       1357.10       1306.43       153.34 o                         
   1  13   2        881.91        848.83       120.10 o                         
   2  13   2       5451.26       5259.72       195.23 o                         
   3  13   2        545.68        537.79        63.03 o                         
 -11   0   3       8686.29       9676.82       671.60 o                         
  -9   0   3      40199.72      37659.08      1081.21 o                         
  -7   0   3        198.45         29.28       123.93 o                         
  -5   0   3      27271.49      26544.92      2217.08 o                         
  -3   0   3       2482.81       3356.66       278.03 o                         
   5   0   3      87825.28      80711.21      3652.80 o                         
   7   0   3      17806.50      15614.53      1385.63 o                         
   9   0   3      12288.00      11700.56       889.28 o                         
  11   0   3        926.26        829.95       214.30 o                         
 -11   1   3      17513.35      19784.93       547.11 o                         
 -10   1   3       1800.19       1590.19       155.78 o                         
  -9   1   3       2957.53       2694.58       197.20 o                         
  -8   1   3       9125.96       8410.17       321.18 o                         
  -7   1   3       1721.01        622.77       814.93 o                         
  -6   1   3      15096.06      15786.17      1844.39 o                         
  -5   1   3        575.28        645.63       442.33 o                         
  -4   1   3         65.53         79.16        72.02 o                         
  -3   1   3     145169.50     138665.52      7729.00 o                         
  -2   1   3      17316.04      19507.69       680.41 o                         
  -1   1   3       3906.04       3515.01       166.76 o                         
   0   1   3      10208.98       9063.10       643.97 o                         
   2   1   3      29886.78      27143.63       668.16 o                         
   3   1   3      49247.75      47357.23      1360.80 o                         
   4   1   3      17205.05      17859.42       793.21 o                         
   5   1   3     105768.70     101423.38      2061.87 o                         
   6   1   3      19965.30      20600.56      1253.28 o                         
   7   1   3      12607.66      12610.15       680.49 o                         
   8   1   3       5229.21       4981.29       322.08 o                         
   9   1   3        141.82          6.47       127.47 o                         
  10   1   3       2304.65       2032.44       251.88 o                         
  11   1   3      25687.68      26035.13       786.79 o                         
 -11   2   3       2617.22       2650.53       181.17 o                         
 -10   2   3       2056.48       1908.89       184.54 o                         
  -9   2   3      12041.99      11225.85       425.12 o                         
  -8   2   3       1514.14       1407.50       163.47 o                         
  -7   2   3       1953.87       1827.79       162.47 o                         
  -6   2   3      19742.84      19950.31      1442.69 o                         
  -5   2   3      22786.13      23173.78      1278.68 o                         
  -4   2   3      26480.15      27716.06      1064.14 o                         
  -3   2   3       8897.59       9293.68       382.14 o                         
  -2   2   3       2203.99       2183.83       407.59 o                         
  -1   2   3      80519.48      74112.14      5140.17 o                         
   0   2   3      49519.79      48219.48       995.59 o                         
   1   2   3      14149.34      14799.62      1024.49 o                         
   2   2   3        990.56       1080.29       233.74 o                         
   3   2   3       9073.72       9351.11       545.24 o                         
   4   2   3       7529.32       6941.68       419.91 o                         
   5   2   3      25566.83      26192.94      1344.67 o                         
   6   2   3        141.80        404.90       239.04 o                         
   7   2   3      21904.70      22379.87       686.47 o                         
   8   2   3      28055.51      26664.77       893.59 o                         
   9   2   3       3223.57       3163.89       252.88 o                         
  10   2   3       7415.10       7220.91       348.06 o                         
  11   2   3       1180.39       1380.29       273.40 o                         
 -11   3   3       2280.54       2490.23       246.38 o                         
 -10   3   3       1812.14       1909.58       216.48 o                         
  -9   3   3      13443.04      12861.93       448.64 o                         
  -8   3   3      24223.25      23138.84       587.59 o                         
  -7   3   3        308.85        143.65        91.70 o                         
  -6   3   3      29301.04      28796.42      1637.71 o                         
  -5   3   3      13984.92      13636.18      1045.30 o                         
  -4   3   3       3973.18       4475.51       385.87 o                         
  -3   3   3      46890.27      47680.95      2237.46 o                         
  -2   3   3       2991.79       2239.85       608.78 o                         
  -1   3   3       2607.65       2421.27       457.77 o                         
   0   3   3       5419.18       5438.25       401.04 o                         
   1   3   3      16086.73      17087.57       927.42 o                         
   2   3   3     113483.76     116942.99      3412.91 o                         
   3   3   3      48077.46      47278.69      1789.50 o                         
   4   3   3       1413.88       1137.21       306.20 o                         
   5   3   3      12670.91      12132.14      1434.72 o                         
   6   3   3      10409.14       9640.82       909.14 o                         
   7   3   3        793.17        735.68       151.59 o                         
   8   3   3       1717.02       1793.89       245.91 o                         
   9   3   3       5508.47       5520.03       434.86 o                         
  10   3   3      10769.87      10970.21       535.34 o                         
  11   3   3      12030.95      12474.53       644.88 o                         
 -11   4   3        233.52        254.68       111.16 o                         
 -10   4   3        102.20        168.50        92.52 o                         
  -9   4   3        959.33       1055.79       230.61 o                         
  -8   4   3       1375.87       1394.00       205.54 o                         
  -7   4   3      34730.64      33480.06       796.74 o                         
  -6   4   3      45052.32      45162.72      3197.53 o                         
  -5   4   3       1221.87       1055.19       443.81 o                         
  -4   4   3      38181.77      39660.26      1528.43 o                         
  -3   4   3        921.33        896.12       303.01 o                         
  -2   4   3      11066.61      11058.42       800.15 o                         
  -1   4   3      14139.50      15192.15       748.95 o                         
   0   4   3     103052.45     105708.98      2631.43 o                         
   1   4   3     104161.36     105832.97      6288.00 o                         
   2   4   3       1503.91       2317.06       417.53 o                         
   3   4   3       7324.22       7859.03      1031.52 o                         
   4   4   3       9370.84       8391.84       869.23 o                         
   5   4   3        740.37       1153.23       503.55 o                         
   6   4   3         17.11        591.57       535.08 o                         
   7   4   3      12560.73      12088.42       594.99 o                         
   8   4   3      36334.46      35872.14      1104.86 o                         
   9   4   3       6577.33       6120.69       638.21 o                         
  10   4   3       3131.47       3224.56       278.16 o                         
  11   4   3       2546.67       2933.47       250.62 o                         
 -11   5   3         92.91        -42.19        81.00 o                         
 -10   5   3        159.09        220.13        80.77 o                         
  -9   5   3       3190.07       3170.23       321.19 o                         
  -8   5   3       8010.90       7793.65       420.45 o                         
  -7   5   3      12733.97      12227.50       527.65 o                         
  -6   5   3      13879.86      13197.44       497.23 o                         
  -5   5   3      49364.35      56031.18      4078.07 o                         
  -4   5   3       7640.36       7850.71       630.52 o                         
  -3   5   3       3297.22       3513.09       539.37 o                         
  -2   5   3       3155.33       3490.32       502.13 o                         
   0   5   3       5645.96       6807.07       377.85 o                         
   1   5   3      41043.82      44887.95      2167.00 o                         
   2   5   3      65144.35      67367.11      2082.48 o                         
   3   5   3      18177.52      19852.89      1234.94 o                         
   4   5   3       8578.79       8281.90      1163.38 o                         
   5   5   3       1171.76        518.89       499.24 o                         
   6   5   3       5985.15       6093.90       849.06 o                         
   7   5   3      15649.71      15259.71       710.98 o                         
   8   5   3       4168.03       4357.34       494.45 o                         
   9   5   3      18578.72      19576.05       716.66 o                         
  10   5   3       9224.71       9438.04       366.92 o                         
 -10   6   3         49.55         66.36        43.91 o                         
  -9   6   3       6978.38       7372.04       337.73 o                         
  -8   6   3      10138.46      10082.11       575.20 o                         
  -7   6   3      32915.01      29644.70      1008.68 o                         
  -6   6   3       3950.69       3718.53       330.35 o                         
  -5   6   3        374.34        276.01       235.06 o                         
  -4   6   3       3552.97       3676.14       430.70 o                         
  -3   6   3         59.01       -136.42       340.23 o                         
  -2   6   3      28202.79      30264.04      1452.60 o                         
  -1   6   3       1679.96       2121.29       345.12 o                         
   0   6   3      27010.03      28527.96      2063.28 o                         
   1   6   3      44440.84      50893.65      4533.40 o                         
   2   6   3      17412.12      18873.56      1116.70 o                         
   3   6   3      23923.13      23364.96      1553.79 o                         
   4   6   3       3952.81       3922.52       589.91 o                         
   5   6   3       9231.60      10344.42       665.20 o                         
   6   6   3      17187.92      18497.90       770.03 o                         
   7   6   3       7365.08       7804.44       409.89 o                         
   8   6   3       6780.18       7021.52       421.17 o                         
   9   6   3       3226.07       3342.88       253.78 o                         
  10   6   3       2251.89       2298.50       142.49 o                         
 -10   7   3      11140.48      10923.47       418.10 o                         
  -9   7   3       3176.32       3265.47       375.97 o                         
  -8   7   3        531.02        529.89       155.80 o                         
  -7   7   3       1428.75       1627.11       205.17 o                         
  -6   7   3       1758.42       1657.87       270.04 o                         
  -5   7   3      12129.33      11055.21       716.07 o                         
  -4   7   3      36238.77      34913.66      1165.65 o                         
  -3   7   3       2337.14       2227.51       472.44 o                         
  -2   7   3      15924.35      16161.76      1041.13 o                         
  -1   7   3      14034.83      12438.64      1044.41 o                         
   0   7   3       7362.72       7618.65       798.76 o                         
   1   7   3       2672.86       2463.50       559.88 o                         
   2   7   3       3641.10       3888.23       503.47 o                         
   3   7   3       2295.62       2434.99       449.16 o                         
   4   7   3      42002.16      41201.06      1250.29 o                         
   5   7   3        221.02        585.79       394.91 o                         
   6   7   3        187.66        327.68       185.15 o                         
   7   7   3       9832.46      10177.76       572.96 o                         
   8   7   3       1893.30       2202.84       170.58 o                         
   9   7   3       9532.52       8944.11       509.36 o                         
  -9   8   3        782.60        851.81       165.41 o                         
  -8   8   3       4790.52       4708.04       317.35 o                         
  -7   8   3       2221.07       2262.13       253.88 o                         
  -6   8   3       2597.03       2477.62       279.28 o                         
  -5   8   3        118.44        592.32       224.17 o                         
  -4   8   3      24617.78      22145.83      1181.65 o                         
  -3   8   3        141.39       -109.33       109.33 o                         
  -2   8   3      47224.36      50421.12      1894.33 o                         
  -1   8   3       5002.72       4039.17       841.90 o                         
   0   8   3       5755.33       4636.83       645.21 o                         
   1   8   3      14130.39      14520.51      1208.73 o                         
   2   8   3      16462.03      15855.88      1039.67 o                         
   3   8   3       2639.58       2815.16       371.09 o                         
   4   8   3        464.81        648.73       230.02 o                         
   5   8   3       5990.76       5697.98       619.64 o                         
   6   8   3      37178.85      34753.28      1462.04 o                         
   7   8   3       1960.05       1920.91       223.79 o                         
   8   8   3         32.32         33.13       119.43 o                         
  -9   9   3         82.52         94.76        39.88 o                         
  -8   9   3       2097.94       1914.59       165.52 o                         
  -7   9   3        334.27        313.46       143.55 o                         
  -6   9   3       1087.36       1145.21       185.88 o                         
  -5   9   3       1253.57       1383.22       276.91 o                         
  -4   9   3      14475.35      13715.65       882.47 o                         
  -3   9   3        117.78        264.50       143.75 o                         
  -2   9   3      28591.60      28289.53       814.94 o                         
  -1   9   3        648.62        699.02       130.94 o                         
   0   9   3      13021.67      11886.25       465.16 o                         
   1   9   3       1523.44       1679.40       264.42 o                         
   2   9   3       1468.64       1341.06       277.75 o                         
   3   9   3        521.62        551.93       193.67 o                         
   4   9   3      67841.61      62995.94      1927.60 o                         
   5   9   3        314.40        317.60       195.31 o                         
   6   9   3       1511.79       1387.77       286.89 o                         
   7   9   3          4.93        153.43        83.19 o                         
   8   9   3        271.58        353.90        72.70 o                         
  -8  10   3       4706.06       4561.45       257.78 o                         
  -7  10   3       4909.28       4554.39       218.35 o                         
  -6  10   3        982.40        951.75       129.14 o                         
  -5  10   3       1640.27       1571.52       173.62 o                         
  -4  10   3      14471.21      12926.76       767.51 o                         
  -3  10   3        953.34       1293.69       165.41 o                         
  -2  10   3      25767.85      24444.13       703.81 o                         
  -1  10   3       2222.96       2360.76       227.73 o                         
   0  10   3       4398.71       4073.81       291.95 o                         
   1  10   3      14782.68      13415.91       804.02 o                         
   2  10   3       8894.34       8389.92       653.13 o                         
   3  10   3      13775.91      12371.50       789.77 o                         
   4  10   3         93.13        338.15       165.68 o                         
   5  10   3       2100.30       1909.91       309.19 o                         
   6  10   3      18361.59      17494.79       495.29 o                         
   7  10   3       3450.92       3434.04       188.28 o                         
  -7  11   3        331.67        266.85        74.95 o                         
  -6  11   3        259.54        138.00        66.09 o                         
  -5  11   3       7087.91       6823.07       334.98 o                         
  -4  11   3      10232.53       9805.73       351.31 o                         
  -3  11   3       3707.60       3605.90       233.59 o                         
  -2  11   3       5463.54       5389.29       441.39 o                         
  -1  11   3      11899.30      11322.88       431.00 o                         
   0  11   3        327.11        240.29        78.63 o                         
   1  11   3       4602.14       4650.35       436.67 o                         
   2  11   3       2296.65       2013.47       293.12 o                         
   3  11   3       3364.96       3183.31       366.49 o                         
   4  11   3       7356.82       6449.49       483.51 o                         
   5  11   3        682.50        687.89       102.16 o                         
   6  11   3        944.93        989.11        97.83 o                         
  -5  12   3       1579.44       1559.83       154.82 o                         
  -4  12   3        566.07        598.31       119.29 o                         
  -3  12   3        145.26        154.22        83.39 o                         
  -2  12   3       1049.81       1011.69       111.91 o                         
  -1  12   3        153.71        127.24        52.43 o                         
   0  12   3       6870.89       7042.62       438.26 o                         
   1  12   3      12048.51      11311.65       563.67 o                         
   2  12   3       2918.82       2909.76       291.54 o                         
   3  12   3       4211.09       4020.37       328.33 o                         
   4  12   3         10.35        -45.10        45.10 o                         
   5  12   3        899.72        871.66        76.75 o                         
  -1  13   3       7059.79       6810.93       298.46 o                         
   0  13   3       2246.34       2338.18       195.38 o                         
   1  13   3       2556.73       2072.07       309.44 o                         
   2  13   3       6106.89       6032.18       208.85 o                         
   3  13   3       1386.33       1349.87        90.63 o                         
 -10   0   4          8.33         20.38        76.81 o                         
  -8   0   4      26282.18      24053.28       758.88 o                         
  -6   0   4        307.10       -694.56       694.56 o                         
  -4   0   4      77878.80      76552.89      2531.00 o                         
   2   0   4     175091.09     154093.11      8819.94 o                         
   4   0   4       1999.01       2128.63       542.89 o                         
   6   0   4      17654.77      15856.49      1655.80 o                         
   8   0   4      16365.61      16182.40      1036.28 o                         
  10   0   4      26600.31      27127.22      1244.59 o                         
 -11   1   4       2161.67       2299.67       203.60 o                         
 -10   1   4        199.15        141.74        87.29 o                         
  -9   1   4       1733.63       1608.45       158.68 o                         
  -8   1   4        662.84        741.49       170.40 o                         
  -7   1   4        278.07        682.19       193.96 o                         
  -6   1   4     109422.51     102682.99      4096.03 o                         
  -5   1   4       7250.26       7316.94       579.44 o                         
  -4   1   4       1158.71       1249.97       151.44 o                         
  -3   1   4      31165.88      32263.23      1571.81 o                         
  -2   1   4        252.21        495.93        80.46 o                         
  -1   1   4      24065.25      22491.21       762.11 o                         
   0   1   4      29490.90      26422.47       853.82 o                         
   1   1   4      11177.65      10583.01       383.54 o                         
   2   1   4      52537.96      47638.32       903.31 o                         
   3   1   4      29156.88      29200.06       498.63 o                         
   4   1   4       6803.71       7010.61       441.41 o                         
   5   1   4       7671.13       7862.01       575.45 o                         
   6   1   4       8257.70       8323.35       798.36 o                         
   7   1   4       1697.83       2358.28       217.95 o                         
   8   1   4      50046.60      47175.82      1221.55 o                         
   9   1   4        237.28        265.93       141.04 o                         
  10   1   4       6666.47       6120.19       419.72 o                         
  11   1   4       2948.38       3105.64       239.23 o                         
 -11   2   4        480.14        589.76       100.85 o                         
 -10   2   4        163.51        161.48       119.41 o                         
  -9   2   4       6842.59       6494.77       329.72 o                         
  -8   2   4      27312.64      24668.58       608.30 o                         
  -7   2   4       9507.97       9384.46       290.83 o                         
  -6   2   4        216.41        323.98       227.57 o                         
  -5   2   4      17483.71      16882.55      1092.97 o                         
  -4   2   4      25370.84      26965.78       778.06 o                         
  -3   2   4      54854.55      59921.22      1346.42 o                         
  -2   2   4      23547.58      22725.61      1136.17 o                         
  -1   2   4       1177.11       1716.02       397.10 o                         
   1   2   4       3250.04       3229.44       544.12 o                         
   2   2   4      14719.34      14505.69       744.56 o                         
   3   2   4       3530.52       3546.43       353.30 o                         
   4   2   4      16092.61      15492.22       937.59 o                         
   5   2   4      54124.65      55563.54      1973.04 o                         
   6   2   4      16452.35      16701.05      1188.92 o                         
   7   2   4       5272.87       5342.81       342.30 o                         
   8   2   4       5792.30       5741.24       340.57 o                         
   9   2   4       1290.92       1469.05       171.88 o                         
  10   2   4      16367.46      16097.45       753.58 o                         
  11   2   4       2356.87       2356.87       325.54 o                         
 -11   3   4      16360.17      17985.80       475.05 o                         
 -10   3   4        638.87        643.96       158.72 o                         
  -9   3   4      12888.28      12493.08       536.32 o                         
  -8   3   4       2329.12       2244.18       193.48 o                         
  -7   3   4       1642.56       1536.99       143.22 o                         
  -6   3   4      22798.98      23529.62      1589.08 o                         
  -5   3   4       4931.72       5410.52       664.33 o                         
  -4   3   4      17422.41      18450.58       991.99 o                         
  -3   3   4      24604.37      23873.04      1038.72 o                         
  -2   3   4        585.04        433.86       440.61 o                         
  -1   3   4      74570.87      79361.62      3067.53 o                         
   0   3   4      49072.51      50002.57      2148.03 o                         
   1   3   4       4118.19       4498.26       514.88 o                         
   2   3   4      47763.32      48660.06      2257.18 o                         
   3   3   4      35317.73      34842.59      1137.64 o                         
   4   3   4       2299.37       2526.79       358.26 o                         
   5   3   4       1151.54       1051.54       268.24 o                         
   6   3   4       5738.42       6035.93       739.83 o                         
   7   3   4      20865.81      21640.01       711.54 o                         
   8   3   4      20963.67      20791.51       835.67 o                         
   9   3   4       1259.55       1384.15       333.42 o                         
  10   3   4       1866.27       1819.74       229.58 o                         
  11   3   4       9942.82      10362.45       578.30 o                         
 -11   4   4        165.25        217.62        80.66 o                         
 -10   4   4      12049.70      12332.29       468.05 o                         
  -9   4   4      15512.77      16032.53       745.45 o                         
  -8   4   4       1001.97       1151.45       178.73 o                         
  -7   4   4       9273.21       9229.84       427.51 o                         
  -6   4   4       3199.80       1961.29       913.20 o                         
  -5   4   4      22201.66      21023.06      2048.66 o                         
  -4   4   4       2980.14       3346.12       459.98 o                         
  -3   4   4      48535.41      53898.27      3756.61 o                         
  -2   4   4      49212.05      47562.81      1618.64 o                         
  -1   4   4       6337.38       8153.10      1151.82 o                         
   0   4   4        489.72        664.85       171.76 o                         
   1   4   4       3718.37       4060.64       821.88 o                         
   2   4   4         87.79         41.96       188.35 o                         
   3   4   4       1323.52       1841.00       565.39 o                         
   4   4   4      32195.75      30606.86      1574.88 o                         
   5   4   4      84755.88      73407.41      3370.30 o                         
   6   4   4      15668.88      15522.53      1744.08 o                         
   7   4   4       7726.83       7381.24       508.11 o                         
   8   4   4       2016.62       2143.99       283.01 o                         
   9   4   4       1333.86       1422.07       315.36 o                         
  10   4   4          8.10         42.27        67.67 o                         
  11   4   4       4658.67       4773.03       297.07 o                         
 -11   5   4       4729.10       4957.36       307.76 o                         
 -10   5   4       5328.71       5798.62       252.44 o                         
  -9   5   4       1033.19       1175.62       217.10 o                         
  -8   5   4      16835.26      16097.99       604.98 o                         
  -7   5   4       2628.93       2742.98       257.75 o                         
  -6   5   4       2596.39       2974.29       279.27 o                         
  -5   5   4       4233.67       3926.73       679.23 o                         
  -4   5   4      70767.12      70866.41      3606.84 o                         
  -3   5   4       7645.87       8320.64      1158.89 o                         
  -2   5   4       5233.43       6213.68       656.24 o                         
  -1   5   4      24265.02      27539.66      1261.40 o                         
   0   5   4      16386.61      19549.32       666.83 o                         
   1   5   4       1587.62       1898.96       594.11 o                         
   2   5   4        174.34        318.67       222.21 o                         
   3   5   4      20361.84      22367.72      1314.51 o                         
   4   5   4      45529.97      42725.29      3338.19 o                         
   5   5   4        575.43        228.73       317.96 o                         
   6   5   4      41259.84      42513.88      1339.94 o                         
   7   5   4      13099.90      12972.92       663.69 o                         
   8   5   4       1137.75       1540.15       270.62 o                         
   9   5   4       3227.80       3391.29       301.53 o                         
  10   5   4       5329.00       5374.87       263.08 o                         
 -10   6   4      14399.26      15599.57      1165.09 o                         
  -9   6   4       2449.45       2666.54       209.26 o                         
  -8   6   4        269.41        330.03       109.89 o                         
  -7   6   4       4632.25       4115.84       382.91 o                         
  -6   6   4       1374.28       1627.73       237.39 o                         
  -5   6   4       5135.07       5546.72       495.18 o                         
  -4   6   4        260.10        -41.00       146.70 o                         
  -3   6   4       9421.16      10070.66       898.87 o                         
  -2   6   4      58542.95      65612.09      2141.56 o                         
  -1   6   4      13825.13      14926.50       812.81 o                         
   0   6   4      20722.35      20719.00      1297.00 o                         
   1   6   4        340.61        814.91       216.68 o                         
   2   6   4      16585.13      16840.49      1902.97 o                         
   3   6   4      19105.87      18588.17      1182.56 o                         
   4   6   4      20067.11      19863.70      1296.23 o                         
   5   6   4      11263.59      12373.63       983.54 o                         
   6   6   4       6343.38       6919.68       644.92 o                         
   7   6   4      12079.71      12455.62       587.41 o                         
   8   6   4       4390.57       4630.03       343.37 o                         
   9   6   4       2607.29       2934.01       234.35 o                         
  10   6   4       4534.08       4629.81       182.09 o                         
 -10   7   4        851.04        836.11       131.31 o                         
  -9   7   4       3520.91       3487.34       393.95 o                         
  -8   7   4       7540.36       7343.99       373.85 o                         
  -7   7   4       9827.12       9398.91       550.98 o                         
  -6   7   4       1016.93        919.27       191.95 o                         
  -5   7   4      11250.42      10325.31       672.42 o                         
  -4   7   4      20842.67      20456.62       764.90 o                         
  -3   7   4         38.02       -122.60       283.01 o                         
  -2   7   4       8484.49       8977.97       795.59 o                         
  -1   7   4        141.86        410.97       298.11 o                         
   0   7   4        607.04        570.83       231.14 o                         
   1   7   4      44987.26      40451.87      2372.64 o                         
   2   7   4        176.71         -0.58       216.63 o                         
   3   7   4       3609.33       3923.17       534.38 o                         
   4   7   4      17563.42      17402.47      1328.58 o                         
   5   7   4        226.99         43.61       193.40 o                         
   6   7   4       8185.79       8373.05       813.96 o                         
   7   7   4       3666.72       3910.15       377.14 o                         
   8   7   4        942.25       1083.64       126.11 o                         
   9   7   4      13943.78      14613.55       367.84 o                         
  -9   8   4        525.37        496.78       159.22 o                         
  -8   8   4         25.24        -37.05        97.52 o                         
  -7   8   4      20686.78      19013.23       694.90 o                         
  -6   8   4        152.56        283.18       204.25 o                         
  -5   8   4      15943.50      14417.12       969.74 o                         
  -4   8   4       2058.42       1743.96       343.23 o                         
  -3   8   4         23.24        121.00       441.71 o                         
  -2   8   4       5047.83       5178.68       349.27 o                         
  -1   8   4      29838.93      32596.52      2430.21 o                         
   0   8   4       2910.95       3375.38       704.53 o                         
   1   8   4       5233.55       5453.29       568.20 o                         
   2   8   4       8906.24       9366.70       633.91 o                         
   3   8   4      37371.19      37152.52      1301.26 o                         
   4   8   4        808.53        929.79       296.36 o                         
   5   8   4        260.41        412.69       226.37 o                         
   6   8   4         84.33        137.21       206.49 o                         
   7   8   4      16461.89      16416.06       805.42 o                         
   8   8   4        564.38        671.03       122.70 o                         
  -8   9   4         16.38        -57.84        90.78 o                         
  -7   9   4       5722.35       5753.89       327.10 o                         
  -6   9   4        440.95        431.77       127.75 o                         
  -5   9   4      15079.56      14025.18       594.61 o                         
  -4   9   4        232.02        361.16       178.45 o                         
  -3   9   4       2216.15       2087.61       330.98 o                         
  -2   9   4        979.58       1071.53       179.61 o                         
  -1   9   4      17332.52      16759.10       573.70 o                         
   0   9   4       1862.35       1789.47       202.28 o                         
   1   9   4      92490.52      86355.39      2143.86 o                         
   2   9   4         16.89        138.88       161.04 o                         
   3   9   4         75.92        475.75       215.78 o                         
   4   9   4        395.83        711.80       246.60 o                         
   5   9   4        471.87       1162.08       280.68 o                         
   6   9   4       2682.66       2559.78       365.44 o                         
   7   9   4       1868.50       1798.95       175.85 o                         
   8   9   4          4.73         14.91        47.71 o                         
  -8  10   4        492.64        543.13        98.75 o                         
  -7  10   4      10821.44       9946.68       349.89 o                         
  -6  10   4         48.03        108.91       132.15 o                         
  -5  10   4      10336.15      10155.50       614.88 o                         
  -4  10   4       2200.80       1702.30       288.73 o                         
  -3  10   4        704.46        919.26       153.57 o                         
  -2  10   4      13570.80      12685.89       512.46 o                         
  -1  10   4      12659.56      12366.06       499.56 o                         
   0  10   4       7234.80       6877.80       574.62 o                         
   1  10   4       3444.20       3125.60       408.36 o                         
   2  10   4       1906.46       1757.61       315.61 o                         
   3  10   4      16832.77      15990.05       896.67 o                         
   4  10   4       6494.08       6442.59       571.83 o                         
   5  10   4       1311.05       1039.20       239.39 o                         
   6  10   4         15.98         84.25        67.00 o                         
   7  10   4      14248.19      13909.33       357.32 o                         
  -7  11   4       4349.19       3929.73       217.87 o                         
  -6  11   4       3080.91       2594.81       209.05 o                         
  -5  11   4       4629.81       4366.58       209.22 o                         
  -4  11   4      10366.51       9857.91       560.75 o                         
  -3  11   4        927.03        986.71       127.71 o                         
  -2  11   4       4457.95       4292.38       264.82 o                         
  -1  11   4        352.51        359.79       117.53 o                         
   0  11   4       1084.19        995.07       220.44 o                         
   1  11   4       8082.21       8322.93       589.12 o                         
   2  11   4        461.41        338.46       157.54 o                         
   3  11   4       4790.46       4232.19       426.24 o                         
   4  11   4       7423.26       6972.69       500.01 o                         
   5  11   4         48.08        121.90       116.14 o                         
   6  11   4      10052.65       9890.31       278.10 o                         
  -5  12   4          6.56        106.56        56.26 o                         
  -4  12   4         21.82        105.96        73.66 o                         
  -3  12   4       4720.35       4962.08       321.85 o                         
  -2  12   4      13052.72      13188.71       370.95 o                         
  -1  12   4       5600.52       5028.79       364.65 o                         
   0  12   4       4306.45       4266.67       353.00 o                         
   1  12   4        810.99        815.21       168.67 o                         
   2  12   4       2277.90       2105.25       250.31 o                         
   3  12   4       2225.47       1907.39       233.33 o                         
   4  12   4       4960.48       4667.54       157.44 o                         
   5  12   4       5063.94       4721.10       156.14 o                         
  -1  13   4       2915.47       3000.15       202.62 o                         
   0  13   4       1996.72       1943.23       180.99 o                         
   1  13   4         61.59        140.77        66.58 o                         
   2  13   4         13.21        -47.86        51.79 o                         
   3  13   4       4790.84       4542.26       157.32 o                         
 -11   0   5      14948.16      16172.85       873.24 o                         
  -9   0   5       4630.48       4005.77       370.41 o                         
  -7   0   5      12923.00      14558.81      1380.45 o                         
  -5   0   5       6914.68       6979.92      1119.11 o                         
  -3   0   5     182116.36     176995.61      2426.64 o                         
  -1   0   5      21463.41      22650.05       757.42 o                         
   1   0   5       1340.56       2483.99       207.69 o                         
   3   0   5      11405.15      10049.27       718.11 o                         
   5   0   5      27264.31      24286.15      1878.90 o                         
   7   0   5      34729.04      31873.21      3195.40 o                         
   9   0   5        602.34        573.29       221.17 o                         
  11   0   5      23344.13      23411.28       896.24 o                         
 -11   1   5       3226.34       3392.66       305.70 o                         
 -10   1   5          2.44         -7.20        74.55 o                         
  -9   1   5      28114.17      25855.86       569.35 o                         
  -8   1   5         44.25        239.28       130.82 o                         
  -7   1   5        560.55        459.63       137.84 o                         
  -6   1   5      10123.71      10439.43      1561.96 o                         
  -5   1   5      25410.12      25955.76      1075.21 o                         
  -4   1   5      31938.51      31820.58      1740.97 o                         
  -3   1   5      16045.68      16883.90       739.42 o                         
  -2   1   5      25403.79      26638.05       858.98 o                         
  -1   1   5      92105.93      80741.91      4393.29 o                         
   0   1   5      12026.35      11964.84       295.89 o                         
   1   1   5        238.34        370.81        83.02 o                         
   2   1   5       4889.86       5400.77       238.00 o                         
   3   1   5      14944.47      15718.91       503.39 o                         
   4   1   5        728.01        596.34       166.40 o                         
   5   1   5      87475.04      87308.36      2330.46 o                         
   6   1   5       4803.11       4956.36       598.45 o                         
   7   1   5       5969.86       5862.94       355.80 o                         
   8   1   5      17928.04      16791.27       732.31 o                         
   9   1   5          4.21         25.61        91.81 o                         
  10   1   5       4849.87       4736.81       364.88 o                         
  11   1   5        339.08        308.35       103.55 o                         
 -11   2   5      11709.35      13796.60       654.76 o                         
 -10   2   5       2732.51       2704.78       257.46 o                         
  -9   2   5       1630.49       1443.06       172.15 o                         
  -8   2   5      17407.52      15452.87       485.81 o                         
  -7   2   5        331.36        343.91        70.67 o                         
  -6   2   5      30853.46      31830.03      1672.32 o                         
  -5   2   5       5072.77       5252.04       626.14 o                         
  -4   2   5        488.98        492.75       168.35 o                         
  -3   2   5      55989.20      57885.91      1373.84 o                         
  -2   2   5       1302.55       1509.23       324.53 o                         
  -1   2   5       3156.87       3372.82       569.09 o                         
   0   2   5       7567.12       7360.42       492.81 o                         
   1   2   5       1764.60       1919.67       424.96 o                         
   2   2   5      57874.62      56585.47      1503.55 o                         
   3   2   5      33273.59      32527.70      1029.05 o                         
   4   2   5       7850.92       7869.71       612.13 o                         
   5   2   5      10684.73      10593.96       878.64 o                         
   6   2   5       5197.88       5515.84       699.29 o                         
   7   2   5      19174.10      19621.95       639.16 o                         
   8   2   5       2981.86       2751.29       241.42 o                         
   9   2   5       1630.89       1370.63       206.34 o                         
  10   2   5       8428.60       8667.65       734.58 o                         
  11   2   5       7882.41       8424.51       561.33 o                         
 -11   3   5          0.89         80.97        81.56 o                         
 -10   3   5       2267.00       2305.80       231.89 o                         
  -9   3   5       3015.03       2738.92       263.26 o                         
  -8   3   5       4412.97       4299.51       302.33 o                         
  -7   3   5      11365.28      10723.25       366.28 o                         
  -6   3   5      19385.04      19067.81      1349.50 o                         
  -5   3   5        522.81        267.56       114.61 o                         
  -4   3   5      37973.09      39691.84      1675.53 o                         
  -3   3   5       4794.98       4762.83       659.18 o                         
  -2   3   5      18446.08      18358.41      1660.29 o                         
  -1   3   5      64762.79      71525.81      2133.64 o                         
   0   3   5      69759.58      69487.80      1227.91 o                         
   1   3   5      12811.51      15527.20       913.77 o                         
   2   3   5       2576.27       2853.05       587.44 o                         
   3   3   5        188.64        203.34       170.46 o                         
   4   3   5      17112.98      17012.68       913.13 o                         
   5   3   5      30340.71      30664.64      1557.47 o                         
   6   3   5       2281.80       2270.54       467.98 o                         
   7   3   5       9554.74       9648.20       479.05 o                         
   8   3   5      21283.22      20297.79       896.50 o                         
   9   3   5       2891.92       2657.26       296.11 o                         
  10   3   5       9404.07       9282.32       708.17 o                         
  11   3   5       3202.06       3470.93       325.00 o                         
 -11   4   5        200.54        211.82       106.46 o                         
 -10   4   5        459.42        587.57       131.10 o                         
  -9   4   5       2826.92       2740.72       331.87 o                         
  -8   4   5      15257.63      14504.55       566.48 o                         
  -7   4   5        720.33       1018.80       173.50 o                         
  -6   4   5      21798.40      23500.14      2327.30 o                         
  -5   4   5      23653.72      23318.74      2164.63 o                         
  -4   4   5       3999.89       4601.54       547.86 o                         
  -3   4   5        831.36       1119.33       222.91 o                         
  -2   4   5        667.01       1322.67       558.41 o                         
  -1   4   5      44220.55      50256.40      5598.25 o                         
   0   4   5      16501.93      17676.60       927.75 o                         
   1   4   5      20278.71      23740.73      2082.76 o                         
   2   4   5     108384.26     114923.86      2765.70 o                         
   3   4   5      29633.58      31464.98      2100.02 o                         
   4   4   5      19147.06      19773.21      1339.01 o                         
   5   4   5         19.22        252.64       210.58 o                         
   6   4   5       9299.42      10630.25       686.20 o                         
   7   4   5        495.86        140.65       221.06 o                         
   8   4   5       7619.27       7407.82       512.10 o                         
   9   4   5      20025.87      19293.17      1074.40 o                         
  10   4   5       6954.62       7307.94       549.32 o                         
  11   4   5        319.24        295.21        74.34 o                         
 -11   5   5       3523.53       3624.28       273.65 o                         
 -10   5   5        232.87        453.70        91.97 o                         
  -9   5   5       2883.30       3236.42       326.10 o                         
  -8   5   5       3735.76       3497.29       292.25 o                         
  -7   5   5      27486.74      25181.57       917.85 o                         
  -6   5   5       9855.31       9369.14       510.19 o                         
  -5   5   5        465.51        661.36       349.93 o                         
  -4   5   5       9125.35       9628.98       686.62 o                         
  -3   5   5       1573.60       1502.39       353.82 o                         
  -2   5   5        159.57        436.01       219.03 o                         
  -1   5   5        174.54        -57.78       173.72 o                         
   0   5   5      25783.36      26411.92      1350.86 o                         
   1   5   5     121232.88     135815.14      9281.22 o                         
   2   5   5          7.55         82.49       280.59 o                         
   3   5   5      51485.70      55147.51      2058.58 o                         
   4   5   5      12510.99      12152.36      1880.69 o                         
   5   5   5       2316.07       2431.33       713.29 o                         
   6   5   5       1843.41       2088.02       248.38 o                         
   7   5   5      21138.16      20561.27       838.08 o                         
   8   5   5      10745.47      10758.22       583.52 o                         
   9   5   5        141.24        319.10       119.46 o                         
  10   5   5       2623.89       2687.11       262.97 o                         
 -10   6   5       4815.95       5136.54       321.30 o                         
  -9   6   5       2780.65       2990.34       257.24 o                         
  -8   6   5         80.15        282.82        95.82 o                         
  -7   6   5        791.92        684.87       195.63 o                         
  -6   6   5       6051.14       6278.34       460.10 o                         
  -5   6   5      30811.50      29773.10      1121.52 o                         
  -4   6   5       8475.87       8422.15       640.05 o                         
  -3   6   5       3492.41       3304.12       526.19 o                         
  -2   6   5       6120.44       6981.81       698.06 o                         
  -1   6   5      28326.41      32254.89      2172.30 o                         
   0   6   5      18596.53      17643.82      1169.97 o                         
   1   6   5      18912.36      21323.92      2033.72 o                         
   2   6   5       7055.30       7220.10       684.53 o                         
   3   6   5      10674.06      10660.84       908.67 o                         
   4   6   5      16735.91      16225.55      1206.44 o                         
   5   6   5       2061.12       1965.77       414.74 o                         
   6   6   5       1897.14       2247.08       283.51 o                         
   7   6   5       7642.32       8205.49       543.14 o                         
   8   6   5       2925.81       3231.43       286.76 o                         
   9   6   5      18515.05      19433.98       555.93 o                         
  10   6   5       5982.45       6064.40       281.79 o                         
 -10   7   5       3810.28       3994.28       185.18 o                         
  -9   7   5       2756.97       2799.47       358.75 o                         
  -8   7   5       4718.73       4493.21       294.21 o                         
  -7   7   5      15042.66      14612.19       678.39 o                         
  -6   7   5       1728.44       1308.57       223.66 o                         
  -5   7   5       4832.99       4489.71       443.35 o                         
  -4   7   5       4099.70       3564.00       333.34 o                         
  -3   7   5        373.17        528.55       232.11 o                         
  -2   7   5      40584.74      44991.90      1789.60 o                         
  -1   7   5        807.21       1095.78       348.56 o                         
   0   7   5       3203.71       3221.24       532.15 o                         
   1   7   5      19441.30      18195.10      1569.61 o                         
   2   7   5       1009.01        772.87       551.13 o                         
   3   7   5       8916.77       9090.50       794.18 o                         
   4   7   5       1353.15       1251.53       254.19 o                         
   5   7   5        881.27        913.44       311.76 o                         
   6   7   5      26849.84      30993.03      1568.43 o                         
   7   7   5       4488.23       5037.58       380.44 o                         
   8   7   5        381.28        541.28        86.39 o                         
   9   7   5       1392.34       1449.10       119.83 o                         
  -9   8   5         39.68        132.52        91.27 o                         
  -8   8   5       7081.37       6967.83       524.91 o                         
  -7   8   5        635.91        677.42       148.75 o                         
  -6   8   5       1552.53       1299.29       201.34 o                         
  -5   8   5       7091.81       6850.26       448.34 o                         
  -4   8   5      25328.29      24364.48      1225.79 o                         
  -3   8   5       4540.34       4779.40       459.90 o                         
  -2   8   5       8466.97       8888.48       456.99 o                         
  -1   8   5      11423.42      12359.53      1093.86 o                         
   0   8   5      14937.22      15340.14      1237.14 o                         
   1   8   5       3050.45       3184.30       360.10 o                         
   2   8   5         11.65        191.78       193.33 o                         
   3   8   5         21.45        169.32       150.98 o                         
   4   8   5      38737.39      39144.51      1657.96 o                         
   5   8   5        225.37        179.79       162.94 o                         
   6   8   5       3186.70       3394.28       466.89 o                         
   7   8   5       3712.81       3597.41       294.76 o                         
   8   8   5       4991.44       5086.67       864.62 o                         
  -8   9   5      11563.96      11060.02       544.03 o                         
  -7   9   5        410.75        496.33       116.06 o                         
  -6   9   5       1171.84       1199.13       180.65 o                         
  -5   9   5        340.18        295.91       108.21 o                         
  -4   9   5      14737.68      13943.44       873.24 o                         
  -3   9   5         11.33        134.08        91.68 o                         
  -2   9   5      56645.47      55014.36      1153.10 o                         
  -1   9   5         63.12        268.46        93.44 o                         
   0   9   5         21.20        -40.11       150.54 o                         
   1   9   5          2.16         86.05       112.22 o                         
   2   9   5       6776.48       6340.06       609.52 o                         
   3   9   5        350.85        281.39       165.61 o                         
   4   9   5        301.77        289.97       170.07 o                         
   5   9   5        345.54        298.99       171.83 o                         
   6   9   5      29923.38      29483.51      1170.83 o                         
   7   9   5         98.77        147.59       111.82 o                         
   8   9   5        755.38        750.72        93.98 o                         
  -8  10   5       2771.28       2677.75       189.74 o                         
  -7  10   5        914.65        882.64       165.21 o                         
  -6  10   5        169.17        203.25        95.49 o                         
  -5  10   5       8239.21       7936.93       516.77 o                         
  -4  10   5      14000.94      14185.03       694.68 o                         
  -3  10   5      10979.67      11553.23       493.51 o                         
  -2  10   5       3549.67       3614.40       276.75 o                         
  -1  10   5       8120.66       7765.82       400.11 o                         
   0  10   5      10431.24       9339.12       664.56 o                         
   1  10   5       4271.00       3696.94       432.84 o                         
   2  10   5          2.68        -10.83       144.38 o                         
   3  10   5        350.99        541.77       211.62 o                         
   4  10   5      28440.44      25593.05      1105.67 o                         
   5  10   5       1086.49        983.48       231.79 o                         
   6  10   5        999.54        982.11        90.87 o                         
   7  10   5       1784.82       1807.09       128.59 o                         
  -6  11   5       2471.56       2318.52       214.16 o                         
  -5  11   5       1653.48       1589.95       222.09 o                         
  -4  11   5         35.94        158.70       110.95 o                         
  -3  11   5          4.51         69.97        46.51 o                         
  -2  11   5       8726.84       8591.51       376.55 o                         
  -1  11   5        577.23        491.93        99.10 o                         
   0  11   5       4027.58       4040.00       402.11 o                         
   1  11   5      11815.02      10391.62       659.64 o                         
   2  11   5       1119.65       1017.57       239.28 o                         
   3  11   5       9352.25       8395.07       578.35 o                         
   4  11   5        230.64        165.60       132.65 o                         
   5  11   5        784.54        909.30       110.46 o                         
   6  11   5       8724.44       8461.23       251.83 o                         
  -5  12   5       7217.76       6602.19       280.46 o                         
  -4  12   5       3333.41       3127.70       228.88 o                         
  -3  12   5       1891.62       1836.89       190.71 o                         
  -2  12   5       2125.61       2252.05       151.64 o                         
  -1  12   5       4580.08       4479.92       347.21 o                         
   0  12   5        580.01        552.23       151.25 o                         
   1  12   5       4902.74       4637.92       367.53 o                         
   2  12   5       4015.07       3950.27       339.79 o                         
   3  12   5       2448.59       2183.62       244.06 o                         
   4  12   5       2324.78       2286.46       148.84 o                         
   5  12   5       1434.67       1335.55        84.46 o                         
  -1  13   5          3.83         65.19        57.20 o                         
   0  13   5       7594.76       7374.08       337.27 o                         
   1  13   5       7153.94       6573.79       319.87 o                         
   2  13   5        367.65        341.40        77.47 o                         
 -10   0   6        840.37       1013.72       162.51 o                         
  -8   0   6       1866.09       1976.29       436.34 o                         
  -6   0   6     129017.78     121690.26      2948.74 o                         
  -4   0   6      12695.12      12660.37       712.15 o                         
  -2   0   6       5265.24       6174.89       482.18 o                         
   0   0   6      45270.36      44096.12       584.09 o                         
   2   0   6      75785.64      76919.32      1459.14 o                         
   4   0   6      64334.56      55073.04      2565.66 o                         
   6   0   6      14816.55      12795.18       876.42 o                         
   8   0   6      41247.48      38083.66      1594.74 o                         
  10   0   6        279.92        464.13       187.92 o                         
 -11   1   6         16.10         91.64        96.50 o                         
 -10   1   6          6.07        129.93        90.51 o                         
  -9   1   6       4128.82       3949.37       237.42 o                         
  -8   1   6      31623.86      28683.08       647.92 o                         
  -7   1   6       3898.86       3812.20       244.18 o                         
  -6   1   6       1094.10       1269.64       369.71 o                         
  -5   1   6       6636.27       6215.74       368.36 o                         
  -4   1   6      45346.46      49509.43      1185.46 o                         
  -3   1   6      15696.48      16256.69       862.40 o                         
  -2   1   6        743.17       1080.48       131.46 o                         
  -1   1   6       1385.54       1429.27       130.96 o                         
   0   1   6      22538.60      22321.13       427.97 o                         
   1   1   6       2963.65       3065.51       154.08 o                         
   2   1   6      94364.95      93915.77      2275.94 o                         
   3   1   6      11562.86      12282.37       511.43 o                         
   4   1   6       2612.97       2065.89       252.84 o                         
   5   1   6      19939.51      18648.78       880.71 o                         
   6   1   6        330.72        565.44       375.89 o                         
   7   1   6       4959.50       4627.09       316.72 o                         
   8   1   6       2191.03       2398.76       292.77 o                         
   9   1   6       1074.27       1100.39       183.13 o                         
  10   1   6      23040.23      23638.13       780.52 o                         
  11   1   6       1155.59       1315.59       242.37 o                         
 -11   2   6       9992.35      11619.28       416.57 o                         
 -10   2   6        102.08        179.13       109.76 o                         
  -9   2   6      10697.63      10044.96       406.37 o                         
  -8   2   6       1662.13       1727.15       173.94 o                         
  -7   2   6       1367.98       1299.36       144.30 o                         
  -6   2   6      46937.61      48098.98      4703.79 o                         
  -5   2   6       4309.20       4531.84       571.87 o                         
  -4   2   6        524.38        658.59       143.92 o                         
  -3   2   6       8629.80       9369.16       587.25 o                         
  -2   2   6         95.03        531.94       224.94 o                         
  -1   2   6      80076.00      80132.64      2133.68 o                         
   0   2   6      47436.14      40387.89      1839.19 o                         
   1   2   6      28273.45      28120.30      1374.89 o                         
   2   2   6      32945.55      34244.73      1345.32 o                         
   3   2   6      17961.95      18885.77       803.77 o                         
   4   2   6       5197.60       5866.64       512.17 o                         
   5   2   6        643.29        695.67       212.99 o                         
   6   2   6        516.58       1133.49       361.72 o                         
   7   2   6      11630.96      11277.11       769.22 o                         
   8   2   6      14257.02      14299.73       726.02 o                         
   9   2   6       3381.13       3403.49       324.72 o                         
  10   2   6        850.91        985.69       260.70 o                         
  11   2   6       7275.26       7399.89       513.44 o                         
 -11   3   6       1264.58       1305.13       146.87 o                         
 -10   3   6       7646.34       8213.34       408.82 o                         
  -9   3   6      12497.84      11655.91       510.52 o                         
  -8   3   6       2735.26       2480.03       242.16 o                         
  -7   3   6      10447.60       9694.22       354.55 o                         
  -6   3   6        208.64       -425.37       446.90 o                         
  -5   3   6      40270.97      40413.41      2773.96 o                         
  -4   3   6      24029.97      25337.18      1712.42 o                         
  -3   3   6      70506.67      67390.22      2411.24 o                         
  -2   3   6      10212.79       9288.77      1284.15 o                         
  -1   3   6       1771.56       2294.91       382.29 o                         
   0   3   6       2471.93       2541.44       323.46 o                         
   1   3   6       7455.52       8379.10       648.40 o                         
   2   3   6      29378.79      33824.32      2030.19 o                         
   3   3   6       5665.09       5855.61       599.45 o                         
   4   3   6      14082.40      14305.54       847.63 o                         
   5   3   6      57907.30      56060.35      1817.17 o                         
   6   3   6       7203.91       7013.00       776.83 o                         
   7   3   6      18526.21      18154.05       646.57 o                         
   8   3   6       1705.64       2104.25       271.83 o                         
   9   3   6        620.59        273.58       218.34 o                         
  10   3   6       5238.71       5405.74       542.12 o                         
  11   3   6       1041.41       1253.16       191.21 o                         
 -11   4   6       9844.93      10506.15       319.66 o                         
 -10   4   6        535.30        563.16       115.92 o                         
  -9   4   6       4158.72       4245.71       398.71 o                         
  -8   4   6       9562.77       9573.45       591.20 o                         
  -7   4   6       1580.69       1520.12       183.14 o                         
  -6   4   6       1502.97       1385.43       288.66 o                         
  -5   4   6        871.29        798.97       527.51 o                         
  -4   4   6      28952.75      29561.18      1382.36 o                         
  -3   4   6      44195.17      43000.99      1948.58 o                         
  -2   4   6      12603.60      17031.64      1892.93 o                         
  -1   4   6      95525.34     101202.27      4105.50 o                         
   0   4   6      17854.63      18637.69       698.99 o                         
   1   4   6      19943.32      21782.03      2302.22 o                         
   2   4   6       2880.18       3804.22       530.93 o                         
   3   4   6      36769.32      38808.10      2361.60 o                         
   4   4   6      11686.51      11608.08      1050.73 o                         
   5   4   6       8609.23       8667.66      1065.21 o                         
   6   4   6      20484.73      20140.60       948.40 o                         
   7   4   6      12574.10      12739.57       665.67 o                         
   8   4   6        999.66       1187.50       231.11 o                         
   9   4   6       1689.84       1845.41       228.44 o                         
  10   4   6       1597.94       1604.32       266.47 o                         
  11   4   6       3241.82       3319.56       221.72 o                         
 -11   5   6       1721.99       1741.99       191.52 o                         
 -10   5   6      12800.30      13459.14       537.36 o                         
  -9   5   6       9876.28      10103.83       593.96 o                         
  -8   5   6         26.96         -6.14        71.84 o                         
  -7   5   6         68.88         51.21       135.13 o                         
  -6   5   6          7.86         34.66       207.10 o                         
  -5   5   6          0.78        -29.20       179.70 o                         
  -4   5   6       2865.48       3103.60       411.24 o                         
  -3   5   6      32429.46      34533.55      1617.55 o                         
  -2   5   6      99847.19     112753.96     16943.97 o                         
  -1   5   6        321.02        518.88       353.86 o                         
   0   5   6      32106.55      31979.02      1420.41 o                         
   1   5   6        570.53        671.53       218.84 o                         
   2   5   6      12343.79      14483.26      1311.35 o                         
   3   5   6        988.90       1476.07       536.56 o                         
   4   5   6      38624.34      36820.46      3345.20 o                         
   5   5   6      23189.73      22154.54      1921.30 o                         
   6   5   6       2170.99       2179.51       314.27 o                         
   7   5   6        586.77        716.38       190.32 o                         
   8   5   6       5483.20       5787.38       418.19 o                         
   9   5   6       1196.54       1239.22       184.79 o                         
  10   5   6        847.44        970.46       159.22 o                         
 -10   6   6        338.33        164.90       129.50 o                         
  -9   6   6        931.16        839.42       279.13 o                         
  -8   6   6      14588.20      13843.38       658.38 o                         
  -7   6   6       5662.71       5166.54       431.48 o                         
  -6   6   6       5702.68       5913.31       544.62 o                         
  -5   6   6      12582.58      12674.52       586.30 o                         
  -4   6   6      41866.98      44038.50      1462.57 o                         
  -3   6   6       3151.29       3041.62       680.77 o                         
  -2   6   6      19642.92      22295.19      1279.02 o                         
  -1   6   6        967.09        829.34       300.54 o                         
   0   6   6      10156.53       9547.59       835.64 o                         
   1   6   6      35174.02      38293.72      4110.56 o                         
   2   6   6         17.03        121.29       190.96 o                         
   3   6   6        579.59        991.06       276.15 o                         
   4   6   6      22265.21      21668.51      1306.46 o                         
   5   6   6       1250.20       1361.54       181.31 o                         
   6   6   6      30093.92      32942.39      3792.85 o                         
   7   6   6      11199.39      11274.16       552.98 o                         
   8   6   6       1128.64       1248.85       180.39 o                         
   9   6   6       3953.55       4072.78       253.32 o                         
  10   6   6       1543.55       1500.50       141.26 o                         
 -10   7   6       9072.95       9212.19       535.49 o                         
  -9   7   6       3303.25       3370.26       378.85 o                         
  -8   7   6       2004.77       1876.43       199.18 o                         
  -7   7   6       8733.58       8564.24       593.68 o                         
  -6   7   6        338.45        205.28       137.51 o                         
  -5   7   6      15092.05      15038.49       698.52 o                         
  -4   7   6       2265.48       2124.38       251.89 o                         
  -3   7   6       1811.61       1944.90       428.42 o                         
  -2   7   6      17960.97      20576.34      1255.87 o                         
  -1   7   6      14955.17      15163.81      1726.51 o                         
   0   7   6      19190.22      17349.47      1554.53 o                         
   1   7   6        190.42        242.88       216.57 o                         
   2   7   6       2505.44       2414.82       384.43 o                         
   3   7   6      25749.56      25524.94      1273.79 o                         
   4   7   6       6262.73       6789.68       554.66 o                         
   5   7   6       2001.35       2905.41       527.68 o                         
   6   7   6       3360.89       4300.26       605.62 o                         
   7   7   6       2277.90       2597.82       199.50 o                         
   8   7   6       3013.81       3173.72       220.86 o                         
   9   7   6       4861.48       4980.49       204.15 o                         
  -9   8   6       3085.75       3057.67       189.96 o                         
  -8   8   6       3632.13       3341.28       389.49 o                         
  -7   8   6      16880.01      16294.90       630.30 o                         
  -6   8   6       1212.26       1090.37       197.56 o                         
  -5   8   6       9390.56       8696.51       512.30 o                         
  -4   8   6       3404.95       3429.18       481.98 o                         
  -3   8   6       3124.73       3100.37       316.18 o                         
  -2   8   6       1768.23       2195.08       357.28 o                         
  -1   8   6       1580.63       1999.11       335.78 o                         
   0   8   6       2401.44       2478.46       532.36 o                         
   1   8   6      55257.02      58266.54      7117.32 o                         
   2   8   6       1117.61       1498.00       281.28 o                         
   3   8   6        275.09        391.66       243.12 o                         
   4   8   6       5411.88       5865.18       646.34 o                         
   5   8   6       1541.25       1570.51       369.41 o                         
   6   8   6       2703.78       2833.46       433.90 o                         
   7   8   6       1328.45       1295.66       206.82 o                         
   8   8   6       1365.51       1236.70       183.01 o                         
  -8   9   6         89.37        190.85       104.92 o                         
  -7   9   6      14557.90      13514.99       583.72 o                         
  -6   9   6        337.66        272.55       100.82 o                         
  -5   9   6      28677.88      26890.21       793.23 o                         
  -4   9   6         74.06         39.31       143.90 o                         
  -3   9   6         15.90        178.49       205.91 o                         
  -2   9   6         65.09        109.11        80.63 o                         
  -1   9   6      14478.27      14046.61       552.00 o                         
   0   9   6        167.67       -103.47       103.47 o                         
   1   9   6       1543.99       1533.70       333.47 o                         
   2   9   6         45.88        271.14       189.83 o                         
   3   9   6      45915.91      45951.32      1704.88 o                         
   4   9   6         13.83         29.98       119.19 o                         
   5   9   6       2513.59       2425.41       390.75 o                         
   6   9   6        143.04        148.80        57.86 o                         
   7   9   6      19034.65      18899.48       926.91 o                         
   8   9   6        461.83        390.05        93.97 o                         
  -8  10   6       2515.59       2320.14       175.35 o                         
  -7  10   6      10167.46      10020.04       483.04 o                         
  -6  10   6       3573.56       3502.48       212.37 o                         
  -5  10   6       5050.65       4600.17       281.80 o                         
  -4  10   6       5936.98       5647.19       494.82 o                         
  -3  10   6       4692.67       4828.28       322.60 o                         
  -2  10   6        784.95        960.67       213.40 o                         
  -1  10   6        261.95        320.00        88.12 o                         
   0  10   6        473.09        294.35       162.80 o                         
   1  10   6      36102.20      33129.06      1288.45 o                         
   2  10   6       2594.59       2307.43       372.85 o                         
   3  10   6         96.16          4.83       141.99 o                         
   4  10   6       5633.48       5335.36       512.14 o                         
   5  10   6        143.04         -0.53       114.50 o                         
   6  10   6       7704.38       7668.38       228.72 o                         
   7  10   6       2430.27       2307.11       139.90 o                         
  -6  11   6        100.23        127.72        67.25 o                         
  -5  11   6       4704.67       4616.67       215.84 o                         
  -4  11   6        229.75        333.53       118.36 o                         
  -3  11   6       3024.23       3155.85       217.78 o                         
  -2  11   6      10094.00      10027.46       399.29 o                         
  -1  11   6       5637.22       5383.84       456.57 o                         
   0  11   6       7627.63       6673.31       518.15 o                         
   1  11   6        183.69         93.87       115.91 o                         
   2  11   6       4796.07       4639.64       446.32 o                         
   3  11   6       5863.42       5604.21       478.26 o                         
   4  11   6       3059.23       2751.46       315.70 o                         
   5  11   6       3006.50       2948.13       284.75 o                         
   6  11   6        848.62        856.57        84.37 o                         
  -5  12   6       3104.44       2752.41       171.35 o                         
  -4  12   6       9160.55       8344.86       348.76 o                         
  -3  12   6         87.48         40.64        57.76 o                         
  -2  12   6       4329.77       4346.71       310.17 o                         
  -1  12   6       3577.73       3515.15       310.85 o                         
   0  12   6       1160.86       1128.49       137.71 o                         
   1  12   6       5578.08       5456.83       395.35 o                         
   2  12   6        241.19        433.67       141.32 o                         
   3  12   6        937.83        936.71       110.31 o                         
   4  12   6       3431.64       3059.97       167.07 o                         
   5  12   6        462.43        370.76        47.38 o                         
  -1  13   6        219.88        230.51        69.66 o                         
   0  13   6       5397.18       5260.28       283.93 o                         
   1  13   6        229.26        182.68        73.17 o                         
   2  13   6       1212.01       1052.70       122.70 o                         
 -11   0   7        926.39        760.28       248.45 o                         
  -9   0   7      59388.61      54587.23      2497.92 o                         
  -7   0   7        438.24        451.08       138.23 o                         
  -5   0   7      11274.55      10803.17       880.53 o                         
  -3   0   7       8588.61      10609.60       704.34 o                         
  -1   0   7     164077.25     156230.48      2407.12 o                         
   1   0   7      32524.97      35209.12       974.94 o                         
   3   0   7      26707.02      23663.57      1221.58 o                         
   7   0   7         97.13         68.52       156.19 o                         
   9   0   7        268.49        186.18       176.44 o                         
  11   0   7         37.67        -29.11        89.52 o                         
 -11   1   7      20201.70      22537.37       820.32 o                         
 -10   1   7        806.03        742.30       131.74 o                         
  -9   1   7          4.57         10.54       105.03 o                         
  -8   1   7       3183.04       2941.76       219.05 o                         
  -7   1   7      11744.23      11311.40       446.94 o                         
  -6   1   7      14143.70      14626.56      1965.65 o                         
  -5   1   7       1194.68       1259.38       197.43 o                         
  -4   1   7        510.82        735.35       179.60 o                         
  -3   1   7     131201.69     134333.83      6201.86 o                         
  -2   1   7       4994.55       5466.41       292.04 o                         
  -1   1   7      33208.03      33889.50       646.39 o                         
   0   1   7      45717.59      46455.44       656.85 o                         
   2   1   7      51549.58      52363.97      1615.69 o                         
   3   1   7      18067.32      20103.35      1290.76 o                         
   4   1   7      20364.88      19534.89       844.96 o                         
   5   1   7      11855.79      11007.15       776.62 o                         
   6   1   7      10660.65      10570.30       840.60 o                         
   7   1   7      45994.35      41490.77      1197.16 o                         
   8   1   7       1274.33       1110.20       203.84 o                         
   9   1   7        225.91         83.51       218.80 o                         
  10   1   7       1335.77       1543.05       220.42 o                         
  11   1   7       4794.98       4721.13       392.68 o                         
 -11   2   7         46.18        182.90       109.45 o                         
 -10   2   7        455.63        579.83       141.80 o                         
  -9   2   7      25601.12      23233.86       711.62 o                         
  -8   2   7       2657.66       2434.06       184.71 o                         
  -7   2   7       1227.63       1297.76       133.25 o                         
  -6   2   7      10555.60      10272.58      1573.63 o                         
  -5   2   7      12172.22      12502.98       649.60 o                         
  -4   2   7      37058.39      41232.77      1276.60 o                         
  -3   2   7      29831.68      31914.46      1472.30 o                         
  -2   2   7      27721.60      28547.16      1139.31 o                         
  -1   2   7      64771.84      65252.13      1315.93 o                         
   0   2   7      41022.45      38086.60      1249.67 o                         
   1   2   7        937.06        831.20       294.38 o                         
   2   2   7        344.10        372.92       161.64 o                         
   3   2   7        102.50        347.73       112.94 o                         
   4   2   7      12982.66      12397.60       741.40 o                         
   5   2   7      39146.83      38206.88      1971.16 o                         
   6   2   7       6116.36       5819.87       673.51 o                         
   7   2   7       9876.03       8999.02       586.28 o                         
   8   2   7      14782.62      14977.46       751.90 o                         
   9   2   7       1476.51       1722.90       380.22 o                         
  10   2   7       6786.85       7218.62       657.92 o                         
  11   2   7        325.59        383.44       149.68 o                         
 -11   3   7       2639.06       2757.42       196.65 o                         
 -10   3   7       2532.50       2729.23       238.31 o                         
  -9   3   7       1098.07       1072.76       182.64 o                         
  -8   3   7      16791.14      15115.34       728.85 o                         
  -7   3   7      10581.39       9866.15       360.98 o                         
  -6   3   7      34813.56      35926.67      2957.24 o                         
  -5   3   7      10883.07      11562.96       795.72 o                         
  -4   3   7        383.15        436.12       187.05 o                         
  -3   3   7      15543.95      16588.57      1320.81 o                         
  -2   3   7       1545.61       1675.04       370.85 o                         
  -1   3   7        152.60        698.81       446.59 o                         
   0   3   7       6530.00       5938.40       816.39 o                         
   1   3   7      13562.61      14796.70       835.68 o                         
   2   3   7      84444.80      92702.19      3178.28 o                         
   3   3   7      20802.77      20799.68      1136.23 o                         
   4   3   7      18465.63      17699.62       925.98 o                         
   5   3   7       1838.53       2095.09       395.41 o                         
   6   3   7       2473.04       2624.60       305.54 o                         
   7   3   7       6162.80       6444.00       411.77 o                         
   8   3   7        465.47        476.91       168.01 o                         
   9   3   7       7833.96       7622.23       719.90 o                         
  10   3   7       7207.83       7450.33       607.91 o                         
  11   3   7       1440.19       1252.13       177.28 o                         
 -11   4   7       4466.73       4794.29       216.72 o                         
 -10   4   7        691.64       1031.65       198.38 o                         
  -9   4   7        375.49        554.23       140.83 o                         
  -8   4   7       1477.66       1453.90       263.99 o                         
  -7   4   7      19632.31      18745.55       623.88 o                         
  -6   4   7      30835.26      31037.29       841.03 o                         
  -5   4   7       5456.28       7177.02      1308.31 o                         
  -4   4   7      35652.38      35888.79      1551.87 o                         
  -3   4   7       1725.09       1504.01       330.49 o                         
  -2   4   7      14303.56      18814.45      1850.16 o                         
  -1   4   7       2123.34       2384.56       382.98 o                         
   0   4   7      67071.42      69673.41      1808.28 o                         
   1   4   7      48600.59      53000.29      4434.34 o                         
   2   4   7       3150.63       3755.99       517.34 o                         
   3   4   7      15834.88      17536.79      1560.14 o                         
   4   4   7      15891.17      16127.18      1211.25 o                         
   5   4   7       6045.90       5759.95       756.35 o                         
   6   4   7       4230.79       4185.58       425.54 o                         
   7   4   7      11241.53      10879.58       619.37 o                         
   8   4   7      15673.48      15379.30       910.16 o                         
   9   4   7        123.23         65.69       152.35 o                         
  10   4   7       9872.35      10282.72       587.92 o                         
 -11   5   7         83.47         81.71        77.63 o                         
 -10   5   7         97.79         93.26        79.39 o                         
  -9   5   7         97.03        273.48       131.11 o                         
  -8   5   7       1783.96       1875.24       301.70 o                         
  -7   5   7        275.80        154.90       121.67 o                         
  -6   5   7      26814.67      27245.03       856.07 o                         
  -5   5   7      48494.25      53064.67      2283.24 o                         
  -4   5   7       7181.50       7067.30       604.68 o                         
  -3   5   7      19771.69      20138.12      1077.93 o                         
  -2   5   7         29.99        148.31       227.52 o                         
  -1   5   7      53595.10      58422.42      3636.15 o                         
   0   5   7        216.07        507.91       217.79 o                         
   1   5   7      30734.70      34108.34      3418.82 o                         
   2   5   7      38928.24      39502.26      2592.67 o                         
   3   5   7      13489.08      15837.12      1154.63 o                         
   4   5   7        370.75        716.83       260.96 o                         
   5   5   7       4544.64       3308.00       725.29 o                         
   6   5   7        580.60        550.73       227.35 o                         
   7   5   7       4532.60       4671.82       397.99 o                         
   8   5   7       4715.87       4802.56       379.56 o                         
   9   5   7      25152.86      26009.75       965.11 o                         
  10   5   7       3755.98       3840.22       287.54 o                         
 -10   6   7       2001.78       2237.81       193.65 o                         
  -9   6   7       2430.05       2318.66       387.93 o                         
  -8   6   7      14757.61      14292.50       664.81 o                         
  -7   6   7      24033.00      22532.41       863.38 o                         
  -6   6   7        208.41        347.91       129.57 o                         
  -5   6   7      11923.69      12609.21       581.26 o                         
  -4   6   7        587.98        680.43       232.80 o                         
  -3   6   7       1351.77       1224.41       272.41 o                         
  -2   6   7      30944.73      35357.11      1946.40 o                         
  -1   6   7        164.19        536.66       162.90 o                         
   0   6   7       3276.68       3245.47       477.17 o                         
   1   6   7      40568.48      45864.22      3813.26 o                         
   2   6   7        603.12        580.97       230.42 o                         
   3   6   7      38270.90      37672.67      1602.97 o                         
   4   6   7       4499.53       4108.62       588.09 o                         
   5   6   7        777.35        903.31       137.56 o                         
   6   6   7       8170.17       8871.99       787.75 o                         
   7   6   7       9287.55       9364.52       490.98 o                         
   8   6   7        380.60        330.24       118.27 o                         
   9   6   7        690.30        812.91       113.55 o                         
  10   6   7        326.58        212.25        62.90 o                         
 -10   7   7       9673.87       9610.90       569.82 o                         
  -9   7   7        404.41        303.55       170.06 o                         
  -8   7   7       7568.38       7863.88       688.62 o                         
  -7   7   7        508.19        632.68       164.27 o                         
  -6   7   7        432.11        421.81       296.99 o                         
  -5   7   7      15418.13      15458.05       698.28 o                         
  -4   7   7      29077.75      29339.97      1268.92 o                         
  -3   7   7      13236.45      14374.55       834.44 o                         
  -2   7   7       2965.11       3957.99       601.22 o                         
  -1   7   7       7312.55       7246.41      1135.22 o                         
   0   7   7      23367.55      22132.92      1723.81 o                         
   1   7   7       9177.64       9031.52      1096.34 o                         
   2   7   7        958.91        915.68       254.42 o                         
   3   7   7       6197.16       7180.52       907.38 o                         
   4   7   7      14215.29      13511.80       939.64 o                         
   5   7   7       2889.93       3826.32       558.68 o                         
   6   7   7       2724.80       3199.32       522.76 o                         
   7   7   7       1899.76       2166.10       182.27 o                         
   8   7   7       4606.46       4755.21       259.00 o                         
   9   7   7       9370.20       9084.05       248.25 o                         
  -9   8   7        447.32        411.53        77.83 o                         
  -8   8   7       6877.56       6329.52       510.69 o                         
  -7   8   7       2141.70       1990.61       229.58 o                         
  -6   8   7        195.21         63.40        92.54 o                         
  -5   8   7       2288.55       2662.47       337.89 o                         
  -4   8   7       4777.58       4736.23       353.75 o                         
  -3   8   7       2737.57       2845.93       417.78 o                         
  -2   8   7      51748.22      63304.11      4141.97 o                         
  -1   8   7       3777.90       4945.56       516.54 o                         
   0   8   7         20.57        129.57       219.22 o                         
   1   8   7       8132.16       8853.17      1069.48 o                         
   2   8   7        617.43        693.60       242.10 o                         
   3   8   7       9318.52      10712.40       929.09 o                         
   4   8   7       1558.15       1902.68       400.74 o                         
   5   8   7       1307.15       1534.93       375.84 o                         
   6   8   7      27601.00      32072.97      1425.00 o                         
   7   8   7       1837.68       1997.06       218.29 o                         
   8   8   7       4643.88       4420.71       319.38 o                         
  -8   9   7      10896.85      10594.34       511.81 o                         
  -7   9   7         66.65         28.03        66.60 o                         
  -6   9   7       2061.73       1664.20       263.81 o                         
  -5   9   7         14.24         98.75       100.52 o                         
  -4   9   7      11838.42      11754.46       790.03 o                         
  -3   9   7         17.65         74.78       126.21 o                         
  -2   9   7       3075.61       3110.94       285.60 o                         
  -1   9   7        779.43        905.23       241.74 o                         
   0   9   7      35646.94      34844.51      1433.40 o                         
   1   9   7         75.44        137.44       175.08 o                         
   2   9   7       3326.93       3141.40       484.09 o                         
   3   9   7        325.49        307.10       165.01 o                         
   4   9   7      37150.11      38232.96      1527.03 o                         
   5   9   7          4.11        264.56       189.14 o                         
   6   9   7       7953.54       8903.17       383.35 o                         
   7   9   7         20.06         49.00        71.40 o                         
   8   9   7       1989.73       1891.95       160.33 o                         
  -7  10   7       6660.62       6187.48       369.59 o                         
  -6  10   7        134.09        182.23       110.70 o                         
  -5  10   7        787.79       1036.74       216.28 o                         
  -4  10   7        186.44        178.23       128.18 o                         
  -3  10   7        501.04        793.56       140.05 o                         
  -2  10   7      37534.64      39597.15      1638.55 o                         
  -1  10   7       3102.32       3125.51       404.57 o                         
   0  10   7        361.33        247.50       154.00 o                         
   1  10   7      12890.03      11867.62       786.96 o                         
   2  10   7        146.95        114.59       164.24 o                         
   3  10   7       8041.37       7549.59       644.75 o                         
   4  10   7       1108.30       1162.94       258.50 o                         
   5  10   7       3761.76       3491.11       385.50 o                         
   6  10   7      17106.99      16593.35       439.82 o                         
   7  10   7       1575.48       1534.04       140.91 o                         
  -6  11   7        723.32        729.84       116.78 o                         
  -5  11   7      10782.37      10029.58       331.01 o                         
  -4  11   7      12046.28      11906.81       565.77 o                         
  -3  11   7       3728.46       3988.10       238.00 o                         
  -2  11   7         29.70         52.74        52.10 o                         
  -1  11   7       6901.51       6992.70       374.72 o                         
   0  11   7       4922.74       4707.81       441.14 o                         
   1  11   7       5175.53       5027.99       462.91 o                         
   2  11   7       3420.14       3249.02       378.84 o                         
   3  11   7       1467.71       1448.86       259.90 o                         
   4  11   7       4231.88       4231.57       266.95 o                         
   5  11   7       2771.09       2782.57       159.75 o                         
   6  11   7        354.96        381.22        59.17 o                         
  -4  12   7       1135.65       1012.53        85.03 o                         
  -3  12   7        364.32        457.78       126.23 o                         
  -2  12   7       3798.79       3712.09       284.57 o                         
  -1  12   7        533.32        565.07       139.20 o                         
   0  12   7       2572.71       2624.26       282.35 o                         
   1  12   7       6837.76       7064.54       319.04 o                         
   2  12   7        104.35        162.19        71.25 o                         
   3  12   7      10135.61       9414.81       326.28 o                         
   4  12   7       2702.68       2390.36       138.84 o                         
  -1  13   7       1592.54       1497.80       140.44 o                         
   0  13   7         62.84        129.21        53.74 o                         
   1  13   7       6162.85       5618.11       291.66 o                         
   2  13   7       9732.99       9126.25       331.67 o                         
 -10   0   8        311.43        347.75       140.52 o                         
  -8   0   8      12750.52      12340.33       616.09 o                         
  -6   0   8       4507.87       4956.43       619.35 o                         
  -4   0   8     112995.66     110876.40      2423.56 o                         
  -2   0   8      15804.24      17172.57      1159.48 o                         
   0   0   8     171718.70     167093.86      2538.62 o                         
   2   0   8     234829.56     231924.36      5685.96 o                         
   4   0   8       2404.89       1779.20       370.65 o                         
   6   0   8         78.40        203.09       212.80 o                         
   8   0   8        306.82        650.38       249.74 o                         
  10   0   8      27284.84      27542.02      1166.38 o                         
 -11   1   8       1864.09       1872.93       227.29 o                         
 -10   1   8       3661.26       3721.86       274.59 o                         
  -9   1   8       2001.09       1784.79       168.73 o                         
  -8   1   8       1136.44       1069.43       133.45 o                         
  -7   1   8       3799.01       4031.15       234.62 o                         
  -6   1   8      88544.12      80221.71      4448.26 o                         
  -5   1   8       1288.72       1385.86       196.52 o                         
  -4   1   8      17475.19      19368.00       634.82 o                         
  -3   1   8      15822.05      17414.82       619.81 o                         
  -2   1   8         74.53        387.90       124.97 o                         
  -1   1   8      60215.21      64098.39      3357.32 o                         
   0   1   8      41525.30      41999.45      1467.33 o                         
   1   1   8      22825.76      23772.29       499.27 o                         
   2   1   8      66332.76      65923.23      2334.11 o                         
   3   1   8      12564.17      13868.83       640.15 o                         
   4   1   8      40015.09      36123.07      1545.17 o                         
   5   1   8        459.42        717.77       221.60 o                         
   6   1   8        197.39        180.97       221.46 o                         
   7   1   8       1508.40       1463.09       165.40 o                         
   8   1   8      19811.92      18996.33       786.64 o                         
   9   1   8        750.90        529.84       394.22 o                         
  10   1   8        417.36        520.37       128.21 o                         
  11   1   8       2312.60       2366.48       275.27 o                         
 -11   2   8       1341.31       1309.21       204.73 o                         
 -10   2   8       1815.83       2032.21       220.03 o                         
  -9   2   8      10448.79       9633.25       465.35 o                         
  -8   2   8      11902.08      11020.18       371.26 o                         
  -7   2   8      12287.56      11519.82       448.57 o                         
  -6   2   8      15311.42      14448.85      1874.44 o                         
  -5   2   8       8455.66       8934.97       566.85 o                         
  -4   2   8      35716.47      40045.66      1308.21 o                         
  -3   2   8      60966.71      66154.60      2218.54 o                         
  -2   2   8      18001.41      17868.24       858.33 o                         
  -1   2   8       3699.09       4011.25       251.71 o                         
   0   2   8       7718.89       7584.86       555.76 o                         
   1   2   8       7430.07       7392.51       542.81 o                         
   2   2   8      31297.23      31689.46       902.89 o                         
   3   2   8      10495.64      11305.23       486.70 o                         
   4   2   8      22720.29      23265.24      1142.29 o                         
   5   2   8      34000.05      33028.18      2124.96 o                         
   6   2   8        553.25        767.61       265.21 o                         
   7   2   8       9091.57       8299.08       557.05 o                         
   8   2   8        315.32        441.56       232.11 o                         
   9   2   8        302.39        259.63       203.62 o                         
  10   2   8      13116.00      12650.98       839.50 o                         
  11   2   8        109.20        314.48       153.30 o                         
 -11   3   8      11985.80      13808.84       405.58 o                         
 -10   3   8       1719.09       1876.09       248.18 o                         
  -9   3   8      21603.34      20164.51       661.36 o                         
  -8   3   8      11084.71      10277.16       608.70 o                         
  -7   3   8         39.34        245.74       112.38 o                         
  -6   3   8      12634.94      11605.25      1762.22 o                         
  -5   3   8       4760.75       5226.55       570.81 o                         
  -4   3   8        252.55        408.01       216.07 o                         
  -3   3   8      19885.94      21590.63      2438.27 o                         
  -2   3   8      19217.33      19785.71      1668.51 o                         
  -1   3   8     102759.67     109141.04      3517.19 o                         
   0   3   8      24148.95      25024.61      1565.76 o                         
   1   3   8       6405.99       6595.36       557.69 o                         
   2   3   8      15360.79      17678.08      1358.42 o                         
   3   3   8      20747.42      21298.35       980.81 o                         
   4   3   8       2332.79       2311.43       341.96 o                         
   5   3   8       3694.62       3400.64       454.06 o                         
   6   3   8       6629.08       6600.93       492.06 o                         
   7   3   8      17058.65      17852.29      1457.44 o                         
   8   3   8       7694.65       6763.33       718.66 o                         
   9   3   8       7221.47       7139.58       691.39 o                         
  10   3   8          2.39         81.61       140.49 o                         
  11   3   8       4161.80       4359.25       292.39 o                         
 -11   4   8       1627.50       1857.49       193.26 o                         
 -10   4   8      16708.99      17249.84       648.22 o                         
  -9   4   8      20825.69      19778.36       644.74 o                         
  -8   4   8        573.51        774.26       183.93 o                         
  -7   4   8      10897.13      10367.85       467.86 o                         
  -6   4   8       1351.31       1446.15       198.81 o                         
  -5   4   8       6607.62       6041.05      1123.09 o                         
  -4   4   8      13558.20      13358.37       947.50 o                         
  -3   4   8      66651.70      68378.34     14314.22 o                         
  -2   4   8      22513.61      22533.09      4012.38 o                         
  -1   4   8       5943.54       7030.07       610.43 o                         
   0   4   8      13323.14      13393.70      1227.76 o                         
   1   4   8      12388.24      13682.32      1179.66 o                         
   2   4   8         91.10        106.16       315.46 o                         
   3   4   8       3037.45       3655.54       699.16 o                         
   4   4   8      15885.93      16134.85      1436.80 o                         
   5   4   8      51250.21      48209.18      5130.02 o                         
   6   4   8       2006.70       2060.05       242.62 o                         
   7   4   8      19524.72      20034.88      1384.60 o                         
   8   4   8       5097.92       4931.21       409.04 o                         
   9   4   8        339.04        469.25       176.16 o                         
  10   4   8        171.65        253.23       126.09 o                         
 -10   5   8         60.18        -17.39        91.35 o                         
  -9   5   8       8225.47       8491.64       406.83 o                         
  -8   5   8      20308.53      20504.17      1143.71 o                         
  -7   5   8      13499.60      12319.78       635.10 o                         
  -6   5   8       7607.41       7849.98       463.38 o                         
  -5   5   8       4747.24       4007.09       939.84 o                         
  -4   5   8      32162.27      32518.28      2077.45 o                         
  -3   5   8        184.70        249.47       161.69 o                         
  -2   5   8      22406.78      28463.72      2168.52 o                         
  -1   5   8      45511.21      47696.11      3964.72 o                         
   0   5   8      16580.75      16610.30      1413.82 o                         
   1   5   8       3619.00       4787.09       480.24 o                         
   2   5   8       4088.85       4226.14       525.38 o                         
   3   5   8       7045.03       8005.94       767.51 o                         
   4   5   8      23645.40      24772.08      1245.39 o                         
   5   5   8       6139.68       6184.49       477.97 o                         
   6   5   8      44961.14      43500.77      1124.69 o                         
   7   5   8       9744.97       9863.64       559.91 o                         
   8   5   8       1949.38       1908.14       235.91 o                         
   9   5   8          3.02        299.54       129.44 o                         
  10   5   8       1701.92       1923.46       197.56 o                         
 -10   6   8      13180.84      14399.17      1179.32 o                         
  -9   6   8       2615.37       2627.54       265.47 o                         
  -8   6   8       5573.78       5671.01       615.59 o                         
  -7   6   8        173.51         93.23       131.87 o                         
  -6   6   8         10.17        206.25       283.86 o                         
  -5   6   8      14603.07      15438.20       637.61 o                         
  -4   6   8         51.67        113.33       183.80 o                         
  -3   6   8      19122.87      19505.96      1404.71 o                         
  -2   6   8      53613.65      62340.68      3308.09 o                         
  -1   6   8       4392.47       4720.00       443.42 o                         
   0   6   8      49038.75      47069.01      2423.74 o                         
   1   6   8       1258.56       1411.10       454.57 o                         
   2   6   8       6852.86       7331.57      1304.12 o                         
   3   6   8      29169.54      29582.22      1811.71 o                         
   4   6   8      15819.02      15496.11      1040.19 o                         
   5   6   8       2363.45       2507.75       228.83 o                         
   6   6   8       3697.47       3976.51       300.61 o                         
   7   6   8         94.82         86.12        75.39 o                         
   8   6   8      12465.49      12616.71       494.96 o                         
   9   6   8       6490.43       7211.92       397.31 o                         
 -10   7   8         34.20         -7.29        58.13 o                         
  -9   7   8         28.51        159.64       151.80 o                         
  -8   7   8       7497.69       7163.89       656.57 o                         
  -7   7   8      18581.25      18498.54       739.39 o                         
  -6   7   8       5844.59       5817.81       433.93 o                         
  -5   7   8       9767.75       9858.68       988.92 o                         
  -4   7   8      10093.64      10344.01       606.57 o                         
  -3   7   8       6900.11       6534.31       658.76 o                         
  -2   7   8      22052.14      26474.92      1462.81 o                         
  -1   7   8       6158.88       5948.47       686.67 o                         
   0   7   8       2985.67       3219.99       674.90 o                         
   1   7   8      37997.28      35973.86      2143.57 o                         
   2   7   8       3324.72       3314.34       690.82 o                         
   3   7   8        103.45        131.48       120.26 o                         
   4   7   8       6219.32       6983.88       530.14 o                         
   5   7   8       6099.71       6316.47       729.20 o                         
   6   7   8      14232.94      15122.61       565.76 o                         
   7   7   8       4369.56       4492.22       280.28 o                         
   8   7   8        159.35        121.11        52.63 o                         
   9   7   8       4918.08       5062.20       237.41 o                         
  -9   8   8        346.11        397.57        76.58 o                         
  -8   8   8        544.96        528.16       173.90 o                         
  -7   8   8      10386.89      10017.35       477.05 o                         
  -6   8   8       1088.44       1063.83       142.24 o                         
  -5   8   8      41319.00      39607.84      1259.02 o                         
  -4   8   8       2655.41       2909.34       355.87 o                         
  -3   8   8       2028.78       1911.35       214.32 o                         
  -2   8   8       8961.03       9810.84      1249.81 o                         
  -1   8   8       8293.40      10083.74       858.86 o                         
   0   8   8       7682.73       8237.72      1201.17 o                         
   1   8   8       1067.70       1188.22       266.42 o                         
   2   8   8         93.68        240.04       230.54 o                         
   3   8   8      37380.14      47337.14      2036.13 o                         
   4   8   8       1900.41       2588.60       466.75 o                         
   5   8   8       1905.55       2034.50       399.00 o                         
   6   8   8        263.35        313.18       187.77 o                         
   7   8   8       3531.67       3842.99       275.05 o                         
   8   8   8        759.42        658.07       131.70 o                         
  -8   9   8        124.74        177.61        93.02 o                         
  -7   9   8      12934.33      12085.80       656.27 o                         
  -6   9   8        282.77        263.69        77.66 o                         
  -5   9   8       8129.96       7301.04       606.64 o                         
  -4   9   8        849.58        721.07       244.26 o                         
  -3   9   8      22195.09      23209.33      1157.26 o                         
  -2   9   8        961.72       1361.40       184.31 o                         
  -1   9   8        779.74        880.20       226.13 o                         
   0   9   8        389.29        508.46       213.94 o                         
   1   9   8      73434.93      73379.67      2161.10 o                         
   2   9   8         13.09          8.98       160.89 o                         
   3   9   8      11746.45      13015.20       952.39 o                         
   4   9   8       1341.54       1402.44       331.53 o                         
   5   9   8       1892.82       2178.55       371.94 o                         
   6   9   8         16.39        212.37        76.82 o                         
   7   9   8       1090.99       1141.24       200.50 o                         
   8   9   8         76.10         26.88        46.49 o                         
  -7  10   8       2078.15       2077.76       212.95 o                         
  -6  10   8        101.74        163.49       100.23 o                         
  -5  10   8      28381.37      26609.84       959.77 o                         
  -4  10   8        838.93        817.17       205.75 o                         
  -3  10   8        822.41       1083.46       271.06 o                         
  -2  10   8      11691.65      12221.58       499.92 o                         
  -1  10   8       2217.66       2206.30       353.63 o                         
   0  10   8       6722.47       6183.77       575.61 o                         
   1  10   8       1219.10       1245.78       288.93 o                         
   2  10   8       5961.42       5667.80       567.84 o                         
   3  10   8      22640.47      23285.75      1108.44 o                         
   4  10   8       2256.01       2053.77       330.84 o                         
   5  10   8        743.77        664.69       182.53 o                         
   6  10   8        415.20        454.57        81.59 o                         
   7  10   8       3274.26       3406.89       198.94 o                         
  -6  11   8       1969.87       1959.07       172.78 o                         
  -5  11   8        916.80        936.19        94.81 o                         
  -4  11   8       8760.35       8770.43       465.99 o                         
  -3  11   8       2275.22       2252.31       182.04 o                         
  -2  11   8       5045.06       4834.80       432.86 o                         
  -1  11   8       5995.81       6342.30       527.24 o                         
   0  11   8        514.01        536.67       161.73 o                         
   1  11   8       7357.18       7409.95       557.00 o                         
   2  11   8       1388.08       1383.87       254.00 o                         
   3  11   8         17.56         14.60        82.99 o                         
   4  11   8       6304.93       6551.90       317.04 o                         
   5  11   8       2567.71       2580.03       148.02 o                         
   6  11   8       7099.91       6664.48       253.72 o                         
  -4  12   8        115.03        146.68        57.00 o                         
  -3  12   8       4551.17       4357.50       247.07 o                         
  -2  12   8      11895.15      11486.05       488.75 o                         
  -1  12   8        526.90        449.35       144.23 o                         
   0  12   8       7756.78       7843.94       481.81 o                         
   1  12   8       1521.28       1317.83       147.33 o                         
   2  12   8        786.38        708.03       104.20 o                         
   3  12   8       4612.56       4360.44       219.97 o                         
   4  12   8       3035.37       2809.64       132.37 o                         
  -1  13   8       7789.85       7364.57       291.31 o                         
   0  13   8       4083.17       3853.05       231.67 o                         
   1  13   8         22.66        146.06        59.24 o                         
   2  13   8        388.46        388.99        74.81 o                         
 -11   0   9      15790.15      17803.83       866.91 o                         
  -9   0   9       2861.34       2970.08       265.53 o                         
  -7   0   9      74500.68      70466.83      2115.45 o                         
  -5   0   9          7.34        275.14       136.21 o                         
  -3   0   9      98159.14     104691.64      1528.99 o                         
  -1   0   9     165695.19     171988.22      2931.07 o                         
   1   0   9      33345.52      34380.43      1530.01 o                         
   3   0   9       7835.95       7429.18       933.06 o                         
   5   0   9       7724.24       6790.17       669.57 o                         
   7   0   9      62680.71      58809.79      1580.32 o                         
   9   0   9        815.61        586.07       194.68 o                         
 -11   1   9        865.76        893.65       174.99 o                         
 -10   1   9       1305.82       1307.51       177.57 o                         
  -9   1   9      66706.52      62207.22       987.16 o                         
  -8   1   9          5.68         34.29        72.87 o                         
  -7   1   9       1348.06       1376.63       144.22 o                         
  -6   1   9       7014.06       6298.15      1228.42 o                         
  -5   1   9        735.22        926.79       250.27 o                         
  -4   1   9      27106.50      29843.09      1207.18 o                         
  -3   1   9      63148.14      66380.44      2104.76 o                         
  -2   1   9       6300.25       6914.32       473.54 o                         
  -1   1   9      85656.62      87850.37      1519.84 o                         
   0   1   9      22842.33      23772.21      1005.32 o                         
   1   1   9      24726.35      25458.69       546.93 o                         
   2   1   9        852.02        911.85       139.98 o                         
   3   1   9       3336.92       3295.75       289.64 o                         
   4   1   9       5763.21       5312.43       612.27 o                         
   5   1   9      77630.09      74188.93      3126.66 o                         
   6   1   9       5813.48       4888.48       578.02 o                         
   7   1   9       1491.11       1183.47       188.64 o                         
   8   1   9       9631.69       9194.55       553.92 o                         
   9   1   9       5099.65       5361.59       407.45 o                         
  10   1   9       2395.74       2705.86       257.02 o                         
  11   1   9        301.67        195.06        97.99 o                         
 -11   2   9      10600.83      12635.45       517.77 o                         
 -10   2   9       5981.12       6411.00       427.87 o                         
  -9   2   9       2962.99       3023.59       272.22 o                         
  -8   2   9       7528.63       7049.60       331.86 o                         
  -7   2   9      32043.84      30501.04       797.96 o                         
  -6   2   9      39333.38      35532.09      3008.82 o                         
  -5   2   9      24377.24      25035.97      2206.60 o                         
  -4   2   9          5.71         67.05       115.26 o                         
  -3   2   9      23766.78      25333.49      1425.90 o                         
  -2   2   9       2236.68       2916.36       322.73 o                         
  -1   2   9      79287.70      86719.11      2031.31 o                         
   0   2   9       5267.29       5645.48       363.76 o                         
   1   2   9      19436.27      19778.27      1267.35 o                         
   2   2   9      61498.42      62004.55      1277.45 o                         
   3   2   9      18935.92      20441.25       884.67 o                         
   4   2   9       8248.03       7931.74       592.36 o                         
   5   2   9       4494.49       4060.02       469.14 o                         
   6   2   9       1230.76       1003.84       271.66 o                         
   7   2   9      26883.81      24824.69      1419.76 o                         
   8   2   9        505.66        199.88       225.87 o                         
   9   2   9       2359.83       2374.97       436.99 o                         
  10   2   9       3625.37       3876.51       476.93 o                         
  11   2   9        818.21        802.99       151.88 o                         
 -11   3   9       5238.83       6082.34       308.63 o                         
 -10   3   9         71.79         36.58       121.49 o                         
  -9   3   9      12751.09      12022.70       515.18 o                         
  -8   3   9       1794.63       1590.13       315.04 o                         
  -7   3   9       7532.05       7216.72       486.70 o                         
  -6   3   9      12104.19      11345.58      1653.35 o                         
  -5   3   9      10019.84      10777.04       845.73 o                         
  -4   3   9      57421.17      56873.30      2353.29 o                         
  -3   3   9      24965.65      25882.53      2316.22 o                         
  -2   3   9       4692.58       4972.19      1165.56 o                         
  -1   3   9      40936.54      44898.43      1710.42 o                         
   0   3   9      42352.77      38990.42      2585.98 o                         
   1   3   9       2927.44       3290.06       402.50 o                         
   2   3   9       4120.02       4524.22       466.77 o                         
   3   3   9       7546.58       7411.96       586.21 o                         
   4   3   9      21369.95      20695.76       999.89 o                         
   5   3   9      19153.34      17984.80      1354.07 o                         
   6   3   9       2991.93       2825.73       249.40 o                         
   7   3   9       2813.93       3120.51       476.87 o                         
   8   3   9      10996.85       9458.53       835.35 o                         
   9   3   9        129.17        271.35       195.32 o                         
  10   3   9       9639.82       9890.54       655.06 o                         
  11   3   9       5053.45       5359.53       287.27 o                         
 -11   4   9         26.17        -17.28        82.18 o                         
 -10   4   9       5097.03       5371.82       367.37 o                         
  -9   4   9         99.18        242.59       112.92 o                         
  -8   4   9       2081.42       1898.04       283.50 o                         
  -7   4   9       6928.25       6627.53       376.58 o                         
  -6   4   9      29828.79      28579.19       690.68 o                         
  -5   4   9      38604.21      38573.82      1666.45 o                         
  -4   4   9      10530.34       9734.19       829.65 o                         
  -3   4   9      11313.15      11733.79      2517.20 o                         
  -2   4   9       2910.84       2924.52       611.62 o                         
  -1   4   9        656.02        822.30       188.80 o                         
   0   4   9       5490.01       5731.14       821.87 o                         
   1   4   9      49590.79      48973.11      2402.02 o                         
   2   4   9     111357.30     122743.82      5683.39 o                         
   3   4   9       7021.75       6707.33       917.32 o                         
   4   4   9      15053.90      15100.44      1144.94 o                         
   5   4   9       6328.49       6570.46       776.11 o                         
   6   4   9       3767.31       3576.05       302.43 o                         
   7   4   9         24.36        -18.98        90.55 o                         
   8   4   9       5807.35       5721.64       412.83 o                         
   9   4   9      13501.94      13273.14       787.24 o                         
  10   4   9       2710.22       2964.94       292.83 o                         
 -10   5   9       4694.31       4773.99       312.38 o                         
  -9   5   9        225.70        374.40       241.84 o                         
  -8   5   9       4454.30       4857.48       423.61 o                         
  -7   5   9      23863.30      22692.58       856.75 o                         
  -6   5   9       2607.11       2642.62       267.93 o                         
  -5   5   9      13949.68      15152.44       897.75 o                         
  -4   5   9      32262.68      31872.64      1804.06 o                         
  -3   5   9      14459.45      13897.97       913.37 o                         
  -2   5   9       6503.89       6924.96       650.08 o                         
  -1   5   9       4321.13       4604.18       540.59 o                         
   0   5   9      20074.02      20388.79      1501.84 o                         
   1   5   9      42062.40      40377.03      2246.74 o                         
   2   5   9       2053.84       2191.08       394.07 o                         
   3   5   9      78129.00      81958.71      2381.46 o                         
   4   5   9      18523.01      17901.24      1289.58 o                         
   5   5   9       5481.92       5777.08       388.25 o                         
   6   5   9       1235.41       1498.00       298.16 o                         
   7   5   9       7263.50       7320.94       465.58 o                         
   8   5   9       4540.60       4619.62       348.47 o                         
   9   5   9          4.82        -52.81        83.72 o                         
  10   5   9       5858.52       6327.40       324.94 o                         
 -10   6   9        583.04        643.38       132.18 o                         
  -9   6   9        321.91        340.60       127.42 o                         
  -8   6   9       5988.64       5960.37       648.23 o                         
  -7   6   9       1381.21       1217.84       221.52 o                         
  -6   6   9      24519.44      24802.99      1144.77 o                         
  -5   6   9      28815.10      29499.25       866.47 o                         
  -4   6   9       6228.71       6441.33       485.99 o                         
  -3   6   9      29719.34      30428.20      1390.35 o                         
  -2   6   9          4.24         81.75       158.36 o                         
  -1   6   9       6678.24       6857.28       694.76 o                         
   0   6   9      35759.01      35812.80      2061.71 o                         
   1   6   9      21525.59      21084.35      1652.99 o                         
   2   6   9       5817.77       6042.78       599.21 o                         
   3   6   9       4566.28       4392.32       538.83 o                         
   4   6   9       7527.25       8527.62       808.49 o                         
   5   6   9      10470.22      11235.15       789.44 o                         
   6   6   9       3054.50       2851.70       258.49 o                         
   7   6   9       3731.85       3879.48       252.76 o                         
   8   6   9       4093.26       4236.14       275.89 o                         
   9   6   9      13741.92      14510.31       539.15 o                         
  -9   7   9       2764.03       2719.21       222.13 o                         
  -8   7   9       6015.76       5911.37       587.83 o                         
  -7   7   9      11178.71      11033.33       651.91 o                         
  -6   7   9       1556.22       1470.79       180.31 o                         
  -5   7   9      13189.60      13569.97       775.10 o                         
  -4   7   9       1378.65       1306.44       173.25 o                         
  -3   7   9        421.31        503.95       139.18 o                         
  -2   7   9      46197.06      52469.61      4476.69 o                         
  -1   7   9       2286.74       2765.42       588.46 o                         
   0   7   9        844.65        880.10       334.51 o                         
   1   7   9       8353.66       7270.85       980.54 o                         
   2   7   9       1287.76       1369.92       403.20 o                         
   3   7   9      18669.01      20053.22      1118.91 o                         
   4   7   9       8190.92       9071.69       646.75 o                         
   5   7   9         72.02        470.01       193.47 o                         
   6   7   9      18725.86      19940.66       584.96 o                         
   7   7   9        630.84        684.09        98.51 o                         
   8   7   9       2698.27       2712.24       185.04 o                         
   9   7   9        132.05        232.04        56.98 o                         
  -9   8   9        225.83        219.14        55.02 o                         
  -8   8   9      23780.71      23908.34       929.23 o                         
  -7   8   9        582.94        527.03       190.73 o                         
  -6   8   9        326.04        481.19       147.58 o                         
  -5   8   9       7244.77       7156.20       672.99 o                         
  -4   8   9      15781.59      17309.88       919.49 o                         
  -3   8   9      12608.99      13142.61       597.40 o                         
  -2   8   9        456.91        525.78       159.03 o                         
  -1   8   9        893.86       1904.09       376.29 o                         
   0   8   9      35618.71      37020.46      5167.52 o                         
   1   8   9        982.96       1145.81       272.61 o                         
   2   8   9        777.21        673.65       282.33 o                         
   3   8   9          9.57         57.50       205.88 o                         
   4   8   9      15588.11      19105.03      1218.61 o                         
   5   8   9       1640.14       1808.37       376.29 o                         
   6   8   9      12826.42      14150.06      1128.57 o                         
   7   8   9       1088.32       1210.32       132.40 o                         
   8   8   9       4392.47       4336.45       279.89 o                         
  -8   9   9      10208.98       9413.88       373.18 o                         
  -7   9   9        344.07        277.06       132.01 o                         
  -6   9   9       8700.55       8752.55       965.26 o                         
  -5   9   9        422.69        242.03       167.93 o                         
  -4   9   9        737.44        688.24       156.02 o                         
  -3   9   9        318.04        433.52       140.08 o                         
  -2   9   9      68091.64      70031.60      1503.91 o                         
  -1   9   9       1875.33       1504.84       344.10 o                         
   0   9   9       3351.40       4091.14       532.55 o                         
   1   9   9       1715.51       1861.67       382.17 o                         
   2   9   9       1656.00       1908.44       373.72 o                         
   3   9   9        435.66        379.85       219.17 o                         
   4   9   9       3428.24       4045.28       525.89 o                         
   5   9   9          1.20       -167.80       168.57 o                         
   6   9   9      19288.36      22349.87      1212.98 o                         
   7   9   9         15.87         37.57        72.10 o                         
   8   9   9       6950.70       6566.26       238.40 o                         
  -7  10   9         89.81        178.91        73.97 o                         
  -6  10   9       1963.25       1838.56       230.06 o                         
  -5  10   9      11542.37      12042.09       632.19 o                         
  -4  10   9       9334.02       9764.58       434.07 o                         
  -3  10   9       5420.79       5933.43       362.86 o                         
  -2  10   9        336.51        224.39       154.40 o                         
  -1  10   9       7028.94       6852.64       432.85 o                         
   0  10   9      28981.97      27664.54      1197.37 o                         
   1  10   9       6134.65       6128.32       592.32 o                         
   2  10   9         29.23        199.85       184.79 o                         
   3  10   9        476.90        658.95       236.43 o                         
   4  10   9       9457.25      10029.65       475.33 o                         
   5  10   9       1593.76       1463.50       260.60 o                         
   6  10   9       7371.90       7382.00       207.12 o                         
   7  10   9       3643.04       3465.75       183.48 o                         
  -6  11   9         22.88        -23.55        42.86 o                         
  -5  11   9       3386.72       3204.31       168.89 o                         
  -4  11   9       1381.36       1520.09       188.33 o                         
  -3  11   9       1119.69       1249.82       133.77 o                         
  -2  11   9      12852.81      12999.43       682.95 o                         
  -1  11   9         10.63         64.22       115.10 o                         
   0  11   9        268.06        527.15       141.34 o                         
   1  11   9       9775.39       9867.89       689.90 o                         
   2  11   9       1375.70       1475.56       197.89 o                         
   3  11   9      12434.83      12708.92       822.53 o                         
   4  11   9       4552.62       4881.81       305.30 o                         
   5  11   9        630.45        708.26        79.52 o                         
   6  11   9       5295.45       4884.71       203.93 o                         
  -4  12   9        671.95        726.31       104.84 o                         
  -3  12   9       2607.49       2591.66       183.43 o                         
  -2  12   9         11.93         44.99        61.99 o                         
  -1  12   9       1731.35       1749.17       210.24 o                         
   0  12   9       4713.75       4332.81       355.30 o                         
   1  12   9       7517.62       7319.16       314.94 o                         
   2  12   9       3428.48       3460.75       212.97 o                         
   3  12   9       2476.13       2466.10       161.26 o                         
   4  12   9         10.68         29.67        17.94 o                         
  -2  13   9          3.84         66.30        42.55 o                         
  -1  13   9          0.13         89.15        44.21 o                         
   0  13   9       2304.57       2078.00       164.41 o                         
   1  13   9       4945.67       4734.53       240.07 o                         
 -10   0  10      17857.89      18102.65       999.62 o                         
  -8   0  10        578.12        843.00       171.97 o                         
  -6   0  10      80509.16      73969.13      4391.03 o                         
  -4   0  10      90417.23      92146.98      2501.67 o                         
  -2   0  10      24747.06      27427.92      1303.88 o                         
   0   0  10      37664.92      28976.10      8286.38 o                         
   2   0  10      26294.34      28394.29       875.05 o                         
   4   0  10     132292.02     117323.11      4103.30 o                         
   6   0  10        573.92        685.51       318.21 o                         
   8   0  10      37262.54      33660.16      1513.53 o                         
  10   0  10       4453.96       4850.30       455.34 o                         
 -11   1  10          3.05        -45.22       120.89 o                         
 -10   1  10        150.09       -112.87       112.87 o                         
  -9   1  10       5519.48       5184.82       298.90 o                         
  -8   1  10       2722.33       2310.34       176.88 o                         
  -7   1  10       7107.08       6754.24       298.21 o                         
  -6   1  10      44769.56      41018.53      3262.04 o                         
  -5   1  10         59.74        -54.83        82.43 o                         
  -4   1  10      96935.59     100922.72      8349.12 o                         
  -3   1  10      16775.50      19496.03       875.91 o                         
  -2   1  10       3059.71       3550.55       345.29 o                         
  -1   1  10       1190.91       1336.73       222.78 o                         
   0   1  10      13811.56      15324.20       505.24 o                         
   1   1  10       9083.40       9266.61       347.36 o                         
   2   1  10     135794.33     136989.78      3877.78 o                         
   3   1  10       7866.99       8018.43       447.10 o                         
   4   1  10      11760.08      11030.21       657.43 o                         
   5   1  10      16657.31      14706.13       991.08 o                         
   6   1  10        584.65        814.44       208.02 o                         
   7   1  10       3698.16       3703.98       350.40 o                         
   8   1  10        280.89        152.73       136.70 o                         
   9   1  10        345.14        450.85       130.72 o                         
  10   1  10      25180.56      25148.36       706.49 o                         
 -11   2  10       5634.06       6853.62       377.33 o                         
 -10   2  10      10976.18      11716.12       460.97 o                         
  -9   2  10      19812.63      19461.28       649.97 o                         
  -8   2  10      12659.64      11924.79       505.08 o                         
  -7   2  10        432.92        669.85       130.48 o                         
  -6   2  10      18461.10      15864.00      2025.11 o                         
  -5   2  10          9.73         83.04       147.48 o                         
  -4   2  10      26781.53      30899.19      1669.06 o                         
  -3   2  10         55.71        -84.06       186.96 o                         
  -2   2  10      16920.65      17002.91      1224.57 o                         
  -1   2  10      62995.74      65221.58      1173.49 o                         
   0   2  10      51327.47      49877.73      1398.23 o                         
   1   2  10       7172.42       7206.21       545.22 o                         
   2   2  10      17156.63      18702.76       851.00 o                         
   3   2  10       7234.95       7425.58       416.49 o                         
   4   2  10      32935.77      33079.21      1192.45 o                         
   5   2  10       4175.35       3824.58       442.97 o                         
   6   2  10      11738.28      11430.56       643.74 o                         
   7   2  10      10386.60       9479.02       854.07 o                         
   8   2  10       8680.84       8082.08       810.64 o                         
   9   2  10       4541.85       3807.19       526.76 o                         
  10   2  10        284.83        391.27       215.67 o                         
  11   2  10       2739.11       2792.88       229.84 o                         
 -11   3  10       1615.07       1906.46       191.81 o                         
 -10   3  10       7930.14       8408.13       469.90 o                         
  -9   3  10       7878.59       7786.83       409.04 o                         
  -8   3  10       3533.50       3529.99       286.26 o                         
  -7   3  10      42882.34      41079.59      1231.43 o                         
  -6   3  10      15990.93      16630.66       588.71 o                         
  -5   3  10       6566.60       7172.65       692.54 o                         
  -4   3  10      43461.55      43511.23      2117.81 o                         
  -3   3  10      43586.08      40663.46      2095.19 o                         
  -2   3  10       2128.49       2243.94       506.02 o                         
  -1   3  10        116.56        440.14       187.83 o                         
   0   3  10       3698.63       3494.29       414.06 o                         
   1   3  10      28797.32      27335.93      1331.85 o                         
   2   3  10      37248.38      37708.02      3949.54 o                         
   3   3  10        125.94        249.39       137.18 o                         
   4   3  10      12359.26      12339.46       776.65 o                         
   5   3  10      34541.53      34208.82      1563.70 o                         
   6   3  10        203.83        255.52        68.76 o                         
   7   3  10      25562.48      22476.72      1274.32 o                         
   8   3  10       6296.03       5296.82       629.99 o                         
   9   3  10          3.88       -209.71       209.71 o                         
  10   3  10       4158.44       4037.27       422.38 o                         
 -11   4  10       1894.94       1783.98       155.66 o                         
 -10   4  10       1744.17       1845.99       229.78 o                         
  -9   4  10      19083.84      19073.59       750.94 o                         
  -8   4  10      19620.31      19834.75      1548.92 o                         
  -7   4  10       9556.12       9540.19       585.08 o                         
  -6   4  10        482.14        404.05       109.35 o                         
  -5   4  10       2950.29       2999.10       508.15 o                         
  -4   4  10        247.85        456.88       254.75 o                         
  -3   4  10       4597.36       4335.34       706.32 o                         
  -2   4  10      50530.60      52434.57      8541.61 o                         
  -1   4  10     133463.00     123182.25      2469.47 o                         
   0   4  10       8944.63       8184.67       630.23 o                         
   1   4  10       3539.14       3424.53       644.18 o                         
   2   4  10       4785.39       5159.07       424.76 o                         
   3   4  10       8381.14       9145.53       686.75 o                         
   4   4  10          5.52        378.22       499.74 o                         
   5   4  10      17575.47      17121.54       952.62 o                         
   6   4  10      30334.58      29753.85       882.79 o                         
   7   4  10      11206.77      11091.38       496.41 o                         
   8   4  10          0.40        -20.93       150.54 o                         
   9   4  10       2804.01       3251.75       384.82 o                         
  10   4  10         22.67         49.29        82.13 o                         
 -10   5  10      10625.71      11564.92       534.03 o                         
  -9   5  10       4124.21       4262.62       356.59 o                         
  -8   5  10       5806.87       5520.63       659.31 o                         
  -7   5  10      15073.65      15133.97       754.81 o                         
  -6   5  10       6779.07       6998.50       343.87 o                         
  -5   5  10      14470.72      14602.48       878.30 o                         
  -4   5  10        255.75        425.25       197.12 o                         
  -3   5  10      31170.02      28465.21      1782.46 o                         
  -2   5  10      64847.07      61314.84      2531.28 o                         
  -1   5  10       2065.82       2258.64       278.57 o                         
   0   5  10      70525.90      70047.94      2755.25 o                         
   1   5  10      22842.66      22453.52      1645.75 o                         
   2   5  10       4972.39       6200.26       608.37 o                         
   3   5  10       9263.54      10152.37       636.46 o                         
   4   5  10      20835.57      21265.37      1136.26 o                         
   5   5  10      10215.15       9834.13       512.86 o                         
   6   5  10          1.10          5.93        63.58 o                         
   7   5  10       5690.46       5826.50       340.78 o                         
   8   5  10      14593.54      15066.26      1041.32 o                         
   9   5  10       1648.43       1663.82       237.39 o                         
  10   5  10       1478.16       1675.40       162.11 o                         
 -10   6  10        260.66        189.90        64.86 o                         
  -9   6  10      14559.52      15257.04       673.79 o                         
  -8   6  10      14048.19      14176.25       956.51 o                         
  -7   6  10       6505.85       6352.42       714.60 o                         
  -6   6  10      16861.64      16176.81       712.81 o                         
  -5   6  10       1557.76       2047.87       258.90 o                         
  -4   6  10      18009.26      18303.90       801.29 o                         
  -3   6  10      25256.51      25038.89      1284.15 o                         
  -2   6  10      30681.58      32852.21      1399.50 o                         
  -1   6  10      21049.79      20053.04      1586.27 o                         
   0   6  10       3544.07       3246.13       645.57 o                         
   1   6  10      26527.51      26759.67      1825.73 o                         
   2   6  10       9166.72       8661.53      1110.96 o                         
   3   6  10       3893.57       3580.59       516.79 o                         
   4   6  10       7662.58       8462.52       417.08 o                         
   5   6  10      12099.90      11683.91       642.19 o                         
   6   6  10      33425.45      32617.29       998.92 o                         
   7   6  10       8519.43       9169.81       368.27 o                         
   8   6  10       1403.98       1359.82       161.46 o                         
   9   6  10        366.97        505.44       117.01 o                         
  -9   7  10        273.17        178.79       151.22 o                         
  -8   7  10       4129.50       4342.64       506.65 o                         
  -7   7  10        105.48        125.59       195.73 o                         
  -6   7  10         47.35       -147.27       147.27 o                         
  -5   7  10      41364.30      41111.84      1764.56 o                         
  -4   7  10        608.18        742.53       143.33 o                         
  -3   7  10       4788.50       4422.16       376.75 o                         
  -2   7  10       7828.45       8888.08       425.32 o                         
  -1   7  10        237.64        367.86       283.17 o                         
   0   7  10      26631.05      24698.60      1732.22 o                         
   1   7  10      15955.88      13807.50      1302.16 o                         
   2   7  10       2949.86       3151.60       384.49 o                         
   3   7  10      30898.94      34262.68      2266.25 o                         
   4   7  10       1429.03       1467.05       362.31 o                         
   5   7  10         25.63        -84.43        84.43 o                         
   6   7  10        715.39        930.77       135.39 o                         
   7   7  10        336.53        359.06        75.45 o                         
   8   7  10       6102.54       6615.97       265.24 o                         
  -9   8  10         25.80         83.85        89.83 o                         
  -8   8  10       2078.15       2113.42       280.07 o                         
  -7   8  10      17259.08      16472.22       872.97 o                         
  -6   8  10       2685.12       2917.50       218.10 o                         
  -5   8  10       2314.91       2342.95       400.45 o                         
  -4   8  10        693.13        881.72       182.97 o                         
  -3   8  10      33205.32      35141.21       970.42 o                         
  -2   8  10        137.68         48.99        94.93 o                         
  -1   8  10       4459.87       4483.58       598.64 o                         
   0   8  10       1595.18       1672.07       596.66 o                         
   1   8  10      29275.68      32345.39      3361.51 o                         
   2   8  10       5146.20       5768.10       674.60 o                         
   3   8  10      12543.57      13904.79      1049.67 o                         
   4   8  10        629.83        934.40       309.59 o                         
   5   8  10       8198.18       9944.51       808.31 o                         
   6   8  10       3645.78       4220.73       296.90 o                         
   7   8  10       1508.76       1699.46       146.13 o                         
   8   8  10       1407.02       1472.55       161.05 o                         
  -8   9  10        234.74        124.54       148.87 o                         
  -7   9  10       1746.47       1819.18       247.20 o                         
  -6   9  10        152.43        154.09        66.57 o                         
  -5   9  10      48784.22      48569.16      1475.54 o                         
  -4   9  10       1526.61       1605.37       218.42 o                         
  -3   9  10        257.92        172.47       272.44 o                         
  -2   9  10        119.87        590.76       192.67 o                         
  -1   9  10          5.96         68.16       146.90 o                         
   0   9  10       1218.35       1460.01       374.37 o                         
   1   9  10       4931.83       4991.98       624.84 o                         
   2   9  10        669.23        666.21       303.68 o                         
   3   9  10      51514.58      60929.48      2116.29 o                         
   4   9  10        256.95        629.40       255.86 o                         
   5   9  10      11882.94      13704.98       870.33 o                         
   6   9  10       1524.65       1828.21       204.41 o                         
   7   9  10       2230.89       2122.86       188.16 o                         
  -7  10  10       9820.55       9239.98       389.69 o                         
  -6  10  10       1647.44       1615.22       130.29 o                         
  -5  10  10        498.54        565.00       112.50 o                         
  -4  10  10       4055.72       4383.64       273.46 o                         
  -3  10  10      21204.99      23317.60      1942.42 o                         
  -2  10  10       3641.03       3814.85       460.75 o                         
  -1  10  10        638.64        715.80       167.62 o                         
   0  10  10       2560.09       2600.47       337.39 o                         
   1  10  10      21814.16      20902.67      1077.56 o                         
   2  10  10       1816.61       1997.34       370.93 o                         
   3  10  10       8478.86       9042.69       483.19 o                         
   4  10  10       7089.62       7874.62       417.93 o                         
   5  10  10       6052.04       6127.17       395.41 o                         
   6  10  10       7105.39       7175.03       194.29 o                         
   7  10  10        938.06        997.01        92.88 o                         
  -5  11  10      12314.93      11649.57       303.79 o                         
  -4  11  10          4.50         44.28        37.65 o                         
  -3  11  10        661.30        504.17       125.48 o                         
  -2  11  10       8960.03       9933.72       600.24 o                         
  -1  11  10         46.96        209.63       164.48 o                         
   0  11  10      12092.34      12058.84       557.86 o                         
   1  11  10       5617.89       5496.58       389.26 o                         
   2  11  10       1155.04       1125.63       173.49 o                         
   3  11  10       6817.93       7351.65       724.40 o                         
   4  11  10       3278.64       3375.68       241.56 o                         
   5  11  10         14.96         59.52        39.06 o                         
  -4  12  10       4582.24       4031.61       222.17 o                         
  -3  12  10       1695.05       1573.49       145.79 o                         
  -2  12  10       8394.39       7742.63       388.96 o                         
  -1  12  10       4442.44       4249.40       329.36 o                         
   0  12  10       2273.84       2159.92       255.52 o                         
   1  12  10       1070.22       1086.80       188.67 o                         
   2  12  10        990.37       1025.02       122.47 o                         
   3  12  10        542.53        518.84        76.13 o                         
   4  12  10        921.23        936.34        90.70 o                         
   0  13  10       8620.55       7551.80       291.61 o                         
   1  13  10       1992.26       1799.26       141.27 o                         
 -11   0  11       1295.27       1400.94       278.28 o                         
  -9   0  11      51665.81      50161.17      1267.69 o                         
  -7   0  11      21693.94      21247.72       774.96 o                         
  -5   0  11      19120.40      19686.41      1216.50 o                         
  -3   0  11      48907.16      55029.36      2030.80 o                         
  -1   0  11      72014.05      78781.02      2261.83 o                         
   1   0  11     188734.62     194926.12      5007.38 o                         
   3   0  11        904.46       1132.52       208.18 o                         
   5   0  11      94916.62      86401.50      2875.59 o                         
   7   0  11       9477.88       8627.30       778.14 o                         
   9   0  11       9549.43       9433.39       758.48 o                         
 -11   1  11       4625.76       5442.97       372.46 o                         
 -10   1  11       1857.57       2065.02       206.11 o                         
  -9   1  11      15229.65      14825.52       661.56 o                         
  -8   1  11        485.59        377.35        91.66 o                         
  -7   1  11      56184.06      52422.18       941.42 o                         
  -6   1  11      10049.78      10164.63      1754.98 o                         
  -5   1  11        742.69        860.96       281.85 o                         
  -4   1  11        107.68        238.29       123.40 o                         
  -3   1  11       8059.94       8386.44       572.14 o                         
  -2   1  11      10214.45      11008.04       623.56 o                         
  -1   1  11     250246.95     240005.11     10910.62 o                         
   0   1  11       7727.84       7881.94       364.83 o                         
   1   1  11      34754.18      36433.86      1005.46 o                         
   2   1  11      46920.14      51008.70      1131.93 o                         
   3   1  11       1831.01       2113.21       281.48 o                         
   4   1  11      16674.61      16480.04       977.00 o                         
   5   1  11        571.56        390.57       285.50 o                         
   6   1  11       2896.40       2814.77       205.43 o                         
   7   1  11      64175.71      59631.17      1758.59 o                         
   8   1  11       1474.42       1389.97       235.06 o                         
   9   1  11        277.44        157.88       106.66 o                         
  10   1  11        246.96        261.50       155.20 o                         
 -11   2  11       4112.68       5220.98       316.22 o                         
 -10   2  11         77.11         48.47       103.64 o                         
  -9   2  11      24129.49      23278.82       821.74 o                         
  -8   2  11         84.98        105.20       100.74 o                         
  -7   2  11       4681.82       4480.92       244.86 o                         
  -6   2  11       2605.77       2169.90       869.02 o                         
  -5   2  11       8948.82      11133.46      1049.97 o                         
  -4   2  11      57973.68      62042.44      2460.07 o                         
  -3   2  11     107108.80     106444.34      3107.78 o                         
  -2   2  11       3243.99       3723.40       598.80 o                         
  -1   2  11      16027.93      17501.96       791.20 o                         
   0   2  11      10211.25      11056.21       502.84 o                         
   1   2  11      46371.06      50661.50      1423.47 o                         
   2   2  11       8592.04       8159.66       787.20 o                         
   3   2  11      11924.93      11427.33       651.71 o                         
   4   2  11      17183.09      16861.60       865.67 o                         
   5   2  11      21806.22      19385.33       978.41 o                         
   6   2  11       2546.99       2615.13       207.59 o                         
   7   2  11        384.23        493.01       153.38 o                         
   8   2  11       5895.80       5533.82       679.06 o                         
   9   2  11       8817.34       8906.89       776.42 o                         
  10   2  11       8353.80       8785.86       640.83 o                         
 -11   3  11        198.21        258.75       121.14 o                         
 -10   3  11      15280.09      16381.91       952.93 o                         
  -9   3  11       3305.25       3259.11       321.12 o                         
  -8   3  11       3691.95       3470.64       290.28 o                         
  -7   3  11      28939.31      27212.51       965.89 o                         
  -6   3  11      30940.08      29717.38      1025.38 o                         
  -5   3  11      11119.19      10891.84       888.63 o                         
  -4   3  11        541.90        920.43       324.19 o                         
  -3   3  11       4487.75       6451.56       840.04 o                         
  -2   3  11      13901.80      13535.40      1303.61 o                         
  -1   3  11      77270.21      78089.31      3509.98 o                         
   0   3  11       2544.02       2917.40       384.81 o                         
   1   3  11      47595.28      45861.14      1512.38 o                         
   2   3  11      39319.68      36637.35      1830.88 o                         
   3   3  11        215.96        607.92       251.90 o                         
   4   3  11      18153.29      18130.09      2050.74 o                         
   5   3  11       7359.24       7159.61      1266.96 o                         
   6   3  11         36.96         46.49       149.69 o                         
   7   3  11      11572.01      11226.34       467.10 o                         
   8   3  11       4664.13       4263.19       547.95 o                         
   9   3  11       3106.97       3376.63       457.27 o                         
  10   3  11       3876.22       4255.44       386.67 o                         
 -11   4  11       8456.35       7605.13       389.68 o                         
 -10   4  11       3165.53       3578.48       292.94 o                         
  -9   4  11         63.57        220.49       156.69 o                         
  -8   4  11        881.29        972.19       298.47 o                         
  -7   4  11       7798.95       7722.71       528.26 o                         
  -6   4  11       2632.60       2709.83       187.64 o                         
  -5   4  11      32283.49      32143.24      1590.11 o                         
  -4   4  11      82501.38      74071.70      3227.21 o                         
  -3   4  11      20219.55      18183.56      1494.08 o                         
  -2   4  11        422.15        160.77       190.33 o                         
  -1   4  11          9.43        -42.63       116.84 o                         
   0   4  11      14141.49      13768.41       819.02 o                         
   1   4  11         73.61        192.70       127.97 o                         
   2   4  11      15031.75      16006.88       944.39 o                         
   3   4  11      69998.62      78754.43      2120.91 o                         
   4   4  11      32568.44      32986.02      1668.94 o                         
   5   4  11        145.89        282.68        78.98 o                         
   6   4  11        653.86        997.17       352.98 o                         
   7   4  11        398.50        613.91       177.40 o                         
   8   4  11       5509.79       5692.79       561.50 o                         
   9   4  11       1171.58       1135.16       221.26 o                         
  10   4  11      17192.23      18510.96       624.29 o                         
 -10   5  11       6468.33       7340.63       358.92 o                         
  -9   5  11       1080.67       1009.29       187.28 o                         
  -8   5  11       2262.51       2403.73       436.52 o                         
  -7   5  11        453.65        510.60       273.48 o                         
  -6   5  11      27400.54      27271.55       907.94 o                         
  -5   5  11      44134.81      46237.41       833.21 o                         
  -4   5  11          2.73        -92.79       230.08 o                         
  -3   5  11      49475.95      44915.77      2273.34 o                         
  -2   5  11      23280.54      21789.27      1539.28 o                         
  -1   5  11        637.96       1478.57       644.95 o                         
   0   5  11       7443.82       7512.72       616.58 o                         
   1   5  11      45535.24      47628.29      1606.20 o                         
   2   5  11      37212.17      38812.84      1477.94 o                         
   3   5  11        170.21        586.74       177.52 o                         
   4   5  11       3968.97       4272.20       530.30 o                         
   5   5  11      28867.85      27434.88       752.21 o                         
   6   5  11       2905.30       2852.53       281.97 o                         
   7   5  11       5080.31       4922.81       363.76 o                         
   8   5  11       9952.20       9705.40       605.57 o                         
   9   5  11      13984.22      14097.09       602.60 o                         
  10   5  11        993.47       1078.10       120.94 o                         
 -10   6  11       5697.93       6358.44       274.92 o                         
  -9   6  11       2847.69       2897.44       265.64 o                         
  -8   6  11       3367.20       2847.63       464.94 o                         
  -7   6  11      12699.06      12789.64       973.29 o                         
  -6   6  11      12897.46      12826.30       494.15 o                         
  -5   6  11      18896.81      19637.93      1040.82 o                         
  -4   6  11      21851.50      22185.82       666.50 o                         
  -3   6  11       2681.10       2793.39       438.51 o                         
  -2   6  11      24259.05      25701.84      1716.65 o                         
  -1   6  11       1841.56       1770.81       350.60 o                         
   0   6  11        528.13        843.06       391.19 o                         
   1   6  11       8794.05       8713.39      1038.86 o                         
   2   6  11      14120.55      14672.25       929.85 o                         
   3   6  11      49898.38      47128.89      2658.38 o                         
   4   6  11      14445.36      14155.81       680.76 o                         
   5   6  11       6371.73       6311.48       482.84 o                         
   6   6  11       7230.79       7618.96       400.45 o                         
   7   6  11        263.97        279.20        84.10 o                         
   8   6  11        856.27        908.19       119.24 o                         
   9   6  11         12.50        146.75        69.06 o                         
  -9   7  11          4.68         76.19        67.61 o                         
  -8   7  11      31349.27      32651.84      1287.85 o                         
  -7   7  11        142.40        398.27       210.37 o                         
  -6   7  11       1013.35        964.76       139.96 o                         
  -5   7  11       7771.29       8087.15       785.62 o                         
  -4   7  11       1573.30       1715.56       235.36 o                         
  -3   7  11      17358.17      18399.88       747.31 o                         
  -2   7  11       5919.31       6473.91       391.16 o                         
  -1   7  11       4121.06       4602.23       445.86 o                         
   0   7  11      41175.87      44266.54      2112.67 o                         
   1   7  11       8597.62       9198.20       790.31 o                         
   2   7  11       2742.81       3515.87       396.22 o                         
   3   7  11        704.87        671.78       223.96 o                         
   4   7  11       1469.60       1475.29       346.14 o                         
   5   7  11       8348.09       8895.31       652.40 o                         
   6   7  11      18055.90      18921.04       552.84 o                         
   7   7  11       1489.97       1715.30       134.17 o                         
   8   7  11       6256.46       6806.79       251.57 o                         
  -9   8  11        192.64        341.32        90.53 o                         
  -8   8  11        961.63       1092.99       144.33 o                         
  -7   8  11       1761.31       1721.37       300.00 o                         
  -6   8  11      18062.15      18584.54      1237.59 o                         
  -5   8  11        118.32        -29.88       136.60 o                         
  -4   8  11        162.38         94.08       342.59 o                         
  -3   8  11       1740.61       2138.18       234.67 o                         
  -2   8  11      43188.70      43812.21      1613.62 o                         
  -1   8  11       4075.20       4643.76       353.02 o                         
   0   8  11       1868.91       2197.15       309.89 o                         
   1   8  11       2273.60       2820.80       292.64 o                         
   2   8  11       7126.67       8054.08       767.30 o                         
   3   8  11       4997.43       5777.65       663.97 o                         
   4   8  11      14656.46      17209.68      1084.37 o                         
   5   8  11       3537.32       3663.82       478.60 o                         
   6   8  11      13082.72      13986.79       649.10 o                         
   7   8  11        135.69        211.91        61.75 o                         
   8   8  11      14873.71      14590.80       414.74 o                         
  -8   9  11      22748.35      23365.13       632.35 o                         
  -7   9  11        602.56        502.10       132.33 o                         
  -6   9  11       1214.86       1232.00       162.70 o                         
  -5   9  11          4.92         50.43       115.87 o                         
  -4   9  11        472.15        815.05       150.11 o                         
  -3   9  11        629.13        840.76       146.02 o                         
  -2   9  11       1108.81       1375.71       329.91 o                         
  -1   9  11       1236.89       1377.59       230.61 o                         
   0   9  11      61463.70      67657.94      2176.38 o                         
   1   9  11       1099.39       1219.82       312.08 o                         
   2   9  11       3273.79       3651.99       545.78 o                         
   3   9  11        964.97        612.01       263.38 o                         
   4   9  11       6125.98       7200.70       441.02 o                         
   5   9  11        322.26        567.25       216.37 o                         
   6   9  11      23582.09      26564.04      1830.77 o                         
   7   9  11         48.62         37.72        61.90 o                         
  -7  10  11       1698.32       1586.25       156.04 o                         
  -6  10  11       6436.72       6542.43       250.40 o                         
  -5  10  11       4519.97       4479.08       265.27 o                         
  -4  10  11        933.35       1060.32       137.96 o                         
  -3  10  11       2127.84       2679.13       379.59 o                         
  -2  10  11      30354.62      32152.35      1300.62 o                         
  -1  10  11       2312.25       2245.30       370.60 o                         
   0  10  11       4491.99       4816.42       381.25 o                         
   1  10  11       7866.60       7896.47       477.83 o                         
   2  10  11       4679.74       5013.01       381.23 o                         
   3  10  11      14064.38      14830.67       608.04 o                         
   4  10  11       3624.99       3848.12       283.74 o                         
   5  10  11       1791.96       2037.96       193.74 o                         
   6  10  11       7775.83       7845.76       221.13 o                         
  -5  11  11       6459.79       6072.01       205.98 o                         
  -4  11  11       2054.75       1735.17       220.39 o                         
  -3  11  11       9802.62      10284.74       532.51 o                         
  -2  11  11       2686.31       2834.79       326.33 o                         
  -1  11  11       1991.51       2524.04       347.39 o                         
   0  11  11       9371.75      10411.01       715.06 o                         
   1  11  11       6768.75       7353.86       402.16 o                         
   2  11  11        934.00       1216.98       168.62 o                         
   3  11  11        573.59        674.66       130.05 o                         
   4  11  11         44.56          0.84        39.14 o                         
   5  11  11       4982.74       5001.99       163.28 o                         
  -4  12  11       3467.46       3183.95       187.85 o                         
  -3  12  11        633.11        597.79        67.12 o                         
  -2  12  11       1433.33       1348.99       170.01 o                         
  -1  12  11         26.28        128.26        77.88 o                         
   0  12  11          2.00        -19.61        67.22 o                         
   1  12  11       1708.07       1972.52       232.50 o                         
   2  12  11       2958.77       2908.29       253.01 o                         
   3  12  11      13531.79      12769.00       411.91 o                         
   4  12  11       2920.84       2514.53       133.89 o                         
 -10   0  12       4824.00       4822.06       509.32 o                         
  -8   0  12       1546.71       1440.69       306.40 o                         
  -6   0  12      29599.63      25912.11      2704.07 o                         
  -4   0  12      89297.09      93642.94      2804.73 o                         
  -2   0  12      91684.76      99144.23      2758.65 o                         
   0   0  12         35.42        903.35       266.51 o                         
   2   0  12     255906.62     257160.47      7110.92 o                         
   4   0  12       2294.67       2267.06       383.86 o                         
   6   0  12      14705.63      14419.79       779.22 o                         
   8   0  12       1374.15       1060.81       290.87 o                         
  10   0  12      30925.12      31480.31      1054.18 o                         
 -11   1  12        285.24        242.46       103.51 o                         
 -10   1  12      17295.24      18078.81       547.68 o                         
  -9   1  12       1655.56       1568.07       244.48 o                         
  -8   1  12        733.69        748.57       145.02 o                         
  -7   1  12       1505.30       1631.72       188.82 o                         
  -6   1  12      19640.74      17714.02      2321.33 o                         
  -5   1  12       4235.30       4605.28       643.43 o                         
  -4   1  12     125893.62     130190.14      9172.32 o                         
  -3   1  12       2903.25       2731.32       343.48 o                         
  -2   1  12      29897.76      31362.95      1288.95 o                         
  -1   1  12      42500.82      45274.87      1363.73 o                         
   0   1  12      15311.34      16387.50       690.24 o                         
   1   1  12      12163.01      13443.88       545.35 o                         
   2   1  12        428.59        610.67       119.58 o                         
   3   1  12       2241.50       2285.22       296.02 o                         
   4   1  12     130436.98     124660.29      2707.54 o                         
   5   1  12       1800.39       1133.99       353.01 o                         
   6   1  12       1172.82       1393.43       130.69 o                         
   7   1  12       1661.81       1838.76       211.52 o                         
   8   1  12       9412.05       9283.26       545.48 o                         
   9   1  12       1333.66       1262.29       209.55 o                         
  10   1  12       6489.56       6776.95       537.03 o                         
 -11   2  12         29.58        160.69        86.01 o                         
 -10   2  12       1085.03       1052.25       161.56 o                         
  -9   2  12       1381.94       1217.42       219.37 o                         
  -8   2  12       1662.83       1784.50       239.41 o                         
  -7   2  12      27927.37      26747.91       698.54 o                         
  -6   2  12      51370.19      50937.24      1474.23 o                         
  -5   2  12       3748.08       4380.56       706.76 o                         
  -4   2  12      16442.64      17707.86      1374.97 o                         
  -3   2  12      17687.90      16581.54      1281.40 o                         
  -2   2  12       5230.39       5009.56       750.40 o                         
  -1   2  12      20820.80      23512.94      1529.26 o                         
   0   2  12      12212.93      13090.71       699.89 o                         
   1   2  12      18125.59      19409.98       898.63 o                         
   2   2  12      65961.48      70457.49      2384.50 o                         
   3   2  12       1703.70       1780.15       329.97 o                         
   4   2  12       5325.63       5512.03       614.09 o                         
   5   2  12      12306.90      11016.62       946.43 o                         
   6   2  12       6485.98       6613.88       329.65 o                         
   7   2  12      18639.94      18109.42       732.65 o                         
   8   2  12       7051.36       6940.74       768.21 o                         
   9   2  12          1.39        -74.84       164.08 o                         
  10   2  12       9456.60       9732.90       644.78 o                         
 -11   3  12       2336.06       2574.97       239.65 o                         
 -10   3  12      10151.85      10990.38       511.20 o                         
  -9   3  12      24063.88      24573.07       829.35 o                         
  -8   3  12       9251.06       9105.39       519.80 o                         
  -7   3  12       3426.39       3217.14       348.22 o                         
  -6   3  12       1307.96       1353.42       181.44 o                         
  -5   3  12       6229.92       6302.68       902.61 o                         
  -4   3  12      18173.73      17670.16      1449.93 o                         
  -3   3  12         35.56       -188.92       249.66 o                         
  -2   3  12      37161.48      33741.33      2086.18 o                         
  -1   3  12      69759.33      67509.05      3843.00 o                         
   0   3  12       6878.85       7017.58       860.22 o                         
   1   3  12      20034.65      19188.54       984.56 o                         
   2   3  12       3022.23       3179.49       602.13 o                         
   3   3  12         19.29         49.70       279.75 o                         
   4   3  12      37932.09      36774.73      1720.48 o                         
   5   3  12      18468.60      18039.44      1028.09 o                         
   6   3  12      13582.00      12566.10       541.14 o                         
   7   3  12       7961.72       7618.58       388.73 o                         
   8   3  12        677.14        534.27       276.96 o                         
   9   3  12      10057.75      11154.25       762.70 o                         
  10   3  12       4220.86       4634.21       377.64 o                         
 -10   4  12       4770.81       5388.85       342.53 o                         
  -9   4  12       1328.19       1652.43       240.56 o                         
  -8   4  12      14499.44      14790.28       661.24 o                         
  -7   4  12      49033.60      44981.81      1751.64 o                         
  -6   4  12      10502.76      11160.33       521.40 o                         
  -5   4  12         74.26        408.63       141.17 o                         
  -4   4  12       3097.74       3067.31       725.84 o                         
  -3   4  12      11223.93      10532.53      1160.68 o                         
  -2   4  12       1004.12       1024.93       377.41 o                         
  -1   4  12      13521.89      12785.24       783.22 o                         
   0   4  12      56273.03      54016.98      2029.63 o                         
   1   4  12      64254.11      62695.06      1777.50 o                         
   2   4  12       5313.23       5604.20       563.42 o                         
   3   4  12        587.87        488.34       322.26 o                         
   4   4  12       4757.05       4672.57       648.98 o                         
   5   4  12      13082.85      12764.11       434.62 o                         
   6   4  12       3576.27       3380.59       321.66 o                         
   7   4  12      34477.94      31993.22      1106.89 o                         
   8   4  12      14815.42      14473.64       834.23 o                         
   9   4  12          8.14        -71.21        94.00 o                         
  10   4  12        149.51        292.78        97.36 o                         
 -10   5  12       1447.17       1611.47       227.99 o                         
  -9   5  12      16146.98      16923.53       723.39 o                         
  -8   5  12      17106.20      17635.46       714.41 o                         
  -7   5  12       3037.41       3342.06       542.07 o                         
  -6   5  12      20343.56      20339.84       789.57 o                         
  -5   5  12      11855.86      12012.95       511.84 o                         
  -4   5  12       4139.61       4165.93       571.39 o                         
  -3   5  12      19373.24      18590.28      1492.25 o                         
  -2   5  12      31115.18      29915.69      1822.32 o                         
  -1   5  12      38089.36      35699.89      1381.91 o                         
   0   5  12       7660.39       8059.67       649.82 o                         
   1   5  12       4118.71       4169.52       481.63 o                         
   2   5  12      28365.38      30853.80      2507.85 o                         
   3   5  12       6847.12       6972.98      1076.50 o                         
   4   5  12       2527.71       2470.76       388.87 o                         
   5   5  12      17194.40      16452.75       630.97 o                         
   6   5  12      49761.42      47854.78      1088.15 o                         
   7   5  12       3548.76       3647.09       247.75 o                         
   8   5  12       8025.08       8416.01       540.34 o                         
   9   5  12       1826.88       2047.95       228.70 o                         
  10   5  12        511.63        490.80        77.68 o                         
 -10   6  12       6576.36       7062.20       408.75 o                         
  -9   6  12       2029.16       2193.22       223.57 o                         
  -8   6  12      11676.80      12111.39       874.56 o                         
  -7   6  12      15422.23      14965.61      1028.51 o                         
  -6   6  12        881.39       1029.94       206.97 o                         
  -5   6  12      20069.65      19761.10       776.67 o                         
  -4   6  12         59.92        280.27       118.65 o                         
  -3   6  12        574.81        372.06       176.11 o                         
  -2   6  12      18234.47      19237.05      1516.43 o                         
  -1   6  12      19419.28      18953.36      1038.35 o                         
   0   6  12      58946.34      59853.04      1814.00 o                         
   1   6  12      25894.08      25705.16      1191.36 o                         
   2   6  12       8080.24       8323.29       695.96 o                         
   3   6  12      18111.59      19989.31       759.80 o                         
   4   6  12       5475.33       5860.38       386.73 o                         
   5   6  12       1930.71       1767.79       191.79 o                         
   6   6  12        138.57        223.33        78.92 o                         
   7   6  12       3968.88       4319.91       235.52 o                         
   8   6  12      15666.62      16198.94       627.45 o                         
   9   6  12       8696.38       9292.24       370.08 o                         
  -9   7  12       2054.73       2208.08       172.31 o                         
  -8   7  12       8310.78       8707.31       369.71 o                         
  -7   7  12       4580.97       4587.72       568.82 o                         
  -6   7  12       5244.19       5357.89       409.27 o                         
  -5   7  12       2819.13       2892.21       487.24 o                         
  -4   7  12       3668.94       4137.56       544.31 o                         
  -3   7  12      41037.49      41683.17      1212.45 o                         
  -2   7  12      15954.53      16931.38       809.75 o                         
  -1   7  12       6162.52       7085.89       418.28 o                         
   0   7  12        773.45        615.59       189.56 o                         
   1   7  12       1218.13       1444.80       229.87 o                         
   2   7  12       6189.87       6232.50       457.72 o                         
   3   7  12      18283.72      19095.94      1134.71 o                         
   4   7  12       3990.39       4134.49       530.49 o                         
   5   7  12      11761.45      11602.93       565.84 o                         
   6   7  12       9493.15       9953.03       394.20 o                         
   7   7  12       2086.84       2226.49       148.01 o                         
   8   7  12       1458.19       1411.47       110.79 o                         
  -9   8  12       5661.01       5589.28       286.30 o                         
  -8   8  12          8.15         68.68        92.28 o                         
  -7   8  12         98.39        109.76       117.39 o                         
  -6   8  12       1635.51       1735.09       207.16 o                         
  -5   8  12      52238.54      53982.85      1198.43 o                         
  -4   8  12        808.86        864.52       179.40 o                         
  -3   8  12       2312.80       2983.53       416.87 o                         
  -2   8  12       3982.34       3644.95       479.61 o                         
  -1   8  12       6961.24       6927.11       481.87 o                         
   0   8  12       3579.54       3646.71       523.88 o                         
   1   8  12      16945.88      19550.72      1175.98 o                         
   2   8  12       1357.24       1592.36       367.50 o                         
   3   8  12      23381.89      25894.96      1336.58 o                         
   4   8  12        687.25        994.03       304.91 o                         
   5   8  12       9548.12      10277.69       965.88 o                         
   6   8  12        465.25        431.86       132.67 o                         
   7   8  12        162.27        232.89        64.01 o                         
  -8   9  12          6.88         33.23        44.04 o                         
  -7   9  12       2538.65       2366.74       253.32 o                         
  -6   9  12        816.80        953.98       188.01 o                         
  -5   9  12         36.83         -3.48       257.48 o                         
  -4   9  12        199.90        273.09       105.04 o                         
  -3   9  12      46279.54      51147.54      1668.28 o                         
  -2   9  12       1622.90       1811.92       347.73 o                         
  -1   9  12       1555.48       1698.44       245.58 o                         
   0   9  12          0.11         36.13        99.38 o                         
   1   9  12      21159.13      21659.49       930.31 o                         
   2   9  12        219.26        472.86       163.66 o                         
   3   9  12      33600.61      36067.17      1860.74 o                         
   4   9  12        744.78        842.45       156.57 o                         
   5   9  12       8246.00       9010.87       862.57 o                         
   6   9  12        446.40        496.41       111.99 o                         
   7   9  12         49.17        127.40        58.06 o                         
  -6  10  12        476.99        611.92       126.26 o                         
  -5  10  12      26968.51      28903.60       624.23 o                         
  -4  10  12       1531.80       1697.09       157.28 o                         
  -3  10  12       1264.39       1410.23       280.81 o                         
  -2  10  12       6479.54       7086.60       605.16 o                         
  -1  10  12       1913.91       2215.44       383.64 o                         
   0  10  12      12981.31      13322.68       617.44 o                         
   1  10  12       5691.29       6136.12       485.25 o                         
   2  10  12       1259.48       1253.60       202.79 o                         
   3  10  12      18949.78      20882.29       709.44 o                         
   4  10  12       2385.85       2729.87       258.68 o                         
   5  10  12       6708.37       7089.59       369.99 o                         
   6  10  12          4.53         47.95        50.73 o                         
  -5  11  12       1172.01       1218.61       133.85 o                         
  -4  11  12       1800.89       1644.61       128.42 o                         
  -3  11  12       6982.83       7275.42       436.87 o                         
  -2  11  12       8782.39       9780.55       587.07 o                         
  -1  11  12       1992.15       2415.10       342.77 o                         
   0  11  12        382.68        611.08       199.55 o                         
   1  11  12        491.21        502.06       128.39 o                         
   2  11  12       3376.39       3827.52       380.87 o                         
   3  11  12       3612.38       3874.10       257.38 o                         
   4  11  12        999.32       1078.27       105.18 o                         
   5  11  12       4341.19       4176.56       139.76 o                         
  -4  12  12         11.96         73.64        36.42 o                         
  -3  12  12        591.31        563.78        67.04 o                         
  -2  12  12       2499.83       2670.44       217.42 o                         
  -1  12  12       1738.73       1812.15       205.36 o                         
   0  12  12      15102.44      15420.60       603.44 o                         
   1  12  12       4035.25       3997.70       309.09 o                         
   2  12  12        214.23        286.91        93.99 o                         
   3  12  12       1835.49       1822.40       133.36 o                         
 -11   0  13         13.56         97.53       139.94 o                         
  -9   0  13      13232.57      12897.86       607.13 o                         
  -7   0  13      31700.93      30188.33      1189.03 o                         
  -5   0  13      28114.41      28399.99      1618.07 o                         
  -3   0  13       2672.50       2670.74       521.22 o                         
  -1   0  13     237876.08     240422.08      4366.30 o                         
   1   0  13      14336.37      16338.29       781.05 o                         
   3   0  13      21792.71      22903.80      1001.08 o                         
   5   0  13      16096.67      15831.93      1295.02 o                         
   7   0  13      73764.07      69047.16      1418.52 o                         
   9   0  13      11931.35      11460.75       781.55 o                         
 -11   1  13        463.40        527.38       119.38 o                         
 -10   1  13         70.97         99.64       127.43 o                         
  -9   1  13      12221.32      11941.02       584.66 o                         
  -8   1  13        561.84        592.33       119.26 o                         
  -7   1  13      46427.80      43283.32       842.94 o                         
  -6   1  13       1439.98       1415.20       169.55 o                         
  -5   1  13       8784.39       8194.23       918.33 o                         
  -4   1  13      20214.40      20949.59      1007.27 o                         
  -3   1  13      35778.04      38396.65      2092.29 o                         
  -2   1  13       8484.67       8741.08       620.81 o                         
  -1   1  13       2962.49       3588.57       396.01 o                         
   0   1  13       6864.05       7689.49       512.26 o                         
   1   1  13     152946.50     155172.20      5697.77 o                         
   2   1  13       3280.82       3406.01       269.28 o                         
   3   1  13       7134.16       7534.68       526.04 o                         
   4   1  13       6640.76       6887.05       670.78 o                         
   5   1  13      28361.00      25646.47      1154.19 o                         
   6   1  13       6283.31       6382.74       308.19 o                         
   7   1  13      17510.37      16967.82       585.51 o                         
   8   1  13       3411.43       3538.45       350.34 o                         
   9   1  13      20744.63      21912.68       733.00 o                         
  10   1  13       3624.93       3819.39       376.56 o                         
 -11   2  13          5.50         74.47        78.63 o                         
 -10   2  13      11099.51      12049.10       432.19 o                         
  -9   2  13      15869.59      15608.02       655.30 o                         
  -8   2  13       6022.33       5567.60       398.31 o                         
  -7   2  13      16774.61      15992.85       641.88 o                         
  -6   2  13      17455.34      17135.09       483.74 o                         
  -5   2  13       1331.96       1826.18       484.30 o                         
  -4   2  13      12737.56      13625.80      1238.76 o                         
  -3   2  13       6116.42       5974.70       814.33 o                         
  -2   2  13      10827.96      10702.77      1085.47 o                         
  -1   2  13     128416.02     128303.32      2374.61 o                         
   0   2  13       1723.42       1903.43       277.74 o                         
   1   2  13       1910.88       1825.92       239.28 o                         
   2   2  13      22884.66      23415.58      1404.78 o                         
   3   2  13       4190.75       4219.51       788.06 o                         
   4   2  13      27653.22      25101.27      1314.81 o                         
   5   2  13      11062.67      10332.49       632.52 o                         
   6   2  13        117.28        407.55        94.68 o                         
   7   2  13      32250.14      30977.40       972.29 o                         
   8   2  13       1313.14       1182.63       366.36 o                         
   9   2  13        347.05        377.57       206.17 o                         
  10   2  13        817.52        828.61       197.16 o                         
 -11   3  13       5961.88       6370.37       256.41 o                         
 -10   3  13        878.55        943.09       135.95 o                         
  -9   3  13         20.61         23.87       145.25 o                         
  -8   3  13       1421.74       1496.69       227.01 o                         
  -7   3  13       4264.78       4168.03       344.20 o                         
  -6   3  13         72.15         98.76       101.00 o                         
  -5   3  13      33701.89      34731.43      2093.17 o                         
  -4   3  13      59670.22      53404.47      2597.41 o                         
  -3   3  13      10826.20       9942.65      1133.56 o                         
  -2   3  13      22928.26      21845.93      1733.92 o                         
  -1   3  13        205.19        258.40       269.21 o                         
   0   3  13        920.30        792.60       226.97 o                         
   1   3  13      48226.82      47240.18      3270.41 o                         
   2   3  13      27339.93      27512.35      1504.18 o                         
   3   3  13      20709.67      19225.07      1838.91 o                         
   4   3  13      13447.14      12113.09      1596.95 o                         
   5   3  13       3057.15       2933.22       227.40 o                         
   6   3  13       8124.07       7565.14       393.04 o                         
   7   3  13       6476.98       6179.67       353.93 o                         
   8   3  13       1755.49       1828.95       385.67 o                         
   9   3  13       7618.09       7569.98       597.36 o                         
  10   3  13      16103.75      18228.18       659.73 o                         
 -10   4  13      14571.35      16423.41       555.10 o                         
  -9   4  13       4046.12       4522.33       363.09 o                         
  -8   4  13        218.08        175.54       219.32 o                         
  -7   4  13       1652.05       1530.61       219.89 o                         
  -6   4  13       9482.62       9559.17       521.64 o                         
  -5   4  13       6193.37       6592.77       360.86 o                         
  -4   4  13       3711.56       2958.68       699.13 o                         
  -3   4  13      47682.01      38587.25      2222.42 o                         
  -2   4  13      50809.74      43755.88      2255.58 o                         
  -1   4  13       2986.18       2761.18       572.22 o                         
   0   4  13        133.23        107.88       104.55 o                         
   1   4  13      25097.69      25541.02      1673.99 o                         
   2   4  13      34317.55      34220.79      1386.23 o                         
   3   4  13       1727.30       1941.25       606.40 o                         
   4   4  13      56058.01      54285.20      3723.75 o                         
   5   4  13      38730.95      37336.96      1086.42 o                         
   6   4  13        745.73        582.74       144.52 o                         
   7   4  13        328.81        467.92       183.34 o                         
   8   4  13       6503.30       5892.30       518.85 o                         
   9   4  13       2737.23       2982.14       316.39 o                         
  10   4  13         56.85        206.90        79.96 o                         
 -10   5  13        531.53        517.02        79.39 o                         
  -9   5  13       3775.81       4137.42       317.22 o                         
  -8   5  13        525.41        464.65       147.26 o                         
  -7   5  13       1689.99       1771.57       234.99 o                         
  -6   5  13       3135.26       3260.86       320.93 o                         
  -5   5  13      25308.54      25634.99       618.70 o                         
  -4   5  13      42481.64      44109.47      2322.11 o                         
  -3   5  13      10510.45      10308.84      1090.99 o                         
  -2   5  13        357.16        169.06       179.23 o                         
  -1   5  13      16369.79      15721.10      1333.70 o                         
   0   5  13       1789.86       1841.47       318.68 o                         
   1   5  13       7292.26       7569.56       637.46 o                         
   2   5  13      28279.54      27950.87      1257.22 o                         
   3   5  13      87795.05      82852.79      3461.37 o                         
   4   5  13      16788.29      16588.71      1002.14 o                         
   5   5  13      11668.32      11326.03       521.29 o                         
   6   5  13       2199.43       2322.03       239.62 o                         
   7   5  13         66.86         13.94        60.00 o                         
   8   5  13        716.85        823.81       192.71 o                         
   9   5  13       1397.10       1306.29       169.27 o                         
 -10   6  13       1804.50       1700.76       423.18 o                         
  -9   6  13        645.08        557.27        83.45 o                         
  -8   6  13       8600.31       8713.38       808.82 o                         
  -7   6  13        826.01        586.48       151.90 o                         
  -6   6  13       6045.93       5915.49       427.28 o                         
  -5   6  13       8986.01       9156.78       418.53 o                         
  -4   6  13       8033.04       8177.34       417.68 o                         
  -3   6  13      37615.23      37436.54      1105.48 o                         
  -2   6  13      22581.34      22219.35      1634.71 o                         
  -1   6  13       5084.16       5348.97       805.97 o                         
   0   6  13      30774.97      31612.41      1320.97 o                         
   1   6  13      14785.00      15192.38      1132.00 o                         
   2   6  13       1683.12       2083.75       354.47 o                         
   3   6  13          0.52        152.70        84.54 o                         
   4   6  13       4762.47       4755.67       837.16 o                         
   5   6  13      19499.26      20415.50       696.11 o                         
   6   6  13      17428.37      17557.67       585.67 o                         
   7   6  13       3427.62       3636.97       206.91 o                         
   8   6  13       2382.75       2550.59       239.08 o                         
   9   6  13       5710.40       6103.80       279.46 o                         
  -9   7  13       3235.57       3106.54       476.24 o                         
  -8   7  13        198.45        184.87        59.99 o                         
  -7   7  13       4258.76       4520.04       263.45 o                         
  -6   7  13      22329.59      21609.71       782.16 o                         
  -5   7  13      10784.00      11656.76       468.86 o                         
  -4   7  13       4693.27       4547.07       505.40 o                         
  -3   7  13        151.61        339.46       114.98 o                         
  -2   7  13      10673.55      11340.77       682.82 o                         
  -1   7  13        140.73         43.74        83.06 o                         
   0   7  13      15915.58      17066.80       643.64 o                         
   1   7  13       5344.37       5511.31       333.52 o                         
   2   7  13      14819.58      15196.48       759.83 o                         
   3   7  13      19804.66      21396.24       776.85 o                         
   4   7  13       8241.74       8290.06       400.68 o                         
   5   7  13       2566.75       2584.39       208.76 o                         
   6   7  13       1504.12       1570.36       159.24 o                         
   7   7  13        238.23        297.26        75.06 o                         
   8   7  13      14262.36      14964.92       448.78 o                         
  -8   8  13      31811.86      29149.24      2956.62 o                         
  -7   8  13        691.18        547.02       178.50 o                         
  -6   8  13       2166.46       2110.75       230.32 o                         
  -5   8  13       6083.59       6980.37       344.50 o                         
  -4   8  13        288.62         96.22       420.12 o                         
  -3   8  13       1478.92       1819.82       333.78 o                         
  -2   8  13       9497.59       9813.50       787.21 o                         
  -1   8  13        738.70        775.83       166.25 o                         
   0   8  13      38154.38      38991.76      1472.20 o                         
   1   8  13       4633.54       4576.10       385.26 o                         
   2   8  13       2814.92       3434.73       335.78 o                         
   3   8  13        107.44        100.95        62.60 o                         
   4   8  13        191.46         27.74       113.50 o                         
   5   8  13       1934.16       2339.78       277.09 o                         
   6   8  13      29369.44      31369.53       914.46 o                         
   7   8  13       2067.38       2217.47       141.15 o                         
  -7   9  13          2.38         45.14        79.87 o                         
  -6   9  13      24930.11      27529.80       990.68 o                         
  -5   9  13       1670.72       1663.01       182.13 o                         
  -4   9  13        257.71        313.97       100.85 o                         
  -3   9  13        969.84       1064.05       258.60 o                         
  -2   9  13      30558.12      31897.32      1372.92 o                         
  -1   9  13       1149.69       1447.77       347.84 o                         
   0   9  13      21081.46      22593.12      1385.88 o                         
   1   9  13        196.65        118.39        99.46 o                         
   2   9  13      12637.27      13057.60       634.76 o                         
   3   9  13        394.98        490.75       144.57 o                         
   4   9  13        806.06        468.50       194.91 o                         
   5   9  13         25.60         83.47       125.50 o                         
   6   9  13       4539.81       4812.39       207.07 o                         
   7   9  13          8.19        -27.10        39.82 o                         
  -6  10  13         18.44         17.17        30.45 o                         
  -5  10  13       3365.41       3579.21       209.54 o                         
  -4  10  13         62.55         58.14        68.53 o                         
  -3  10  13      15162.19      17069.15       872.05 o                         
  -2  10  13       6298.07       6796.29       591.40 o                         
  -1  10  13       1906.64       1919.26       333.99 o                         
   0  10  13      22080.35      24073.69      1197.47 o                         
   1  10  13       1314.71       1521.30       217.22 o                         
   2  10  13       5819.51       6436.50       428.93 o                         
   3  10  13         70.55         -4.09        87.12 o                         
   4  10  13        272.25        320.64        82.00 o                         
   5  10  13       3594.55       3860.87       195.53 o                         
   6  10  13      11918.03      10980.58       536.41 o                         
  -5  11  13       7876.40       7244.28       314.07 o                         
  -4  11  13       2308.47       2121.84       141.54 o                         
  -3  11  13         31.81         62.09        56.22 o                         
  -2  11  13       3789.66       4093.93       386.33 o                         
  -1  11  13       3957.50       4451.75       442.47 o                         
   0  11  13       2874.83       3700.22       409.69 o                         
   1  11  13       1258.19       1434.21       268.41 o                         
   2  11  13       3008.59       3171.69       244.14 o                         
   3  11  13      13715.38      14806.10       456.08 o                         
   4  11  13       1702.34       1732.02       154.90 o                         
   5  11  13       1618.86       1528.19        78.21 o                         
  -3  12  13      10645.87       9848.47       370.02 o                         
  -2  12  13       3379.07       3331.60       169.90 o                         
  -1  12  13        517.67        444.32       118.64 o                         
   0  12  13       3586.00       3738.87       291.88 o                         
   1  12  13       3059.74       2714.76       371.05 o                         
   2  12  13         19.83         46.76        29.76 o                         
   3  12  13        155.21        175.23        42.31 o                         
 -10   0  14      13594.68      13971.25       804.31 o                         
  -8   0  14       6091.94       5822.41       454.79 o                         
  -6   0  14      10130.07      10372.33       659.58 o                         
  -4   0  14     114567.16     112724.62      3363.60 o                         
  -2   0  14       8245.88       9458.25       953.66 o                         
   0   0  14       1106.00       1577.10       354.18 o                         
   2   0  14       5182.29       5907.03       503.06 o                         
   4   0  14     173933.27     161688.81      5186.14 o                         
   6   0  14       8107.58       7625.54       593.93 o                         
   8   0  14       2398.43       2262.47       253.01 o                         
  10   0  14      20487.38      19964.94       695.10 o                         
 -11   1  14        179.02        182.10        58.26 o                         
 -10   1  14      11561.05      12512.55       537.78 o                         
  -9   1  14        444.09        588.45       127.42 o                         
  -8   1  14        739.25        806.84       181.05 o                         
  -7   1  14       5577.04       5843.20       313.68 o                         
  -6   1  14      21899.55      21521.52       642.33 o                         
  -5   1  14       2966.18       2727.70       532.28 o                         
  -4   1  14       7404.17       8148.56       704.08 o                         
  -3   1  14       4515.03       4561.84       479.94 o                         
  -2   1  14      91869.68      95938.95      2948.22 o                         
  -1   1  14       3843.05       4528.56       455.54 o                         
   0   1  14       4896.32       5565.10       383.26 o                         
   1   1  14       7655.21       8298.00       477.36 o                         
   2   1  14      78594.18      84010.38      3137.89 o                         
   3   1  14      10764.52      10454.40       493.14 o                         
   4   1  14       9411.70       9764.21       590.54 o                         
   5   1  14       7549.46       7403.56       387.65 o                         
   6   1  14      32494.26      30100.41       672.49 o                         
   7   1  14       6773.07       6343.09       369.68 o                         
   8   1  14       2811.30       2762.49       238.65 o                         
   9   1  14        228.36        209.87        98.11 o                         
  10   1  14       9540.65       9738.89       545.81 o                         
 -11   2  14       2078.91       2229.91       172.56 o                         
 -10   2  14      10741.35      12017.23       526.11 o                         
  -9   2  14      10136.37      10576.39       536.62 o                         
  -8   2  14        551.91        664.81       186.90 o                         
  -7   2  14       7063.52       6945.07       428.66 o                         
  -6   2  14         98.17        347.08       134.01 o                         
  -5   2  14       3461.02       3402.69       663.60 o                         
  -4   2  14      65003.76      64409.14      2782.66 o                         
  -3   2  14        621.87        686.93       321.30 o                         
  -2   2  14       5390.83       4943.81       742.03 o                         
  -1   2  14      25016.84      24146.85      1652.13 o                         
   0   2  14        218.03        341.15       128.84 o                         
   1   2  14      50947.54      54115.82      2525.06 o                         
   2   2  14      12018.99      11852.35      1043.46 o                         
   3   2  14        236.66       -238.91       308.08 o                         
   4   2  14      55170.46      52588.82      1913.58 o                         
   5   2  14       2812.80       2551.62       228.57 o                         
   6   2  14        543.78        540.66       127.95 o                         
   7   2  14       1677.30       1984.06       256.11 o                         
   8   2  14        617.54        616.13       169.29 o                         
   9   2  14      10299.88      10091.43       758.29 o                         
  10   2  14       7319.30       7589.33       453.19 o                         
 -10   3  14          5.76        177.14        82.18 o                         
  -9   3  14         39.43        242.17       129.26 o                         
  -8   3  14      13808.88      13462.64       613.01 o                         
  -7   3  14      37201.03      34966.25       963.00 o                         
  -6   3  14       7203.85       6997.80       410.94 o                         
  -5   3  14      27423.20      25095.67      1825.94 o                         
  -4   3  14        902.41        829.43       367.24 o                         
  -3   3  14       8006.92       7744.25      1034.70 o                         
  -2   3  14      22931.93      20638.07      1726.61 o                         
  -1   3  14      23522.56      20319.02      1646.42 o                         
   0   3  14      30812.47      27811.84      1857.12 o                         
   1   3  14      26054.37      23776.97      1622.66 o                         
   2   3  14      13815.75      14788.76       987.46 o                         
   3   3  14      11620.18      12336.01      1561.14 o                         
   4   3  14       2820.55       3755.32       929.94 o                         
   5   3  14       3644.64       3398.08       251.32 o                         
   6   3  14      11931.93      11539.78       485.18 o                         
   7   3  14      33956.14      31342.99       787.63 o                         
   8   3  14       8732.40       8982.06       725.05 o                         
   9   3  14        241.21        384.95       169.70 o                         
  10   3  14        392.80        447.95       109.80 o                         
 -10   4  14       2316.45       2615.93       182.59 o                         
  -9   4  14       7934.62       8785.91       508.84 o                         
  -8   4  14       7650.82       7648.39       473.99 o                         
  -7   4  14       1506.50       1351.07       160.04 o                         
  -6   4  14      12382.45      12694.58       609.60 o                         
  -5   4  14      24013.51      24425.12       704.92 o                         
  -4   4  14       3832.80       3431.11       726.57 o                         
  -3   4  14        797.42        739.34       309.79 o                         
  -2   4  14      28858.72      24918.04      1737.95 o                         
  -1   4  14      48499.33      41746.68      2186.41 o                         
   0   4  14        265.44        188.76       182.17 o                         
   1   4  14      67356.20      65441.48      2647.06 o                         
   2   4  14      35110.26      35799.80      1407.91 o                         
   3   4  14       1869.73       2534.65       460.46 o                         
   4   4  14       2502.13       2493.13       188.72 o                         
   5   4  14       9421.43       8545.97       382.29 o                         
   6   4  14      11587.94      10359.74       549.35 o                         
   7   4  14        631.45        666.40       163.05 o                         
   8   4  14       5240.66       5395.02       474.03 o                         
   9   4  14      12747.86      13704.44       615.20 o                         
  10   4  14       3650.94       3802.90       217.58 o                         
 -10   5  14       1894.31       2006.83       131.38 o                         
  -9   5  14        154.02         88.32        81.94 o                         
  -8   5  14      12649.81      12654.29       583.26 o                         
  -7   5  14      20240.68      19903.57       754.77 o                         
  -6   5  14       7427.21       7711.03       490.35 o                         
  -5   5  14        383.25        561.32       162.82 o                         
  -4   5  14       6317.08       6756.94       470.16 o                         
  -3   5  14        102.23        393.69       311.76 o                         
  -2   5  14       9750.03       8968.21      1045.08 o                         
  -1   5  14      33874.79      32704.58      1925.24 o                         
   0   5  14      99042.88      98088.98      3275.14 o                         
   1   5  14      21130.51      21590.52      1533.37 o                         
   2   5  14       4604.89       5237.08       545.15 o                         
   3   5  14       1232.37        599.86       391.61 o                         
   4   5  14       1680.96       1681.16       183.31 o                         
   5   5  14       1247.73       1268.80       182.68 o                         
   6   5  14       2792.81       2760.56       260.62 o                         
   7   5  14      15372.43      16106.20       576.28 o                         
   8   5  14      16279.03      16327.17       688.19 o                         
   9   5  14        644.91        739.57       131.23 o                         
  -9   6  14       5518.50       5791.44       252.19 o                         
  -8   6  14      12488.69      13532.48       554.02 o                         
  -7   6  14        813.50        964.37       222.86 o                         
  -6   6  14      23148.89      22027.05       810.52 o                         
  -5   6  14       7046.85       7129.47       386.99 o                         
  -4   6  14       5396.50       5612.03       304.87 o                         
  -3   6  14      23734.66      24337.75       733.95 o                         
  -2   6  14      26519.91      27076.07      1002.32 o                         
  -1   6  14         22.81        207.24       153.65 o                         
   0   6  14        187.13        -67.99        89.34 o                         
   1   6  14       3387.26       3579.33       354.38 o                         
   2   6  14      17687.78      18543.71       660.62 o                         
   3   6  14      27302.09      28342.14      1149.77 o                         
   4   6  14       6262.34       6320.31       471.26 o                         
   5   6  14       5753.54       5680.01       336.10 o                         
   6   6  14      19459.74      19887.21       861.09 o                         
   7   6  14         39.60         87.57        65.22 o                         
   8   6  14       5463.43       5880.86       348.78 o                         
   9   6  14       3436.30       3668.48       198.16 o                         
  -9   7  14       5655.39       6193.00       374.87 o                         
  -8   7  14       5589.57       5980.03       356.63 o                         
  -7   7  14       2791.34       3225.37       232.34 o                         
  -6   7  14        574.00        695.49       126.42 o                         
  -5   7  14      18838.41      19645.16       875.15 o                         
  -4   7  14         80.16        107.72        89.66 o                         
  -3   7  14      11831.44      11751.00       840.80 o                         
  -2   7  14        838.03        940.39       206.30 o                         
  -1   7  14      13036.21      13625.22       581.40 o                         
   0   7  14      22983.30      24123.71       766.93 o                         
   1   7  14      15223.53      15911.29       617.93 o                         
   2   7  14       7628.50       8032.79       428.58 o                         
   3   7  14       2430.81       2418.28       259.67 o                         
   4   7  14       1259.28       1584.98       212.22 o                         
   5   7  14      12364.24      12553.54       447.68 o                         
   6   7  14        219.76        247.77       130.85 o                         
   7   7  14       3075.04       3431.00       158.75 o                         
   8   7  14       4595.92       4728.09       239.00 o                         
  -8   8  14       2868.16       2761.59       261.04 o                         
  -7   8  14       1881.45       2065.91       187.61 o                         
  -6   8  14        409.52        417.77       149.80 o                         
  -5   8  14       6769.05       7143.46       337.57 o                         
  -4   8  14         95.40        -63.31        63.31 o                         
  -3   8  14      40481.91      44064.84      1618.24 o                         
  -2   8  14       1161.24       1226.23       296.65 o                         
  -1   8  14       3803.62       4108.50       379.56 o                         
   0   8  14        987.18        908.39       274.34 o                         
   1   8  14        223.48        312.97       128.93 o                         
   2   8  14       1174.02       1256.95       327.55 o                         
   3   8  14      31734.49      35374.06      1715.37 o                         
   4   8  14       1915.31       2634.20       389.69 o                         
   5   8  14       4267.57       4552.05       385.00 o                         
   6   8  14       4580.86       4597.31       345.65 o                         
   7   8  14        735.82        802.60        80.03 o                         
  -7   9  14         21.08         69.70        52.27 o                         
  -6   9  14        221.89        350.31        88.72 o                         
  -5   9  14      24803.91      26056.04       681.06 o                         
  -4   9  14         86.89        120.90       126.83 o                         
  -3   9  14      10825.73      11390.41       787.40 o                         
  -2   9  14         76.07         18.44        90.67 o                         
  -1   9  14       9595.26       9450.02       775.62 o                         
   0   9  14        900.28        996.61       199.97 o                         
   1   9  14       1854.87       1923.50       259.10 o                         
   2   9  14       1044.51       1282.99       202.67 o                         
   3   9  14      19558.74      21617.23       746.55 o                         
   4   9  14        414.79        505.48       176.53 o                         
   5   9  14      28302.80      29191.47       813.38 o                         
   6   9  14        203.23        222.41        52.89 o                         
  -6  10  14       4226.67       3675.24       151.66 o                         
  -5  10  14       2468.43       2695.92       294.39 o                         
  -4  10  14        720.02        858.84       127.82 o                         
  -3  10  14      21173.07      24015.28      1014.40 o                         
  -2  10  14       1123.47       1531.26       289.95 o                         
  -1  10  14       3151.94       3056.08       418.07 o                         
   0  10  14        141.56        366.36       191.24 o                         
   1  10  14       1942.51       2265.39       253.03 o                         
   2  10  14       6364.95       6955.12       419.93 o                         
   3  10  14      16525.29      19193.07       971.47 o                         
   4  10  14       2747.24       2772.34       186.91 o                         
   5  10  14       3923.00       3695.64       235.92 o                         
  -5  11  14       6850.91       6587.75       284.48 o                         
  -4  11  14        894.32        797.00        93.88 o                         
  -3  11  14       2358.82       2507.67       187.58 o                         
  -2  11  14       1358.50       1589.53       242.29 o                         
  -1  11  14       2567.71       3476.93       388.69 o                         
   0  11  14      14801.41      16770.04       823.35 o                         
   1  11  14       5425.44       6198.30       493.98 o                         
   2  11  14       2078.69       2073.96       271.91 o                         
   3  11  14       1093.40       1104.09       108.37 o                         
   4  11  14        346.12        336.45        68.60 o                         
  -3  12  14       2886.63       2773.70       186.97 o                         
  -2  12  14       5707.86       5507.35       204.69 o                         
  -1  12  14       1129.86       1201.23       108.10 o                         
   0  12  14        207.09        183.40        34.88 o                         
   1  12  14        917.90        890.11        75.86 o                         
   2  12  14       4546.93       4377.22       150.35 o                         
 -11   0  15        310.62        265.19       125.99 o                         
  -9   0  15       4113.31       4237.67       491.93 o                         
  -7   0  15      51023.89      49268.70      1553.74 o                         
  -5   0  15       4120.92       4785.51       765.44 o                         
  -3   0  15        679.63        608.12       286.49 o                         
  -1   0  15       2630.79       2845.94       535.07 o                         
   1   0  15     175383.56     185066.30      2845.10 o                         
   3   0  15       2087.97       2273.08       599.87 o                         
   5   0  15      15936.36      15144.43      1043.94 o                         
   7   0  15      38994.61      36289.36      1052.99 o                         
   9   0  15      16027.31      15805.10       841.62 o                         
 -11   1  15         20.78        277.48        78.10 o                         
 -10   1  15       2446.34       2668.52       251.74 o                         
  -9   1  15      11699.37      11932.42       456.98 o                         
  -8   1  15        912.34        988.38       182.07 o                         
  -7   1  15       6760.51       6411.73       333.67 o                         
  -6   1  15       2531.25       2470.76       192.81 o                         
  -5   1  15      35635.52      34885.29      1997.50 o                         
  -4   1  15       1733.93       2106.27       339.53 o                         
  -3   1  15        265.97        502.55       217.26 o                         
  -2   1  15       8303.66       9101.84       684.16 o                         
  -1   1  15      68249.34      68611.96      4242.03 o                         
   0   1  15      17352.08      20534.95      1059.11 o                         
   1   1  15       5300.37       5501.58       405.73 o                         
   2   1  15      24832.98      27761.16       984.38 o                         
   3   1  15      22317.35      21584.92      1235.54 o                         
   4   1  15      20927.99      17384.00      1752.83 o                         
   5   1  15       8332.10       8079.60       378.95 o                         
   6   1  15        977.45       1092.73       159.55 o                         
   7   1  15      30256.53      29347.14       775.69 o                         
   8   1  15        107.34        117.71       119.20 o                         
   9   1  15      13392.34      13262.79       822.76 o                         
  10   1  15         12.53         36.71        66.98 o                         
 -10   2  15       1909.65       2035.90       252.87 o                         
  -9   2  15       1986.52       2117.14       247.87 o                         
  -8   2  15        810.12        948.69       188.94 o                         
  -7   2  15      38817.93      37835.60       981.97 o                         
  -6   2  15        599.56        482.19        97.01 o                         
  -5   2  15       4155.07       4460.83       767.93 o                         
  -4   2  15      24155.03      24149.65      1747.29 o                         
  -3   2  15       4510.85       3998.13       733.57 o                         
  -2   2  15      48244.64      47722.61      2450.25 o                         
  -1   2  15       9617.78       9379.91      1074.59 o                         
   0   2  15       6109.37       7209.58      1057.47 o                         
   1   2  15      52195.61      53861.43      3289.89 o                         
   2   2  15       6416.96       7373.37       855.22 o                         
   3   2  15        503.87        313.53       310.95 o                         
   4   2  15       4918.05       4971.22       979.41 o                         
   5   2  15        302.73        456.48       114.82 o                         
   6   2  15      17258.73      15863.59       584.02 o                         
   7   2  15       7717.12       7545.92       495.09 o                         
   8   2  15       1297.41       1438.16       253.51 o                         
   9   2  15      12978.80      12779.17       777.12 o                         
  10   2  15       5598.89       5834.76       344.42 o                         
 -10   3  15      17413.64      19069.37       738.47 o                         
  -9   3  15       5645.30       6186.76       406.26 o                         
  -8   3  15       6904.90       7069.53       445.59 o                         
  -7   3  15       4380.46       4341.66       342.14 o                         
  -6   3  15       9822.75      10121.13       410.41 o                         
  -5   3  15       5722.55       5692.38       287.97 o                         
  -4   3  15      19019.11      17346.91      1580.31 o                         
  -3   3  15      20749.41      19209.71      1648.06 o                         
  -2   3  15      12009.41      10701.80      1282.97 o                         
  -1   3  15       9320.50       8478.99      1059.90 o                         
   0   3  15       4778.52       3673.45       669.26 o                         
   1   3  15        844.87        999.83       472.21 o                         
   2   3  15       7169.04       6424.69       851.07 o                         
   3   3  15      14813.17      15548.88      1762.52 o                         
   4   3  15      51043.69      49912.91      1331.52 o                         
   5   3  15      12039.95      11279.68       454.47 o                         
   6   3  15          6.24         38.92        83.47 o                         
   7   3  15       4744.14       4206.99       347.87 o                         
   8   3  15          3.05        228.81       191.88 o                         
   9   3  15       1160.47       1384.17       247.93 o                         
  10   3  15        129.63        246.43        78.38 o                         
 -10   4  15         50.47         14.94        66.48 o                         
  -9   4  15       5285.23       6146.09       385.06 o                         
  -8   4  15       4821.18       4809.40       376.07 o                         
  -7   4  15        414.68        586.23       107.79 o                         
  -6   4  15        377.69        420.83       224.85 o                         
  -5   4  15      31016.17      32927.55       734.30 o                         
  -4   4  15      39012.21      37430.38      2136.63 o                         
  -3   4  15         62.85       -257.81       257.81 o                         
  -2   4  15      31495.45      25851.27      1807.82 o                         
  -1   4  15      17337.69      14973.33      1326.09 o                         
   0   4  15         60.22        380.57       230.48 o                         
   1   4  15       1058.59       1159.21       353.95 o                         
   2   4  15      16732.14      16745.04      1352.84 o                         
   3   4  15      33527.28      32682.28      2653.20 o                         
   4   4  15       8007.93       7843.69       346.13 o                         
   5   4  15       2058.40       2132.81       250.38 o                         
   6   4  15      25318.87      23131.51       789.54 o                         
   7   4  15       6652.83       6179.49       394.36 o                         
   8   4  15         83.47        180.70       145.32 o                         
   9   4  15       3218.39       3339.49       286.24 o                         
 -10   5  15       5666.35       5415.05       227.91 o                         
  -9   5  15       4821.54       4899.23       314.57 o                         
  -8   5  15         59.67         54.75       108.45 o                         
  -7   5  15        116.62        122.85        64.52 o                         
  -6   5  15       4362.89       4106.27       356.29 o                         
  -5   5  15       7714.42       8278.20       396.06 o                         
  -4   5  15       8240.24       8746.67       371.65 o                         
  -3   5  15      64849.64      65288.37      5089.96 o                         
  -2   5  15      25129.35      24160.43      1724.41 o                         
  -1   5  15       2566.47       2943.20       600.98 o                         
   0   5  15         43.91        552.25       309.34 o                         
   1   5  15       5315.58       5572.05       791.45 o                         
   2   5  15        920.57        936.99       401.55 o                         
   3   5  15       1921.43        955.13       731.61 o                         
   4   5  15      35038.06      34519.00      1498.72 o                         
   5   5  15      32381.65      30470.76       830.84 o                         
   6   5  15       4512.91       4306.76       309.88 o                         
   7   5  15       4630.56       4434.31       298.62 o                         
   8   5  15         13.83        157.28       104.04 o                         
   9   5  15       4438.97       5029.88       283.22 o                         
  -9   6  15       6439.08       6491.31       266.51 o                         
  -8   6  15         63.80        173.77        64.94 o                         
  -7   6  15       1453.73       1609.85       178.72 o                         
  -6   6  15       8476.56       8615.40       506.23 o                         
  -5   6  15      24376.50      24566.15       957.89 o                         
  -4   6  15       4500.81       4723.47       286.67 o                         
  -3   6  15        172.53        202.13       120.64 o                         
  -2   6  15         14.55        197.33       127.63 o                         
  -1   6  15      11862.74      12575.82       683.79 o                         
   0   6  15      22062.53      23093.16       718.39 o                         
   1   6  15       4247.91       4503.74       316.90 o                         
   2   6  15      14688.44      15817.14       572.07 o                         
   3   6  15      32291.44      33270.32      2361.34 o                         
   4   6  15         17.41        186.41        75.29 o                         
   5   6  15       7968.75       8088.05       574.25 o                         
   6   6  15       2678.69       2694.75       225.22 o                         
   7   6  15         17.23         36.00        46.51 o                         
   8   6  15       8877.67       9344.21       413.56 o                         
  -9   7  15        194.35        218.73        80.35 o                         
  -8   7  15      16684.19      18311.00       503.73 o                         
  -7   7  15         33.53         -9.75        81.74 o                         
  -6   7  15       2089.01       2368.27       260.31 o                         
  -5   7  15       3623.13       3971.39       330.27 o                         
  -4   7  15       1693.56       1986.80       353.41 o                         
  -3   7  15      18158.66      18075.60      1037.40 o                         
  -2   7  15      16095.18      15833.08       991.36 o                         
  -1   7  15       6667.85       6896.60       527.96 o                         
   0   7  15      13323.78      14099.56       589.11 o                         
   1   7  15       5273.94       5444.36       681.07 o                         
   2   7  15      14975.77      15330.78       941.64 o                         
   3   7  15          8.29        -70.79        84.57 o                         
   4   7  15       3687.16       3850.67       250.84 o                         
   5   7  15       8463.98       8442.29       359.86 o                         
   6   7  15      13949.97      14632.17       442.49 o                         
   7   7  15       1885.46       2002.43       144.12 o                         
   8   7  15         32.42         88.82        49.93 o                         
  -8   8  15       1121.83       1112.75       153.64 o                         
  -7   8  15        216.95         98.44        77.62 o                         
  -6   8  15      20589.84      21906.04       658.41 o                         
  -5   8  15        897.35       1241.09       143.27 o                         
  -4   8  15        856.34        881.43       157.98 o                         
  -3   8  15       2645.69       3017.73       440.78 o                         
  -2   8  15      10100.19       9950.51       800.14 o                         
  -1   8  15        534.51        739.96       238.10 o                         
   0   8  15      30524.49      31621.01      1298.04 o                         
   1   8  15       2180.66       2145.20       271.43 o                         
   2   8  15       9785.69      10406.28       559.15 o                         
   3   8  15       9483.67       9745.56       532.50 o                         
   4   8  15        108.46         99.70        78.25 o                         
   5   8  15       1211.06       1329.15       205.63 o                         
   6   8  15         49.44         53.97        58.44 o                         
   7   8  15        347.63        387.98        79.24 o                         
  -7   9  15          5.94         88.80        44.14 o                         
  -6   9  15       1888.77       2122.56       239.36 o                         
  -5   9  15         91.09         80.41        58.44 o                         
  -4   9  15       2640.59       2715.11       267.30 o                         
  -3   9  15       1065.36       1167.03       273.59 o                         
  -2   9  15       3255.58       3915.20       479.88 o                         
  -1   9  15        935.11        965.42       249.32 o                         
   0   9  15      31091.41      30238.04      1337.27 o                         
   1   9  15        354.17        446.89       152.78 o                         
   2   9  15      28846.53      30324.11      1468.73 o                         
   3   9  15         84.10         -5.27        64.63 o                         
   4   9  15         11.87        150.74        69.16 o                         
   5   9  15        135.78        355.06        99.02 o                         
   6   9  15      13938.15      15093.12       312.65 o                         
  -6  10  15      12802.64      11175.56       374.84 o                         
  -5  10  15       1403.35       1690.69       226.43 o                         
  -4  10  15        123.50        119.11        60.04 o                         
  -3  10  15        153.87        389.40       163.92 o                         
  -2  10  15       5296.55       5486.90       515.61 o                         
  -1  10  15       7151.69       7651.19       634.69 o                         
   0  10  15      17070.27      17614.63       935.31 o                         
   1  10  15       2395.68       2148.40       345.11 o                         
   2  10  15       4452.08       5203.05       348.44 o                         
   3  10  15       6201.74       6687.33       382.79 o                         
   4  10  15        171.84        229.40        80.25 o                         
   5  10  15       5719.56       5895.06       277.04 o                         
  -4  11  15        655.05        575.26       159.88 o                         
  -3  11  15      12629.62      13485.52       402.17 o                         
  -2  11  15       6239.79       6821.17       332.03 o                         
  -1  11  15       2380.97       2645.70       333.66 o                         
   0  11  15       3830.21       4394.14       409.95 o                         
   1  11  15       1162.82       1300.00       230.39 o                         
   2  11  15       1946.53       1988.62       147.48 o                         
   3  11  15        807.87        873.12        87.14 o                         
   4  11  15       1458.05       1518.45       123.95 o                         
  -2  12  15         45.08         68.56        52.40 o                         
  -1  12  15       2758.72       2978.10       155.16 o                         
   0  12  15       2159.04       1933.20       131.69 o                         
   1  12  15        132.19        192.87        35.06 o                         
 -10   0  16      14785.58      16125.25       805.80 o                         
  -8   0  16       2189.33       1938.91       335.38 o                         
  -6   0  16        554.14       1002.19       218.96 o                         
  -4   0  16       5675.86       6658.40       892.11 o                         
  -2   0  16     116218.16     115903.30      3555.71 o                         
   0   0  16       4090.46       4478.78       657.53 o                         
   2   0  16      51131.00      55653.15      1653.70 o                         
   4   0  16      31031.00      27488.87      2147.64 o                         
   6   0  16      33217.67      29750.11      1467.73 o                         
   8   0  16          3.74        -87.30        87.30 o                         
 -10   1  16       8705.61       8833.79       433.51 o                         
  -9   1  16       1400.83       1294.87       207.26 o                         
  -8   1  16       5122.41       4960.66       375.27 o                         
  -7   1  16         89.08        195.39       102.99 o                         
  -6   1  16       2631.12       2836.15       247.53 o                         
  -5   1  16       5616.92       5402.99       433.36 o                         
  -4   1  16      71101.84      68754.00      2018.58 o                         
  -3   1  16       7081.14       6763.32       609.99 o                         
  -2   1  16         81.91        197.63       117.39 o                         
  -1   1  16      14781.34      14258.65       867.22 o                         
   0   1  16       6588.11       7354.31       484.14 o                         
   1   1  16      18306.11      20694.50       809.35 o                         
   2   1  16       4272.16       4839.42       431.88 o                         
   3   1  16       1912.81       1562.32       357.22 o                         
   4   1  16      50628.00      44479.34      2801.96 o                         
   5   1  16         24.48        199.76        93.97 o                         
   6   1  16      12357.45      11846.67       503.66 o                         
   7   1  16        607.79        478.67       108.35 o                         
   8   1  16       1064.36       1091.60       125.70 o                         
   9   1  16       3618.86       3183.46       391.56 o                         
 -10   2  16       6789.16       7927.97       719.89 o                         
  -9   2  16        721.86        836.74       140.74 o                         
  -8   2  16       1238.64       1079.31       273.51 o                         
  -7   2  16      20806.06      20472.58       724.55 o                         
  -6   2  16      12262.45      11814.88       423.20 o                         
  -5   2  16      19776.42      20029.69       522.65 o                         
  -4   2  16        201.82        591.40       323.37 o                         
  -3   2  16       5547.28       4686.05       825.34 o                         
  -2   2  16      44573.30      42616.84      2414.16 o                         
  -1   2  16      13384.77      12954.32      1319.00 o                         
   0   2  16       8643.55       8958.94      1070.85 o                         
   1   2  16       1191.63       1479.09       276.78 o                         
   2   2  16       3444.17       3551.51       485.11 o                         
   3   2  16      20781.84      19267.18      1841.00 o                         
   4   2  16      14190.68      14419.94       464.95 o                         
   5   2  16       5570.46       5507.43       320.52 o                         
   6   2  16      16768.35      14840.56       572.62 o                         
   7   2  16      12160.13      11137.22       604.64 o                         
   8   2  16       1221.56       1071.49       180.44 o                         
   9   2  16        668.64        848.06       214.43 o                         
 -10   3  16       3938.97       4325.22       243.29 o                         
  -9   3  16      13445.55      14814.46       594.22 o                         
  -8   3  16        547.67        519.85       141.04 o                         
  -7   3  16      11454.78      11516.37       558.01 o                         
  -6   3  16       5443.96       5692.04       289.30 o                         
  -5   3  16       5921.93       6133.47       305.54 o                         
  -4   3  16      11815.81      11667.72      1301.71 o                         
  -3   3  16       5678.34       5278.27       894.39 o                         
  -2   3  16       9465.68       9071.43      1170.92 o                         
  -1   3  16      23006.05      19915.56      1672.13 o                         
   0   3  16       8069.49       6522.17       966.11 o                         
   1   3  16      68304.54      59139.62      2708.89 o                         
   2   3  16      17117.88      15762.73      1372.03 o                         
   3   3  16        785.50        960.75       539.80 o                         
   4   3  16       9925.35       9889.29       392.99 o                         
   5   3  16        624.18        782.83       137.38 o                         
   6   3  16       1448.92       1552.72       227.83 o                         
   7   3  16        427.91        346.44       111.00 o                         
   8   3  16       3998.75       4390.28       475.19 o                         
   9   3  16      16304.68      17283.53       717.40 o                         
 -10   4  16        648.27        648.64        90.40 o                         
  -9   4  16          0.85        -62.64       218.46 o                         
  -8   4  16      10945.64      11757.33       553.90 o                         
  -7   4  16      22347.17      22513.04       634.88 o                         
  -6   4  16       3546.71       4061.03       272.15 o                         
  -5   4  16      13186.39      13456.23       474.63 o                         
  -4   4  16       1403.13       1712.24       164.79 o                         
  -3   4  16        807.28        663.04       364.44 o                         
  -2   4  16       4046.80       3622.40       689.87 o                         
  -1   4  16       8727.33       7170.09       962.86 o                         
   0   4  16      52242.87      46097.27      2339.94 o                         
   1   4  16      17078.23      16323.61      1374.79 o                         
   2   4  16        673.12        587.90       251.11 o                         
   3   4  16      26071.50      26521.72       683.74 o                         
   4   4  16       4547.30       4509.44       270.75 o                         
   5   4  16       2338.82       2033.65       194.01 o                         
   6   4  16       8964.24       7980.97       459.89 o                         
   7   4  16      23891.91      21819.71       805.24 o                         
   8   4  16       4578.98       4697.57       407.00 o                         
   9   4  16       1496.20       1788.92       202.75 o                         
 -10   5  16        155.30         75.38        60.43 o                         
  -9   5  16       2549.40       2906.50       180.87 o                         
  -8   5  16       8951.30       9695.65       647.06 o                         
  -7   5  16       1368.90       1544.93       168.87 o                         
  -6   5  16      23226.65      22577.04       815.36 o                         
  -5   5  16      10086.73      10469.03       444.90 o                         
  -4   5  16         28.56        203.79       156.67 o                         
  -3   5  16        189.17          7.97        81.36 o                         
  -2   5  16      17972.72      17898.00      1129.27 o                         
  -1   5  16       1858.33       2140.64       516.04 o                         
   0   5  16         64.01         -4.88       118.19 o                         
   1   5  16      19215.39      18925.55      1480.07 o                         
   2   5  16      48796.43      54590.93      2445.76 o                         
   3   5  16       4891.07       5559.96       462.15 o                         
   4   5  16       4687.20       4869.68       328.55 o                         
   5   5  16        990.15        984.85       152.02 o                         
   6   5  16      11896.68      11740.17       496.09 o                         
   7   5  16        868.68        834.39       138.40 o                         
   8   5  16      12731.53      13444.25       561.36 o                         
   9   5  16       8657.31       9432.10       351.82 o                         
  -9   6  16       2466.20       2207.93       222.50 o                         
  -8   6  16      11130.19      11871.92       375.99 o                         
  -7   6  16       2356.26       2466.71       212.89 o                         
  -6   6  16        938.92        890.81       158.59 o                         
  -5   6  16        137.65        201.22        73.98 o                         
  -4   6  16       3325.83       3422.54       232.17 o                         
  -3   6  16       2879.45       3225.08       301.37 o                         
  -2   6  16       2550.26       2694.19       335.18 o                         
  -1   6  16       9717.35       9720.45       620.00 o                         
   0   6  16      59394.98      60586.88      3230.45 o                         
   1   6  16       1255.40       1337.02       173.35 o                         
   2   6  16      10699.58      10710.73       700.81 o                         
   3   6  16         36.29        337.81       127.43 o                         
   4   6  16         10.28         89.38        62.34 o                         
   5   6  16      14335.96      14313.98       516.26 o                         
   6   6  16        188.50        208.85        83.92 o                         
   7   6  16       2237.62       2341.51       177.18 o                         
   8   6  16       8848.64       9224.74       382.97 o                         
  -8   7  16       6581.76       7285.02       305.11 o                         
  -7   7  16          1.48        -18.65        36.29 o                         
  -6   7  16      11809.77      13707.03      1614.92 o                         
  -5   7  16       6490.41       6932.04       695.09 o                         
  -4   7  16       1610.82       1544.28       222.00 o                         
  -3   7  16      13703.78      13357.83       914.32 o                         
  -2   7  16       9475.58       9792.03       805.42 o                         
  -1   7  16       3597.60       3583.07       489.33 o                         
   0   7  16        763.71        919.08       189.82 o                         
   1   7  16       1578.45       1674.61       240.06 o                         
   2   7  16       5948.07       6165.62       418.30 o                         
   3   7  16      19412.16      20266.55       737.00 o                         
   4   7  16       3625.26       3651.38       242.94 o                         
   5   7  16        706.29        869.52       123.61 o                         
   6   7  16       5196.39       5434.01       207.89 o                         
   7   7  16       3469.72       3685.50       182.52 o                         
  -8   8  16        494.93        507.54        98.52 o                         
  -7   8  16        205.42         24.07        66.15 o                         
  -6   8  16        904.62        987.64       146.53 o                         
  -5   8  16      16412.33      17823.87       526.75 o                         
  -4   8  16       2048.30       2134.43       252.13 o                         
  -3   8  16      22180.51      23275.15      1173.76 o                         
  -2   8  16       2279.37       2252.56       389.29 o                         
  -1   8  16       5924.26       5656.51       618.72 o                         
   0   8  16       6245.70       6531.99       462.27 o                         
   1   8  16       1492.57       1542.48       232.25 o                         
   2   8  16        150.93        450.07       141.41 o                         
   3   8  16       2186.78       2111.18       240.86 o                         
   4   8  16       1232.76       1156.17       199.42 o                         
   5   8  16      26075.03      27598.13       867.83 o                         
   6   8  16        290.65        282.83       123.88 o                         
  -6   9  16        145.84        233.00        82.22 o                         
  -5   9  16       1909.25       2381.83       213.70 o                         
  -4   9  16        227.55        449.12       116.52 o                         
  -3   9  16      26952.43      29484.33      1222.98 o                         
  -2   9  16          5.02        260.55       184.30 o                         
  -1   9  16      18443.22      19827.88      1080.87 o                         
   0   9  16       1314.84       1618.85       322.91 o                         
   1   9  16       2614.92       2647.61       289.74 o                         
   2   9  16        323.65        249.10       112.12 o                         
   3   9  16      25944.54      28872.05       795.29 o                         
   4   9  16        834.67        791.59       149.41 o                         
   5   9  16       1035.52       1223.32       158.25 o                         
   6   9  16         79.04         61.50        30.35 o                         
  -5  10  16       8706.67      10172.39       508.57 o                         
  -4  10  16       1848.99       2142.47       181.21 o                         
  -3  10  16      10926.39      11914.98       480.79 o                         
  -2  10  16       2858.10       3050.70       379.21 o                         
  -1  10  16       4916.30       5423.43       533.39 o                         
   0  10  16       6545.31       6926.05       580.70 o                         
   1  10  16        205.89        272.14       153.17 o                         
   2  10  16       3836.08       4078.22       407.77 o                         
   3  10  16       2119.56       1948.27       156.85 o                         
   4  10  16        141.88        219.99        77.37 o                         
   5  10  16      14626.69      14767.88       464.08 o                         
  -4  11  16       1968.64       1984.04       191.22 o                         
  -3  11  16       5835.92       6446.35       266.14 o                         
  -2  11  16       2903.82       3318.63       227.42 o                         
  -1  11  16        301.79        308.82       137.25 o                         
   0  11  16        575.20        532.49        65.66 o                         
   1  11  16       1780.76       1815.63       129.16 o                         
   2  11  16       5202.47       5566.89       319.62 o                         
   3  11  16       4847.07       5008.00       239.34 o                         
   4  11  16       1466.90       1474.99       110.30 o                         
  -1  12  16       4464.18       4185.87       237.71 o                         
   0  12  16       9748.30       9135.56       355.14 o                         
  -9   0  17       6051.25       6498.82       565.31 o                         
  -7   0  17       6825.90       6630.21       409.15 o                         
  -5   0  17      50105.49      48335.16      2452.00 o                         
  -3   0  17       2772.52       3495.42       659.99 o                         
  -1   0  17      33606.24      34546.06      1965.32 o                         
   1   0  17      14035.34      16352.73       919.27 o                         
   3   0  17      28041.37      26341.26      1985.68 o                         
   5   0  17         70.86        431.35       199.90 o                         
   7   0  17      14335.95      12856.78       861.75 o                         
   9   0  17      19750.35      20703.77       815.45 o                         
 -10   1  17          9.63        -10.21        44.37 o                         
  -9   1  17       3459.62       3714.81       305.57 o                         
  -8   1  17       1090.99       1224.53       152.17 o                         
  -7   1  17      45621.82      45424.39      1250.67 o                         
  -6   1  17       1746.33       1823.67       222.29 o                         
  -5   1  17        526.77        588.21       148.50 o                         
  -4   1  17      12334.95      12384.27       874.03 o                         
  -3   1  17        431.64        298.64       530.70 o                         
  -2   1  17      12362.96      13090.13       888.63 o                         
  -1   1  17       1768.75       1869.89       333.45 o                         
   0   1  17       1372.72       1850.44       254.33 o                         
   1   1  17      53865.15      56372.62      1695.60 o                         
   2   1  17        218.33        175.04       175.58 o                         
   3   1  17       7609.46       6747.05      1033.06 o                         
   4   1  17       1372.26       1348.74       165.24 o                         
   5   1  17       1543.06       1243.56       259.10 o                         
   6   1  17       8298.31       7700.86       411.50 o                         
   7   1  17      11827.90      11119.50       473.89 o                         
   8   1  17       2681.24       2627.89       184.88 o                         
   9   1  17       5891.48       5660.84       479.07 o                         
 -10   2  17      13193.82      14236.01       827.52 o                         
  -9   2  17       9765.21      10636.95       503.29 o                         
  -8   2  17       6530.10       6695.76       423.22 o                         
  -7   2  17       4243.49       4519.97       350.92 o                         
  -6   2  17      10106.19       9800.80       507.83 o                         
  -5   2  17      20396.13      20540.12       545.43 o                         
  -4   2  17      10471.87       9797.05      1200.00 o                         
  -3   2  17       2926.58       3187.06       666.26 o                         
  -2   2  17       3288.16       3227.69       716.33 o                         
  -1   2  17      14633.82      13926.42      1398.74 o                         
   0   2  17      13374.03      12103.16      1277.51 o                         
   1   2  17      14698.86      13712.48      1297.94 o                         
   2   2  17      10689.37      11575.15       865.05 o                         
   3   2  17      12520.05      10966.44      1430.30 o                         
   4   2  17      23578.20      23594.83       697.73 o                         
   5   2  17       1651.86       1537.58       193.35 o                         
   6   2  17        963.29        898.79       186.18 o                         
   7   2  17       3071.74       2754.49       304.93 o                         
   8   2  17        838.56        750.61       168.85 o                         
   9   2  17       7163.36       7379.53       487.53 o                         
 -10   3  17        545.75        625.10        88.46 o                         
  -9   3  17        513.87        657.54       124.43 o                         
  -8   3  17       2976.48       3172.70       301.41 o                         
  -7   3  17       5014.95       5364.85       384.64 o                         
  -6   3  17        456.87        576.26       111.06 o                         
  -5   3  17      14337.25      14427.41       572.67 o                         
  -4   3  17      28314.88      29122.32      1664.66 o                         
  -3   3  17       1012.03       1262.41       476.21 o                         
  -2   3  17      42969.56      38429.71      2446.67 o                         
  -1   3  17       7066.85       5581.37       876.60 o                         
   0   3  17       1277.50        925.21       366.98 o                         
   1   3  17      20638.34      17107.29      1469.35 o                         
   2   3  17       6070.29       6301.82       879.64 o                         
   3   3  17        128.81        266.10        98.60 o                         
   4   3  17        813.24        826.92       118.83 o                         
   5   3  17       1568.66       1730.47       192.06 o                         
   6   3  17      23022.89      20314.35       822.52 o                         
   7   3  17       6289.59       6157.30       586.34 o                         
   8   3  17       2127.01       2169.90       308.44 o                         
   9   3  17       1933.05       1875.57       230.13 o                         
 -10   4  17      12643.87      13839.50      1038.12 o                         
  -9   4  17       1922.95       2108.73       174.41 o                         
  -8   4  17        724.94        548.76       151.19 o                         
  -7   4  17         32.07         69.38        80.59 o                         
  -6   4  17       2490.68       2714.00       235.00 o                         
  -5   4  17        485.31        565.32       103.52 o                         
  -4   4  17       4941.04       5079.52       510.03 o                         
  -3   4  17      35608.37      36879.94       834.09 o                         
  -2   4  17      22722.28      17215.69      1497.63 o                         
  -1   4  17        271.02         99.15       234.20 o                         
   0   4  17      13010.78      12420.37      1207.58 o                         
   1   4  17        402.20        528.53       249.46 o                         
   2   4  17       9329.63       9988.07       479.05 o                         
   3   4  17       8847.07       9249.57       428.38 o                         
   4   4  17      42903.93      41038.93       829.36 o                         
   5   4  17      18767.95      17391.99       552.59 o                         
   6   4  17        930.12        824.48       150.31 o                         
   7   4  17       2000.84       2068.92       294.84 o                         
   8   4  17        323.91        283.14       133.03 o                         
   9   4  17         36.18         31.64        56.65 o                         
  -9   5  17       7997.00       8448.47       280.62 o                         
  -8   5  17       2478.82       2794.95       206.00 o                         
  -7   5  17        111.11        184.68        90.68 o                         
  -6   5  17        654.75        731.80       120.90 o                         
  -5   5  17      13464.50      13187.80       456.98 o                         
  -4   5  17       7719.92       7942.90       358.99 o                         
  -3   5  17       2632.40       2648.07       224.83 o                         
  -2   5  17      11014.32      11954.75      1117.15 o                         
  -1   5  17      33423.29      34423.82      2763.50 o                         
   0   5  17       1575.34       1720.36       237.27 o                         
   1   5  17       1646.14       1698.32       196.97 o                         
   2   5  17       5128.07       5163.95       772.01 o                         
   3   5  17      38776.90      40683.35      1092.99 o                         
   4   5  17        196.75        149.00        75.74 o                         
   5   5  17      15735.68      15345.56       574.10 o                         
   6   5  17      12979.88      13194.32       509.17 o                         
   7   5  17        482.54        454.16        96.87 o                         
   8   5  17        813.92        936.96       157.69 o                         
   9   5  17        384.16        443.57        75.42 o                         
  -9   6  17        417.35        395.74        74.94 o                         
  -8   6  17       1753.47       1697.08       190.84 o                         
  -7   6  17        126.32        168.85        73.20 o                         
  -6   6  17         36.50        129.50        74.68 o                         
  -5   6  17       4107.01       4398.03       264.76 o                         
  -4   6  17       6870.62       7136.84       332.63 o                         
  -3   6  17      42942.68      40926.30      1089.31 o                         
  -2   6  17       2926.90       3404.29       308.48 o                         
  -1   6  17       4344.47       3958.95       395.64 o                         
   0   6  17       1931.25       1951.77       391.31 o                         
   1   6  17        297.70        166.00        95.12 o                         
   2   6  17      12663.84      13241.47       783.42 o                         
   3   6  17       1881.49       2041.58       200.93 o                         
   4   6  17       2889.34       2879.05       239.70 o                         
   5   6  17      11302.31      11237.74       448.54 o                         
   6   6  17       2656.99       2790.30       215.56 o                         
   7   6  17       4360.86       4747.03       239.29 o                         
   8   6  17       1087.73       1187.77       130.67 o                         
  -8   7  17       2368.02       2346.77       204.92 o                         
  -7   7  17       2958.04       3434.67       359.08 o                         
  -6   7  17      12414.31      14446.55      1816.94 o                         
  -5   7  17       9950.05      10218.83       524.52 o                         
  -4   7  17        290.03        393.07       132.11 o                         
  -3   7  17        253.76        475.09       136.72 o                         
  -2   7  17        467.03        610.94       207.18 o                         
  -1   7  17       6829.37       7398.60       692.11 o                         
   0   7  17      26979.41      25456.17      1229.70 o                         
   1   7  17       1718.44       1971.96       246.23 o                         
   2   7  17       2302.76       2277.29       204.03 o                         
   3   7  17       9726.45      10035.90       395.85 o                         
   4   7  17        805.41        803.66       127.51 o                         
   5   7  17       2885.80       3198.05       209.88 o                         
   6   7  17        745.69        860.81       106.67 o                         
   7   7  17         32.32         93.61        57.09 o                         
  -7   8  17       1146.03       1128.18       158.28 o                         
  -6   8  17       8383.82       8650.59       372.98 o                         
  -5   8  17       1777.78       2110.31       229.38 o                         
  -4   8  17       1057.23       1336.92       218.56 o                         
  -3   8  17       5768.09       6057.76       428.33 o                         
  -2   8  17       5073.21       5279.97       577.42 o                         
  -1   8  17        418.67        502.52       219.92 o                         
   0   8  17      11332.60      10798.57       812.52 o                         
   1   8  17        295.85         41.91        70.51 o                         
   2   8  17      23042.64      24829.62      1280.35 o                         
   3   8  17         17.11         42.35        47.43 o                         
   4   8  17        489.20        614.48       149.28 o                         
   5   8  17       2085.83       2438.90       255.63 o                         
   6   8  17       7339.16       7836.16       379.63 o                         
  -6   9  17      17877.27      19909.65       708.62 o                         
  -5   9  17         31.56         17.16        32.41 o                         
  -4   9  17       5319.26       5675.99       424.65 o                         
  -3   9  17        123.32        171.19       105.28 o                         
  -2   9  17       5253.78       5404.33       556.55 o                         
  -1   9  17        165.77         41.31       123.49 o                         
   0   9  17      27600.05      28531.53      1246.15 o                         
   1   9  17        139.18        464.31       190.01 o                         
   2   9  17       5612.13       5780.63       539.32 o                         
   3   9  17          2.64         23.86       193.37 o                         
   4   9  17       4023.59       4164.73       306.12 o                         
   5   9  17        914.19       1090.33       143.00 o                         
   6   9  17         27.92          7.92        41.36 o                         
  -5  10  17       3092.69       3461.24       281.79 o                         
  -4  10  17       2880.95       3322.32       220.02 o                         
  -3  10  17       4915.46       5303.14       313.63 o                         
  -2  10  17       2151.52       2513.10       230.71 o                         
  -1  10  17       1605.35       1809.99       210.22 o                         
   0  10  17       4757.03       5140.00       332.13 o                         
   1  10  17        785.86        766.95       140.88 o                         
   2  10  17      14520.46      14752.25       574.61 o                         
   3  10  17        179.86        192.61       110.26 o                         
   4  10  17         94.56        150.42        65.76 o                         
   5  10  17       2543.21       2407.87       150.27 o                         
  -4  11  17         32.95         39.30        52.82 o                         
  -3  11  17        122.16        229.28        60.47 o                         
  -2  11  17        119.39        141.57        68.51 o                         
  -1  11  17       2579.57       2969.45       210.41 o                         
   0  11  17       8575.30       8418.51       409.85 o                         
   1  11  17       2463.56       2555.08       262.02 o                         
   2  11  17       2094.47       2091.74       126.64 o                         
   3  11  17       6381.69       6281.66       243.66 o                         
 -10   0  18       7760.85       7904.38       999.60 o                         
  -8   0  18      16923.46      17099.90       923.97 o                         
  -6   0  18        764.63        538.08       151.41 o                         
  -4   0  18      53285.80      49602.07      2532.37 o                         
  -2   0  18       1187.40       1908.43       492.24 o                         
   0   0  18      13877.08      15267.39      1740.92 o                         
   2   0  18         33.08        477.96       317.44 o                         
   4   0  18      41597.86      38702.11      1778.66 o                         
   6   0  18      32869.36      30513.99      1478.56 o                         
   8   0  18         37.98         -9.66        74.89 o                         
 -10   1  18      19035.21      23656.35       831.33 o                         
  -9   1  18        459.34        543.08       101.96 o                         
  -8   1  18       1525.54       1278.83       200.39 o                         
  -7   1  18       7002.56       7354.69       438.58 o                         
  -6   1  18       5402.33       5140.96       491.02 o                         
  -5   1  18       3583.48       3468.44       705.16 o                         
  -4   1  18         33.11         36.28       112.87 o                         
  -3   1  18        151.69       -152.47       202.58 o                         
  -2   1  18      69939.91      68797.88      2104.17 o                         
  -1   1  18        126.92        230.28       151.43 o                         
   0   1  18        927.09        833.11       380.51 o                         
   1   1  18       1889.12       1985.71       258.98 o                         
   2   1  18       7275.15       7895.65       754.22 o                         
   3   1  18       8035.54       7135.80      1079.09 o                         
   4   1  18      22264.40      21272.23       583.11 o                         
   5   1  18       6413.71       5738.52       362.56 o                         
   6   1  18      12567.98      11470.57       502.65 o                         
   7   1  18       5215.44       4808.25       267.48 o                         
   8   1  18       1083.24       1034.41       140.71 o                         
   9   1  18        547.47        273.10       114.54 o                         
 -10   2  18       4018.76       4399.90       209.17 o                         
  -9   2  18      11325.10      12121.51       517.68 o                         
  -8   2  18       2549.86       2646.69       291.43 o                         
  -7   2  18       2806.82       2842.42       279.24 o                         
  -6   2  18       1116.74        810.47       243.92 o                         
  -5   2  18       6145.97       6394.48       381.16 o                         
  -4   2  18      35640.09      36365.72      1174.93 o                         
  -3   2  18       2911.81       2968.43       663.45 o                         
  -2   2  18         69.12        390.44       397.23 o                         
  -1   2  18       9509.76       9579.09      1203.62 o                         
   0   2  18       7668.32       7562.91      1047.75 o                         
   1   2  18      27866.20      27092.86      1873.99 o                         
   2   2  18      10139.96      10336.23      1302.27 o                         
   3   2  18       3866.63       4085.24       225.07 o                         
   4   2  18       7372.68       7270.24       331.66 o                         
   5   2  18         37.25        -23.76        47.34 o                         
   6   2  18       7634.45       7382.77       490.79 o                         
   7   2  18        548.05        376.46       125.59 o                         
   8   2  18       3587.41       3383.64       275.68 o                         
   9   2  18       7777.38       8220.52       449.55 o                         
 -10   3  18       1360.25       1361.49       112.05 o                         
  -9   3  18        484.64        600.06       110.25 o                         
  -8   3  18       9252.34       9945.30       500.36 o                         
  -7   3  18      30564.05      29633.02      1297.48 o                         
  -6   3  18        296.20        381.61       120.38 o                         
  -5   3  18      19237.16      19679.19       600.31 o                         
  -4   3  18        132.60         45.64       206.07 o                         
  -3   3  18       4423.88       4845.25       281.46 o                         
  -2   3  18      17052.58      15077.71      1553.24 o                         
  -1   3  18       9643.25       8931.42      1116.06 o                         
   0   3  18       9036.85       8472.00      1060.32 o                         
   1   3  18       4512.04       3472.71       711.01 o                         
   2   3  18        108.27        -52.42       117.89 o                         
   3   3  18      20927.97      20425.30       644.67 o                         
   4   3  18      10632.87      10203.98       419.77 o                         
   5   3  18       5216.84       4699.01       309.72 o                         
   6   3  18       8109.00       7578.56       382.99 o                         
   7   3  18      12890.16      12933.31       791.13 o                         
   8   3  18        368.80        322.15        81.31 o                         
   9   3  18       2144.11       2179.94       217.98 o                         
 -10   4  18        117.42        123.31        63.68 o                         
  -9   4  18       3329.71       3699.81       215.48 o                         
  -8   4  18        481.35        874.21       254.44 o                         
  -7   4  18       2342.27       2539.11       397.33 o                         
  -6   4  18      14026.88      13910.02       513.93 o                         
  -5   4  18      16431.01      16942.61       570.08 o                         
  -4   4  18        630.08        824.59       152.30 o                         
  -3   4  18       3439.57       3522.07       246.80 o                         
  -2   4  18       8149.80       8436.92       512.36 o                         
  -1   4  18      18871.85      16517.01      1442.44 o                         
   0   4  18       2876.65       2575.27       635.61 o                         
   1   4  18      39261.34      45240.89      6440.64 o                         
   2   4  18      22614.23      23466.02       902.91 o                         
   3   4  18        503.55        403.03       113.93 o                         
   4   4  18         33.14        215.40        76.98 o                         
   5   4  18        391.72        284.25        96.36 o                         
   6   4  18        307.30        351.83       121.39 o                         
   7   4  18         26.32         45.70       103.51 o                         
   8   4  18       9772.36       9835.71       348.99 o                         
   9   4  18      10367.04      11493.78       395.31 o                         
  -9   5  18        970.78        996.40       105.45 o                         
  -8   5  18       7099.54       7933.43       428.56 o                         
  -7   5  18       7004.87       7227.89       362.64 o                         
  -6   5  18       1975.57       2197.84       184.06 o                         
  -5   5  18       2171.62       2138.34       189.84 o                         
  -4   5  18      10264.07      10177.55       473.13 o                         
  -3   5  18        657.54        494.24       125.06 o                         
  -2   5  18       3692.78       3706.35       252.94 o                         
  -1   5  18       6660.00       7320.46       359.15 o                         
   0   5  18      60323.73      60381.40       954.75 o                         
   1   5  18        612.18        598.71       201.99 o                         
   2   5  18       6961.74       7475.31       466.49 o                         
   3   5  18       5457.12       6071.86       698.87 o                         
   4   5  18       1074.22       1046.01       197.83 o                         
   5   5  18        351.46        311.43        93.18 o                         
   6   5  18       4169.53       4186.15       282.87 o                         
   7   5  18       4909.87       4987.89       371.32 o                         
   8   5  18       5438.74       5574.88       285.71 o                         
  -9   6  18         83.95         51.53        67.10 o                         
  -8   6  18       4378.76       4799.61       389.49 o                         
  -7   6  18       4253.29       4440.92       263.22 o                         
  -6   6  18      26265.34      27147.91      1472.74 o                         
  -5   6  18       2169.04       2467.33       191.48 o                         
  -4   6  18       5550.66       5552.81       355.78 o                         
  -3   6  18       4285.50       4453.81       319.88 o                         
  -2   6  18       9161.31       8917.18       442.02 o                         
  -1   6  18       2693.94       2875.35       427.76 o                         
   0   6  18        743.95        755.51       210.36 o                         
   1   6  18       1754.00       2060.02       337.06 o                         
   2   6  18      20854.82      21851.67       689.27 o                         
   3   6  18       5815.68       5856.48       329.69 o                         
   4   6  18       3498.94       3692.01       262.79 o                         
   5   6  18          4.61         89.81       100.38 o                         
   6   6  18       4361.85       4743.15       262.68 o                         
   7   6  18       2696.84       2660.26       225.01 o                         
   8   6  18       9042.78       9296.29       320.86 o                         
  -8   7  18       4737.77       4711.28       297.58 o                         
  -7   7  18         18.13        -11.06        46.53 o                         
  -6   7  18         22.60       -105.80       105.80 o                         
  -5   7  18       2985.55       3270.33       323.43 o                         
  -4   7  18       3304.13       3058.27       302.81 o                         
  -3   7  18      14892.33      15300.86       688.60 o                         
  -2   7  18       1232.98       1180.95       307.29 o                         
  -1   7  18       2341.77       2420.43       380.68 o                         
   0   7  18      13183.50      12155.22       849.37 o                         
   1   7  18        754.55        702.05       209.12 o                         
   2   7  18       5641.85       5836.61       317.18 o                         
   3   7  18         98.13         42.35        81.12 o                         
   4   7  18         50.52        118.33        67.03 o                         
   5   7  18      15727.03      16307.60       456.45 o                         
   6   7  18        344.04        411.84       106.25 o                         
   7   7  18         36.82         71.77        41.36 o                         
  -7   8  18        374.72        383.01        81.37 o                         
  -6   8  18       2426.08       2818.87       323.70 o                         
  -5   8  18       6009.68       6558.75       377.92 o                         
  -4   8  18        130.69        277.47       113.62 o                         
  -3   8  18      14598.57      15101.25       657.83 o                         
  -2   8  18          8.21          8.07        93.33 o                         
  -1   8  18      13158.00      14557.12       950.18 o                         
   0   8  18        466.77        579.44       217.66 o                         
   1   8  18         81.08         54.84       135.24 o                         
   2   8  18       3356.08       3493.27       258.72 o                         
   3   8  18      17505.84      18082.08       735.98 o                         
   4   8  18       1053.96       1026.07       178.64 o                         
   5   8  18         15.09         -8.21        63.29 o                         
   6   8  18       2337.11       2369.08       198.76 o                         
  -6   9  18         19.22        104.79        88.31 o                         
  -5   9  18       4703.82       5490.40       643.60 o                         
  -4   9  18        113.10        218.12        78.05 o                         
  -3   9  18      15427.37      16534.96       696.76 o                         
  -2   9  18         13.74         76.87       127.85 o                         
  -1   9  18       4964.02       5163.17       368.28 o                         
   0   9  18         22.82        121.15        95.62 o                         
   1   9  18       1212.84       1298.13       174.95 o                         
   2   9  18        683.90        773.23       121.21 o                         
   3   9  18       2696.70       2940.83       219.82 o                         
   4   9  18         42.73         34.55        69.47 o                         
   5   9  18      27029.14      28024.26       560.54 o                         
   6   9  18        194.53        158.17        42.74 o                         
  -5  10  18       3344.42       3833.94       278.52 o                         
  -4  10  18        490.98        508.38        90.49 o                         
  -3  10  18       9178.93       9942.00       404.11 o                         
  -2  10  18        413.44        360.84       103.11 o                         
  -1  10  18       9703.12      10200.77       443.76 o                         
   0  10  18         68.18        124.54        46.92 o                         
   1  10  18         21.52         29.03        45.81 o                         
   2  10  18       2997.57       2985.75       182.84 o                         
   3  10  18       9145.87       9358.08       375.82 o                         
   4  10  18       3164.28       3304.23       201.66 o                         
  -3  11  18       7923.64       8173.81       506.93 o                         
  -2  11  18       1438.96       1601.83       191.36 o                         
  -1  11  18       2347.55       2666.00       188.47 o                         
   0  11  18       8807.97       7662.20       661.91 o                         
   1  11  18        547.55        567.59        86.19 o                         
   2  11  18       3479.38       3386.12       138.46 o                         
   3  11  18       1019.39        877.56        79.87 o                         
  -9   0  19        129.89         49.82       104.69 o                         
  -7   0  19      36404.33      37731.73      1361.43 o                         
  -5   0  19       1060.42       1106.62       395.76 o                         
  -3   0  19       4044.01       3939.51       769.78 o                         
  -1   0  19        534.26       1977.73       567.70 o                         
   1   0  19      83531.48      89064.14      5238.79 o                         
   3   0  19      30299.94      30353.11      1117.62 o                         
   5   0  19       1957.07       1746.09       423.17 o                         
   7   0  19      11526.30      10676.86       552.04 o                         
 -10   1  19       2440.65       2796.93       278.18 o                         
  -9   1  19       8218.93       8454.64       465.29 o                         
  -8   1  19       1084.60       1236.54       154.41 o                         
  -7   1  19       1073.90       1090.29       150.84 o                         
  -6   1  19       1124.08       1358.51       184.87 o                         
  -5   1  19      42250.19      40402.36      1304.04 o                         
  -4   1  19        315.42        340.13       135.02 o                         
  -3   1  19        109.14        -33.20       295.93 o                         
  -2   1  19      10640.17      11433.02       887.64 o                         
  -1   1  19      31792.05      30633.03      1411.45 o                         
   0   1  19      12063.05      11511.19       842.35 o                         
   1   1  19      17780.27      19249.75       893.09 o                         
   2   1  19       7397.75       8418.70       785.10 o                         
   3   1  19      15194.59      14811.19       495.19 o                         
   4   1  19       9783.11       9361.80       458.34 o                         
   5   1  19         25.01         69.48        82.17 o                         
   6   1  19       2346.52       2356.88       223.47 o                         
   7   1  19       3377.74       3229.22       270.48 o                         
   8   1  19         23.10        -41.12        44.98 o                         
   9   1  19      13798.41      12958.68       525.58 o                         
 -10   2  19       1161.23       1278.92       107.77 o                         
  -9   2  19         80.66          2.80        71.14 o                         
  -8   2  19       2037.20       1934.96       230.89 o                         
  -7   2  19      30112.46      30606.71      1258.72 o                         
  -6   2  19       1085.94       1115.47       233.27 o                         
  -5   2  19        163.77        115.65        88.15 o                         
  -4   2  19      20954.76      20473.69       713.99 o                         
  -3   2  19        168.54         79.92        64.27 o                         
  -2   2  19      24704.25      23260.36      1942.54 o                         
  -1   2  19      11976.69      11403.87      1335.84 o                         
   0   2  19       1275.51        938.89       383.32 o                         
   1   2  19      25934.56      25209.30      1862.18 o                         
   2   2  19       2244.56       2006.98       359.90 o                         
   3   2  19       1953.09       2057.91       164.17 o                         
   4   2  19        406.01        295.69        85.53 o                         
   5   2  19       1861.69       1856.74       211.75 o                         
   6   2  19      11217.62      10066.42       552.83 o                         
   7   2  19       5378.10       4957.59       367.63 o                         
   8   2  19       3471.38       3162.76       246.48 o                         
   9   2  19       1294.92       1250.87       163.09 o                         
 -10   3  19      17696.36      16984.70       569.95 o                         
  -9   3  19       1107.16       1370.70       142.23 o                         
  -8   3  19       4898.33       5114.70       671.52 o                         
  -7   3  19        270.23        317.06       209.55 o                         
  -6   3  19       5940.67       5318.86       393.03 o                         
  -5   3  19       6667.14       6546.31       386.71 o                         
  -4   3  19      11544.21      11864.68       563.79 o                         
  -3   3  19      13239.78      12733.35       465.98 o                         
  -2   3  19       9281.56       8761.52       368.98 o                         
  -1   3  19       1804.13       1480.61       465.55 o                         
   0   3  19       5684.58       5765.15       935.43 o                         
   1   3  19       1970.24       1629.98       301.29 o                         
   2   3  19       2539.98       2834.07       226.44 o                         
   3   3  19      13840.67      13552.65       516.74 o                         
   4   3  19      23488.75      22582.29       811.71 o                         
   5   3  19       2299.75       2064.52       206.04 o                         
   6   3  19       3546.68       3557.92       318.07 o                         
   7   3  19        123.14         26.78       138.56 o                         
   8   3  19        650.11        721.64       109.26 o                         
   9   3  19       3433.48       3682.93       236.32 o                         
  -9   4  19       8721.07       9495.38       310.33 o                         
  -8   4  19       8795.80       8645.46       463.83 o                         
  -7   4  19        187.55        297.70       185.63 o                         
  -6   4  19         76.54        131.09        77.99 o                         
  -5   4  19       9968.94      10056.66       401.16 o                         
  -4   4  19      20113.01      20150.78       662.15 o                         
  -3   4  19        980.47        907.45       155.04 o                         
  -2   4  19      29024.75      29067.34       846.99 o                         
  -1   4  19      11754.63      11919.27       441.29 o                         
   0   4  19        681.87        813.61       161.09 o                         
   1   4  19        471.45        391.12       129.54 o                         
   2   4  19       3222.33       3326.17       249.50 o                         
   3   4  19      11795.64      11565.40       491.99 o                         
   4   4  19        657.08        791.43       131.08 o                         
   5   4  19       8794.70       8137.44       374.51 o                         
   6   4  19      17641.56      17181.85       603.47 o                         
   7   4  19       3928.93       3893.84       361.74 o                         
   8   4  19       2608.35       2708.84       172.61 o                         
  -9   5  19        628.16        472.94       125.67 o                         
  -8   5  19         24.38         10.31        69.18 o                         
  -7   5  19       3882.97       3932.23       333.10 o                         
  -6   5  19         72.83         68.55        52.09 o                         
  -5   5  19       2870.55       2776.10       219.52 o                         
  -4   5  19      13621.17      13264.63       776.60 o                         
  -3   5  19      37501.05      36217.38       899.12 o                         
  -2   5  19       5238.28       5527.37       316.14 o                         
  -1   5  19       2352.40       2469.24       215.27 o                         
   0   5  19       5258.78       5435.42       238.56 o                         
   1   5  19        740.50        667.14       164.87 o                         
   2   5  19        141.01        117.81       238.40 o                         
   3   5  19       3675.91       3716.03       249.63 o                         
   4   5  19      12103.81      12112.54       501.10 o                         
   5   5  19      18122.90      17758.17       589.21 o                         
   6   5  19        178.98        319.94        97.83 o                         
   7   5  19       8681.68       8617.45       450.64 o                         
   8   5  19        897.47        853.02        78.36 o                         
  -8   6  19       4996.37       5028.61       377.93 o                         
  -7   6  19       3725.27       4189.07       459.01 o                         
  -6   6  19       9200.93       9352.95       476.16 o                         
  -5   6  19       6438.97       6885.53       470.54 o                         
  -4   6  19        450.81        546.65       126.50 o                         
  -3   6  19        197.99        305.28        96.92 o                         
  -2   6  19       4392.85       4532.73       406.50 o                         
  -1   6  19      16732.99      16965.25       807.06 o                         
   0   6  19       7889.50       8570.70       434.57 o                         
   1   6  19       1874.91       2033.05       208.53 o                         
   2   6  19       1709.56       1991.92       205.41 o                         
   3   6  19      11251.11      11319.38       452.92 o                         
   4   6  19       2504.97       2603.81       254.96 o                         
   5   6  19      12508.49      13070.22       697.05 o                         
   6   6  19       1699.93       1767.91       159.10 o                         
   7   6  19        120.11         98.37        70.10 o                         
  -7   7  19       1112.84       1123.19       129.31 o                         
  -6   7  19      11219.41      12719.32       620.23 o                         
  -5   7  19       1985.80       2244.82       201.24 o                         
  -4   7  19       4696.77       5282.20       323.74 o                         
  -3   7  19      17097.65      17503.82       729.20 o                         
  -2   7  19       3341.19       3020.57       404.49 o                         
  -1   7  19       7118.74       6832.05       444.72 o                         
   0   7  19        996.18       1030.60       183.88 o                         
   1   7  19         27.25         96.81       189.51 o                         
   2   7  19      19209.18      20311.44       480.58 o                         
   3   7  19        701.12        532.00       214.41 o                         
   4   7  19        162.91        181.99       140.09 o                         
   5   7  19       3199.95       3385.49       203.46 o                         
   6   7  19       1480.89       1518.36       122.15 o                         
   7   7  19       3493.03       3414.88       175.68 o                         
  -6   8  19      16299.14      18059.43       754.63 o                         
  -5   8  19         39.92         58.96        53.01 o                         
  -4   8  19       6470.57       6823.09       415.59 o                         
  -3   8  19          2.23        207.90       111.16 o                         
  -2   8  19        529.51        553.83       137.95 o                         
  -1   8  19       5519.17       5585.78       401.26 o                         
   0   8  19      28528.81      29514.95       877.36 o                         
   1   8  19       1713.96       1714.56       188.59 o                         
   2   8  19       1343.31       1504.75       174.72 o                         
   3   8  19       2125.95       2152.92       248.65 o                         
   4   8  19       3070.97       2954.73       279.05 o                         
   5   8  19       1925.14       2035.01       209.29 o                         
   6   8  19        194.87        240.13        66.87 o                         
  -6   9  19       7501.58       7819.55       384.37 o                         
  -5   9  19        361.21        514.47        94.24 o                         
  -4   9  19       5503.57       5910.46       334.40 o                         
  -3   9  19         46.20        107.56       113.26 o                         
  -2   9  19        145.85        210.88        94.45 o                         
  -1   9  19         89.40        161.70        95.63 o                         
   0   9  19       5329.41       5982.62       255.35 o                         
   1   9  19        566.08        539.22       100.74 o                         
   2   9  19      30170.44      31502.14       664.74 o                         
   3   9  19          3.38         41.64        61.78 o                         
   4   9  19        311.59        380.80        92.68 o                         
   5   9  19         79.78        165.09        55.86 o                         
  -5  10  19        737.16        837.02       122.82 o                         
  -4  10  19       3232.27       3276.28       192.45 o                         
  -3  10  19        280.31        380.29       157.47 o                         
  -2  10  19         66.84         48.52        70.48 o                         
  -1  10  19       2065.18       2192.73       205.96 o                         
   0  10  19      14861.99      15976.48       503.38 o                         
   1  10  19       3306.11       3329.26       185.95 o                         
   2  10  19        348.98        381.76        65.64 o                         
   3  10  19       5654.33       5889.27       274.22 o                         
   4  10  19       2245.54       2294.91       150.71 o                         
  -3  11  19       8178.81       8442.97       352.76 o                         
  -2  11  19       3022.88       3442.42       180.56 o                         
  -1  11  19       3722.45       4056.43       206.63 o                         
   0  11  19         21.55        -10.35        57.27 o                         
   1  11  19       1205.46       1360.33       165.64 o                         
  -8   0  20       4745.69       4655.70       592.34 o                         
  -6   0  20          6.68        -87.48       167.10 o                         
  -4   0  20       1312.04        749.05       201.39 o                         
  -2   0  20      90550.54      85780.30      3449.96 o                         
   0   0  20      15618.62      17033.00      2627.42 o                         
   2   0  20      10505.38      11578.36       682.44 o                         
   4   0  20      27996.56      24479.99      1449.27 o                         
   6   0  20      10580.54       9399.39       544.43 o                         
   8   0  20       7281.22       7027.28       360.24 o                         
 -10   1  20       1416.53       1484.12       157.65 o                         
  -9   1  20        495.00        602.65        86.39 o                         
  -8   1  20      19187.35      18826.46       614.03 o                         
  -7   1  20        367.09        422.83       112.59 o                         
  -6   1  20       1777.74       1289.68       217.70 o                         
  -5   1  20       6273.71       6338.14       481.25 o                         
  -4   1  20      55324.38      51350.26      1260.52 o                         
  -3   1  20       6453.95       6392.14       270.01 o                         
  -2   1  20      13199.55      13434.56       993.76 o                         
  -1   1  20       5372.16       5066.58       587.21 o                         
   0   1  20      20162.36      21457.55      1368.58 o                         
   1   1  20       5925.48       5442.67       628.75 o                         
   2   1  20       3785.84       4244.85       243.15 o                         
   3   1  20        320.14        352.53       107.70 o                         
   4   1  20      17297.55      15892.03       593.94 o                         
   5   1  20        173.96         76.31        85.54 o                         
   6   1  20      23464.34      21101.72      1091.95 o                         
   7   1  20        129.33        141.18        59.41 o                         
   8   1  20        293.39         73.88       158.73 o                         
 -10   2  20      16859.38      15944.36       526.35 o                         
  -9   2  20       1549.52       1769.52       156.40 o                         
  -8   2  20       1774.82       2006.07       196.76 o                         
  -7   2  20      18292.26      19209.61       762.05 o                         
  -6   2  20       1332.29       1550.42       229.03 o                         
  -5   2  20      13543.93      12799.33       526.26 o                         
  -4   2  20       7052.58       6611.55       346.41 o                         
  -3   2  20       1113.05       1197.59       142.48 o                         
  -2   2  20      38724.62      38640.25       764.41 o                         
  -1   2  20       6485.55       6731.22      1027.25 o                         
   0   2  20         56.78        745.11       352.75 o                         
   1   2  20       1155.00       1100.95       205.83 o                         
   2   2  20        330.47        492.20        84.14 o                         
   3   2  20      10646.40      10264.80       443.73 o                         
   4   2  20      15653.19      14554.28       954.87 o                         
   5   2  20       2985.13       2767.20       294.50 o                         
   6   2  20       4423.03       4227.92       353.61 o                         
   7   2  20       6586.68       6464.14       323.09 o                         
   8   2  20        391.22        299.55        83.63 o                         
  -9   3  20       5519.52       5976.14       254.02 o                         
  -8   3  20       5995.54       6604.24       319.52 o                         
  -7   3  20       6078.42       6435.01       458.07 o                         
  -6   3  20      14846.76      15723.10      1119.11 o                         
  -5   3  20       7249.81       7529.60       415.29 o                         
  -4   3  20       1042.65       1399.48       179.27 o                         
  -3   3  20       1525.48       1461.55       166.56 o                         
  -2   3  20         25.55        130.49        81.11 o                         
  -1   3  20      14810.08      15440.90       620.46 o                         
   0   3  20      14197.66      14257.96       727.83 o                         
   1   3  20      43723.29      44778.44      1997.30 o                         
   2   3  20       6432.04       6631.83       282.47 o                         
   3   3  20       1252.53       1372.80       174.90 o                         
   4   3  20       1830.76       1983.33       191.73 o                         
   5   3  20        108.70         66.69        81.25 o                         
   6   3  20       1981.27       2070.00       240.29 o                         
   7   3  20         99.01         -8.30        75.36 o                         
   8   3  20       4288.98       4434.17       231.94 o                         
  -9   4  20        444.27        531.94        72.05 o                         
  -8   4  20      10305.33      11060.59       423.00 o                         
  -7   4  20      13274.58      14140.49       634.07 o                         
  -6   4  20        990.75       1033.11       152.53 o                         
  -5   4  20      11963.47      11941.88       522.61 o                         
  -4   4  20       8805.86       8734.41       447.68 o                         
  -3   4  20        446.10        449.94       148.85 o                         
  -2   4  20         56.10        369.58       119.38 o                         
  -1   4  20       9294.84       9827.78       394.61 o                         
   0   4  20      11695.79      11606.28       526.55 o                         
   1   4  20       7540.73       7624.97       299.22 o                         
   2   4  20       4570.62       4564.42       296.21 o                         
   3   4  20      23081.13      22327.95       686.37 o                         
   4   4  20       1329.12       1138.76       146.79 o                         
   5   4  20       2096.44       1943.65       221.39 o                         
   6   4  20       4208.23       3767.40       373.62 o                         
   7   4  20      11782.06      12267.22       592.74 o                         
   8   4  20       1291.13       1054.09       100.80 o                         
  -9   5  20          6.78        -54.82        54.82 o                         
  -8   5  20         25.61        232.63        67.78 o                         
  -7   5  20       7271.10       7699.49       519.88 o                         
  -6   5  20      25421.16      25447.57       640.69 o                         
  -5   5  20      10623.33      10098.20       471.73 o                         
  -4   5  20       3802.69       3864.76       300.84 o                         
  -3   5  20         12.06        112.55       113.69 o                         
  -2   5  20        976.85        982.44       156.07 o                         
  -1   5  20        197.05        183.90       109.75 o                         
   0   5  20        682.56        730.93        96.05 o                         
   1   5  20      16621.36      17279.43       544.48 o                         
   2   5  20      26108.96      26603.06       872.14 o                         
   3   5  20        342.05        122.90        84.21 o                         
   4   5  20       5974.74       5609.02       335.96 o                         
   5   5  20         16.32         10.33        66.60 o                         
   6   5  20       6400.06       6600.16       321.66 o                         
   7   5  20        745.78        929.10       153.70 o                         
   8   5  20      12342.40      12982.96       398.56 o                         
  -8   6  20       7434.71       7684.41       288.01 o                         
  -7   6  20        613.90        847.20       209.02 o                         
  -6   6  20        773.25        815.92       134.43 o                         
  -5   6  20       1687.75       1536.48       189.08 o                         
  -4   6  20       7992.96       7126.24       464.81 o                         
  -3   6  20       8324.34       8517.69       438.97 o                         
  -2   6  20       5363.63       5590.96       376.74 o                         
  -1   6  20      10395.38       9782.62       449.62 o                         
   0   6  20      20443.29      23135.25       745.59 o                         
   1   6  20       1397.47       1582.42       191.24 o                         
   2   6  20      13667.01      14810.92       553.21 o                         
   3   6  20       2220.67       2340.34       205.49 o                         
   4   6  20         82.23        113.67        73.94 o                         
   5   6  20       6707.98       6849.35       440.95 o                         
   6   6  20        383.47        455.78        83.06 o                         
   7   6  20         56.27         52.69        56.24 o                         
  -7   7  20       3289.96       3061.87       221.78 o                         
  -6   7  20      13718.72      15387.04       578.40 o                         
  -5   7  20       7102.50       8305.30       459.54 o                         
  -4   7  20       6360.08       6969.24       464.76 o                         
  -3   7  20       4583.55       4696.45       376.47 o                         
  -2   7  20        427.54        420.02       141.60 o                         
  -1   7  20      11964.42      12525.64       596.50 o                         
   0   7  20       1492.40       1735.46       162.13 o                         
   1   7  20       2593.83       2889.88       244.14 o                         
   2   7  20       3469.55       3387.29       249.34 o                         
   3   7  20       6992.54       7050.09       315.00 o                         
   4   7  20       3235.29       3650.88       219.51 o                         
   5   7  20        276.57        289.95        79.66 o                         
   6   7  20       1467.22       1572.76       113.18 o                         
  -6   8  20         84.75        -21.71        70.41 o                         
  -5   8  20       1684.46       1899.16       196.97 o                         
  -4   8  20       2746.08       2949.17       271.43 o                         
  -3   8  20      29435.08      30591.07       930.35 o                         
  -2   8  20       1757.78       1959.61       241.93 o                         
  -1   8  20       2193.95       2459.67       261.69 o                         
   0   8  20       1592.99       1806.96       156.30 o                         
   1   8  20        321.46        563.36       110.25 o                         
   2   8  20       2158.62       2263.93       204.53 o                         
   3   8  20          2.91        108.79        73.98 o                         
   4   8  20          0.19         -7.45        80.00 o                         
   5   8  20      21741.27      22975.75       632.80 o                         
  -5   9  20       1209.41       1221.92       126.11 o                         
  -4   9  20        156.09         10.83        64.69 o                         
  -3   9  20       8398.82       9282.40       431.06 o                         
  -2   9  20        229.17        224.72       104.20 o                         
  -1   9  20      24936.13      25779.70       747.47 o                         
   0   9  20          3.64         67.71        46.71 o                         
   1   9  20        472.94        602.35       101.54 o                         
   2   9  20          6.12         21.42        64.29 o                         
   3   9  20      11396.35      11762.09       459.62 o                         
   4   9  20         20.61         18.73        46.10 o                         
   5   9  20        481.51        458.27        75.39 o                         
  -4  10  20       2736.33       2747.97       160.26 o                         
  -3  10  20      14030.88      15696.72       450.59 o                         
  -2  10  20       1523.91       1500.57       161.72 o                         
  -1  10  20       1853.84       2014.17       186.39 o                         
   0  10  20       5339.79       5763.36       284.85 o                         
   1  10  20        929.16       1017.06       107.20 o                         
   2  10  20       1931.78       1909.92       121.69 o                         
   3  10  20        246.14        203.28        55.16 o                         
  -2  11  20       1721.65       1572.61       153.62 o                         
  -1  11  20       3032.97       3175.06       246.19 o                         
   0  11  20        747.61        749.56       127.65 o                         
  -9   0  21       1356.01       1486.24       279.17 o                         
  -7   0  21       1396.31       1365.36       333.98 o                         
  -5   0  21      54432.96      50261.94      1894.24 o                         
  -3   0  21        254.83        113.69       216.08 o                         
  -1   0  21      34312.05      34074.75      1094.05 o                         
   1   0  21      35378.53      37736.96      1441.05 o                         
   3   0  21      33352.41      33581.80      1187.96 o                         
   5   0  21       4195.84       3513.51       510.99 o                         
   7   0  21       2881.00       2439.04       255.45 o                         
  -9   1  21        818.60        917.36       149.43 o                         
  -8   1  21       1653.23       1777.26       141.77 o                         
  -7   1  21      36552.04      32607.99       982.84 o                         
  -6   1  21       2054.25       1716.57       260.77 o                         
  -5   1  21       4326.55       4485.80       407.35 o                         
  -4   1  21       6104.04       5882.65       462.02 o                         
  -3   1  21       6123.36       5899.86       276.76 o                         
  -2   1  21      10126.45       9895.15       326.61 o                         
  -1   1  21      10809.20      10837.44       447.06 o                         
   0   1  21        228.38        404.55       136.73 o                         
   1   1  21      49858.09      52010.43      1289.79 o                         
   2   1  21         28.52          1.61        85.12 o                         
   3   1  21      23469.49      23554.87       626.59 o                         
   4   1  21         81.25        242.67        97.43 o                         
   5   1  21       1333.44       1276.22       186.73 o                         
   6   1  21       3527.64       3080.48       245.87 o                         
   7   1  21      10750.29       9753.22       403.55 o                         
   8   1  21       2249.08       2292.74       188.49 o                         
  -9   2  21       1573.82       1735.05       151.39 o                         
  -8   2  21      11465.89      14224.02       538.08 o                         
  -7   2  21       2273.28       2556.09       281.37 o                         
  -6   2  21       2169.78       1820.43       421.93 o                         
  -5   2  21      39180.11      34028.08      1747.28 o                         
  -4   2  21       7567.51       7773.56       343.35 o                         
  -3   2  21       1590.19       1533.33       143.79 o                         
  -2   2  21       2785.75       2731.79       186.40 o                         
  -1   2  21       5784.83       5653.57       244.08 o                         
   0   2  21      11552.70      11767.38       404.70 o                         
   1   2  21      20876.73      22277.38       666.21 o                         
   2   2  21       3024.45       2942.82       190.82 o                         
   3   2  21      14272.24      13055.08       925.94 o                         
   4   2  21      13137.40      12389.23       587.85 o                         
   5   2  21        474.07        343.53       136.65 o                         
   6   2  21       2076.22       2089.41       254.60 o                         
   7   2  21         11.71         42.22        73.20 o                         
   8   2  21        254.08        332.40        75.76 o                         
  -9   3  21       6550.53       6862.65       310.07 o                         
  -8   3  21       5405.09       6388.23       396.21 o                         
  -7   3  21       2637.08       3360.40       320.38 o                         
  -6   3  21       1353.95       1333.15       367.69 o                         
  -5   3  21        920.92        985.44       157.15 o                         
  -4   3  21      13399.70      12798.52       533.29 o                         
  -3   3  21      13312.15      12615.17       510.17 o                         
  -2   3  21      35933.86      35082.07      1235.94 o                         
  -1   3  21      10118.44      10098.50       579.77 o                         
   0   3  21         43.97        127.41       140.93 o                         
   1   3  21       5597.85       5731.07       391.23 o                         
   2   3  21       2799.60       2780.08       180.77 o                         
   3   3  21       1654.37       1609.10       222.02 o                         
   4   3  21         13.66         22.80        77.21 o                         
   5   3  21       6660.67       6140.45       369.27 o                         
   6   3  21      14413.97      13835.91       569.87 o                         
   7   3  21       4562.33       4899.59       403.92 o                         
   8   3  21       3200.89       3146.10       176.39 o                         
  -9   4  21         19.86          0.65        69.15 o                         
  -8   4  21       5129.29       5897.71       426.31 o                         
  -7   4  21       5177.41       5408.94       374.58 o                         
  -6   4  21        550.48        589.93       169.02 o                         
  -5   4  21       1294.39       1178.42       172.90 o                         
  -4   4  21      10536.46       9664.01       474.20 o                         
  -3   4  21      21588.97      20636.34       672.27 o                         
  -2   4  21      13122.00      12736.19       505.10 o                         
  -1   4  21       7999.36       7738.46       354.63 o                         
   0   4  21      20935.86      20614.44       704.28 o                         
   1   4  21         93.16        293.62        77.59 o                         
   2   4  21        834.07        557.01       196.71 o                         
   3   4  21       3894.81       3606.65       277.72 o                         
   4   4  21      25906.38      24907.72       635.31 o                         
   5   4  21       6543.74       6319.07       370.24 o                         
   6   4  21       4113.11       4168.04       373.38 o                         
   7   4  21       5585.44       5502.21       374.82 o                         
   8   4  21        795.59        764.01       103.67 o                         
  -8   5  21       8463.44       8543.65       527.49 o                         
  -7   5  21        497.40        637.82       139.08 o                         
  -6   5  21       1018.03       1159.09       208.04 o                         
  -5   5  21        902.10        956.15       165.16 o                         
  -4   5  21         16.40         83.49        77.14 o                         
  -3   5  21       1923.91       2121.33       227.44 o                         
  -2   5  21      30030.28      28742.06       785.68 o                         
  -1   5  21      21728.93      21185.37       657.25 o                         
   0   5  21       1865.46       1973.11       198.98 o                         
   1   5  21       9539.76       9985.24       416.72 o                         
   2   5  21        874.85        968.13       173.78 o                         
   3   5  21      14368.38      14500.18       478.11 o                         
   4   5  21       1248.80       1211.59       164.34 o                         
   5   5  21      17388.25      17562.13       543.81 o                         
   6   5  21      10203.34       9639.56       490.30 o                         
   7   5  21        428.68        300.61        96.66 o                         
   8   5  21        125.52        146.08        46.98 o                         
  -8   6  21        232.07        309.22        88.33 o                         
  -7   6  21       3087.79       3166.89       368.44 o                         
  -6   6  21       8357.04       8639.14      1386.95 o                         
  -5   6  21       1406.99       1679.85       193.77 o                         
  -4   6  21      18423.53      18396.69       734.72 o                         
  -3   6  21      22495.96      22536.27       702.78 o                         
  -2   6  21         48.96        132.92        91.84 o                         
  -1   6  21      13039.29      13417.57       525.01 o                         
   0   6  21       2084.83       2232.52       169.16 o                         
   1   6  21         57.09         92.42        46.55 o                         
   2   6  21      14205.82      15282.92       552.21 o                         
   3   6  21        675.83        668.41       128.31 o                         
   4   6  21       1355.59       1269.33       148.09 o                         
   5   6  21       4373.34       4536.63       247.34 o                         
   6   6  21          8.06        145.39        76.29 o                         
   7   6  21       6773.64       7206.36       286.44 o                         
  -6   7  21       8198.93       9032.73       459.99 o                         
  -5   7  21       2605.07       3103.65       220.28 o                         
  -4   7  21       8876.44       9457.35       544.95 o                         
  -3   7  21       1772.80       1999.41       245.91 o                         
  -2   7  21       3086.81       3025.57       300.57 o                         
  -1   7  21       4055.29       3925.77       332.44 o                         
   0   7  21      20332.33      20707.80      1047.89 o                         
   1   7  21       4604.57       4927.41       324.99 o                         
   2   7  21         41.56         53.94        46.98 o                         
   3   7  21       2140.65       2387.45       182.44 o                         
   4   7  21       5406.33       5682.62       255.95 o                         
   5   7  21       6551.52       6928.77       337.24 o                         
   6   7  21       1194.41       1157.01       116.75 o                         
  -6   8  21      21984.64      22584.78       734.42 o                         
  -5   8  21        826.18        897.37       132.50 o                         
  -4   8  21       3937.88       4198.10       307.14 o                         
  -3   8  21       2192.11       2432.06       257.54 o                         
  -2   8  21        427.06        766.43       157.90 o                         
  -1   8  21       1202.19       1335.93       186.77 o                         
   0   8  21         66.40         -4.84        69.88 o                         
   1   8  21          4.08         24.02        42.50 o                         
   2   8  21      31359.66      33741.24      1067.82 o                         
   3   8  21          1.35         90.77        67.40 o                         
   4   8  21         76.40         70.15        60.62 o                         
   5   8  21        843.89       1007.42       128.92 o                         
  -5   9  21        346.75        283.85        52.93 o                         
  -4   9  21      14404.31      15610.73       478.25 o                         
  -3   9  21         86.76         76.66        92.90 o                         
  -2   9  21         11.66         39.59       148.84 o                         
  -1   9  21         52.53        152.18        94.29 o                         
   0   9  21      16490.00      17516.14       565.88 o                         
   1   9  21          3.40         18.74        50.79 o                         
   2   9  21          1.66         -9.93        33.01 o                         
   3   9  21        194.86        189.11        66.18 o                         
   4   9  21       9639.66       9947.75       347.93 o                         
  -4  10  21       3458.40       3501.50       248.32 o                         
  -3  10  21       5176.84       5797.69       255.87 o                         
  -2  10  21         31.18        117.56        65.59 o                         
  -1  10  21       2720.42       3050.43       207.04 o                         
   0  10  21        106.45        -21.77        89.22 o                         
   1  10  21         46.96         18.53        61.66 o                         
   2  10  21      15875.34      15272.52       371.97 o                         
   3  10  21         18.67         49.29        31.15 o                         
  -8   0  22      35101.03      32350.69      1174.36 o                         
  -6   0  22        792.79       1082.36       264.51 o                         
  -4   0  22      22418.76      20153.27      1212.65 o                         
  -2   0  22      42484.62      41158.96      2016.41 o                         
   0   0  22      35826.75      35153.86      1164.29 o                         
   2   0  22        357.09        -19.28       433.92 o                         
   4   0  22      20166.80      17524.58      1165.13 o                         
   6   0  22      46065.72      41111.01      2663.79 o                         
   8   0  22         32.08        123.49        85.12 o                         
  -9   1  22        220.06        126.07       116.30 o                         
  -8   1  22        171.68        144.81       107.46 o                         
  -7   1  22       1682.92       1777.64       240.62 o                         
  -6   1  22       1410.95       1410.47       224.59 o                         
  -5   1  22       7312.18       7086.02       490.93 o                         
  -4   1  22      16506.41      15693.81       900.68 o                         
  -3   1  22        164.95        128.37        77.57 o                         
  -2   1  22      60675.13      56682.41      1517.88 o                         
  -1   1  22        104.14        240.18        98.59 o                         
   0   1  22      23291.28      23759.53       905.96 o                         
   1   1  22       1176.57       1191.25       161.03 o                         
   2   1  22         96.59        111.83        95.04 o                         
   3   1  22       6148.12       5681.17       324.49 o                         
   4   1  22      25474.11      23277.84       839.09 o                         
   5   1  22       1486.68       1550.75       176.72 o                         
   6   1  22       4450.57       3935.17       271.63 o                         
   7   1  22       3599.57       3156.63       218.21 o                         
   8   1  22       9056.95       8704.42       343.35 o                         
  -9   2  22       1554.65       1680.99       229.74 o                         
  -8   2  22      19646.65      22586.72      3037.45 o                         
  -7   2  22       4608.77       4229.94       541.84 o                         
  -6   2  22       4361.00       4170.52       612.18 o                         
  -5   2  22       2649.06       2357.22       488.91 o                         
  -4   2  22       8333.50       7839.47       344.77 o                         
  -3   2  22       8759.42       8502.65       343.66 o                         
  -2   2  22      28604.33      28568.19       676.97 o                         
  -1   2  22       3704.13       3778.32       208.76 o                         
   0   2  22      27416.92      27474.91       598.01 o                         
   1   2  22      21300.94      22077.96       635.03 o                         
   2   2  22       4989.53       4963.27       261.46 o                         
   3   2  22       1083.70       1160.96       159.99 o                         
   4   2  22        222.74        215.15       113.58 o                         
   5   2  22        129.03         75.17        74.16 o                         
   6   2  22      12781.97      12683.81       556.30 o                         
   7   2  22         90.74        114.44        75.70 o                         
   8   2  22       1997.13       2107.29       144.77 o                         
  -9   3  22        926.77       1027.04       175.44 o                         
  -8   3  22       2989.13       3329.53       261.93 o                         
  -7   3  22       8410.50       7968.67       740.53 o                         
  -6   3  22       9276.74       8822.08       867.63 o                         
  -5   3  22      29833.20      28693.29       795.03 o                         
  -4   3  22      12770.52      12089.25       518.83 o                         
  -3   3  22       1332.48       1028.44       162.40 o                         
  -2   3  22       7838.41       7929.60       393.41 o                         
  -1   3  22       7638.67       7472.74       342.72 o                         
   0   3  22        630.54        727.31       139.63 o                         
   1   3  22       1870.21       1810.05       153.28 o                         
   2   3  22      11332.25      11152.72       379.08 o                         
   3   3  22      25392.58      23489.60       966.28 o                         
   4   3  22       4920.07       4725.91       284.14 o                         
   5   3  22       1199.28       1326.23       187.46 o                         
   6   3  22        562.54        589.48       184.00 o                         
   7   3  22       5170.07       5293.13       279.68 o                         
   8   3  22        199.87        196.29        92.09 o                         
  -9   4  22        319.12        301.19        80.92 o                         
  -8   4  22       2926.46       2660.10       328.90 o                         
  -7   4  22       7941.51       8245.49       698.11 o                         
  -6   4  22      19928.24      20701.84      1268.06 o                         
  -5   4  22       7146.26       6833.58       391.32 o                         
  -4   4  22       4077.38       3947.95       310.49 o                         
  -3   4  22      11991.76      11350.32       500.48 o                         
  -2   4  22       2211.09       2237.67       224.16 o                         
  -1   4  22       1989.11       1952.91       195.18 o                         
   0   4  22      11480.31      10642.21       571.83 o                         
   1   4  22      43042.01      44011.62       946.09 o                         
   2   4  22       5431.37       5317.98       402.65 o                         
   3   4  22        411.46        499.87       115.09 o                         
   4   4  22       6375.94       6087.79       360.95 o                         
   5   4  22        977.54       1030.58       159.59 o                         
   6   4  22        223.96        345.04       140.77 o                         
   7   4  22        495.13        463.40        85.57 o                         
   8   4  22       3743.78       3822.81       207.06 o                         
  -8   5  22       3610.70       3651.41       308.85 o                         
  -7   5  22        696.34        867.18       218.81 o                         
  -6   5  22       1552.98       1612.28       230.61 o                         
  -5   5  22      16624.71      16627.68       657.44 o                         
  -4   5  22      20346.90      20357.46       667.81 o                         
  -3   5  22       6881.39       6878.00       397.24 o                         
  -2   5  22       4628.18       4897.05       319.29 o                         
  -1   5  22       5864.83       5293.10       331.11 o                         
   0   5  22      12870.01      12312.25       648.56 o                         
   1   5  22       1371.03       1417.07       159.44 o                         
   2   5  22      24996.97      26098.29       840.36 o                         
   3   5  22      18234.01      18148.51       647.71 o                         
   4   5  22         52.69         58.21        74.01 o                         
   5   5  22        405.79        409.42        99.65 o                         
   6   5  22        297.49        403.41       114.18 o                         
   7   5  22       1217.00       1351.38       151.96 o                         
  -7   6  22      10769.16      11226.75       583.90 o                         
  -6   6  22      22831.66      24556.46      2285.54 o                         
  -5   6  22       1675.82       1885.90       194.34 o                         
  -4   6  22      13045.40      13457.38       530.10 o                         
  -3   6  22         89.98        176.06        77.13 o                         
  -2   6  22        246.19        191.26        98.23 o                         
  -1   6  22      17435.57      17265.62       893.60 o                         
   0   6  22       3065.51       3279.12       251.63 o                         
   1   6  22      10148.92      10809.72       409.44 o                         
   2   6  22       6643.75       6916.35       300.07 o                         
   3   6  22        321.95        370.32        83.68 o                         
   4   6  22      11504.13      11992.76       865.76 o                         
   5   6  22       2937.17       3150.77       194.64 o                         
   6   6  22       3230.04       3267.60       229.58 o                         
   7   6  22       4118.03       4018.73       132.93 o                         
  -6   7  22        274.34        339.25       116.02 o                         
  -5   7  22        992.68       1149.35       133.59 o                         
  -4   7  22       4191.07       4589.94       274.89 o                         
  -3   7  22      26646.04      28081.88       874.99 o                         
  -2   7  22       2983.26       2945.09       299.93 o                         
  -1   7  22        934.64        855.20       158.09 o                         
   0   7  22       3223.78       3346.77       288.33 o                         
   1   7  22       2300.30       2463.42       161.94 o                         
   2   7  22       8907.50       9462.41       299.39 o                         
   3   7  22       4214.37       4227.30       224.35 o                         
   4   7  22        201.16        358.09        72.32 o                         
   5   7  22      11722.63      12072.05       489.51 o                         
   6   7  22        161.70         79.35        45.17 o                         
  -5   8  22       2023.63       2161.49       186.36 o                         
  -4   8  22         91.18         22.69        75.91 o                         
  -3   8  22        699.02        685.43       141.14 o                         
  -2   8  22         96.30         62.62        80.11 o                         
  -1   8  22      31835.81      32685.50       862.48 o                         
   0   8  22          1.29        111.36        76.46 o                         
   1   8  22         97.27        193.40        59.93 o                         
   2   8  22       1363.80       1449.12       144.44 o                         
   3   8  22       5357.29       5582.52       335.54 o                         
   4   8  22       2975.79       3118.84       235.12 o                         
   5   8  22       2665.96       2668.38       181.84 o                         
  -5   9  22         15.55         54.15        67.00 o                         
  -4   9  22        424.81        575.52        97.84 o                         
  -3   9  22      17034.10      18429.32       542.87 o                         
  -2   9  22         29.73         71.85       139.90 o                         
  -1   9  22       1306.26       1386.87       169.85 o                         
   0   9  22         83.85        215.07       113.97 o                         
   1   9  22       8224.25       8371.49       286.45 o                         
   2   9  22        160.95        142.35        40.99 o                         
   3   9  22          4.85         -2.09        45.64 o                         
   4   9  22          2.42         31.99        38.80 o                         
  -3  10  22        551.34        587.47        80.42 o                         
  -2  10  22         25.69          5.37        53.90 o                         
  -1  10  22      18364.84      18037.77      1645.40 o                         
   0  10  22         68.64        111.65        95.56 o                         
   1  10  22         49.94         51.44        41.32 o                         
  -9   0  23        938.48        579.70       104.80 o                         
  -7   0  23      11666.15      10194.93       739.69 o                         
  -5   0  23      11992.62      11773.50       903.89 o                         
  -3   0  23      21891.36      20390.59      1151.85 o                         
  -1   0  23       2139.31       2534.61       328.91 o                         
   1   0  23      37273.00      36937.72      1410.53 o                         
   3   0  23      76531.67      71806.73      1982.45 o                         
   5   0  23       1469.14       1406.22       212.08 o                         
   7   0  23       5942.26       5734.98       329.20 o                         
  -9   1  23        475.11        707.78       145.04 o                         
  -8   1  23       3903.85       3649.82       246.78 o                         
  -7   1  23       7652.31       7348.73       433.93 o                         
  -6   1  23         49.01        -78.32       145.47 o                         
  -5   1  23      43375.34      41112.01      1942.16 o                         
  -4   1  23        157.71        472.15       286.64 o                         
  -3   1  23       7307.07       7355.53       491.79 o                         
  -2   1  23       2453.65       2328.17       209.37 o                         
  -1   1  23       1466.67       1577.05       159.49 o                         
   0   1  23      17884.76      17591.14       704.24 o                         
   1   1  23      45541.86      50738.12      2156.57 o                         
   2   1  23       2067.41       1841.73       194.20 o                         
   3   1  23      16167.12      15464.46       477.75 o                         
   4   1  23       3446.94       3525.77       274.67 o                         
   5   1  23       4791.39       4652.16       293.78 o                         
   6   1  23       1839.00       1818.72       217.84 o                         
   7   1  23          5.06         44.67        63.77 o                         
   8   1  23         10.78         23.10        35.08 o                         
  -9   2  23       1518.62       1500.26       188.70 o                         
  -8   2  23       2040.29       1800.38       309.22 o                         
  -7   2  23      11881.40      11332.19       843.73 o                         
  -6   2  23       7785.15       6735.37       739.43 o                         
  -5   2  23      16091.36      14126.73      1107.27 o                         
  -4   2  23       2706.96       2839.19       239.52 o                         
  -3   2  23      17973.30      17277.05       634.00 o                         
  -2   2  23      26467.98      26621.58       927.75 o                         
  -1   2  23      10468.46      10875.43       504.78 o                         
   0   2  23       3580.63       3454.16       256.90 o                         
   1   2  23       3488.85       3609.32       288.58 o                         
   2   2  23         34.90        157.18        62.06 o                         
   3   2  23      20702.57      19684.17       850.03 o                         
   4   2  23          6.79        -35.07        93.54 o                         
   5   2  23       8244.93       7700.19       499.29 o                         
   6   2  23       7280.41       7023.05       391.93 o                         
   7   2  23       4571.47       4407.08       257.07 o                         
   8   2  23       2090.16       2108.33       173.51 o                         
  -9   3  23       1128.70       1054.29       148.63 o                         
  -8   3  23      23105.72      21678.43       921.85 o                         
  -7   3  23       6443.94       6685.87       633.76 o                         
  -6   3  23        159.12        270.38       222.21 o                         
  -5   3  23      12574.63      12396.35      1052.75 o                         
  -4   3  23       4147.90       4292.54       308.26 o                         
  -3   3  23       1659.95       1654.11       189.35 o                         
  -2   3  23         59.76        -13.08        87.79 o                         
  -1   3  23      11763.94      11649.87       843.34 o                         
   0   3  23      19148.95      19187.65       832.62 o                         
   1   3  23      12641.54      13688.97       755.34 o                         
   2   3  23       1010.09        950.08       146.48 o                         
   3   3  23       5660.16       5199.47       326.04 o                         
   4   3  23      12181.17      11354.38       429.32 o                         
   5   3  23        477.49        315.05       125.49 o                         
   6   3  23       4079.51       4064.21       365.85 o                         
   7   3  23       3401.67       3626.40       209.56 o                         
  -8   4  23       4319.66       4534.38       380.16 o                         
  -7   4  23        383.30        544.53       235.59 o                         
  -6   4  23       6107.60       6284.63       685.01 o                         
  -5   4  23         82.14        131.90        69.41 o                         
  -4   4  23        480.03        466.56       119.52 o
[truncated: 70,633 more chars]
